# Supplementary material for: Particle movements provoke avalanche-like compaction in soft colloid filter cakes
Source: Sci Rep. 2021 Jun 18;11:12836. doi: 10.1038/s41598-021-92119-w (PMC8213765; doi:10.1038/s41598-021-92119-w)
Supplement: Supplementary file 4 — Supplementary Information 4. [file 41598_2021_92119_MOESM4_ESM.stp]

ISO-10303-21;
HEADER;
/* Generated by software containing ST-Developer
 * from STEP Tools, Inc. (www.steptools.com) 
 */

FILE_DESCRIPTION(
/* description */ (''),
/* implementation_level */ '2;1');

FILE_NAME(
/* name */ 
'C:\\Sciebo\\01_Publication_writing\\Filtration_Channel_5_3mm_h150_bre
it.stp',
/* time_stamp */ '2021-04-28T09:29:14+02:00',
/* author */ ('arci01'),
/* organization */ (''),
/* preprocessor_version */ 'ST-DEVELOPER v18.1',
/* originating_system */ 'Autodesk Inventor 2021',
/* authorisation */ '');

FILE_SCHEMA (('AUTOMOTIVE_DESIGN { 1 0 10303 214 3 1 1 }'));
ENDSEC;

DATA;
#10=MECHANICAL_DESIGN_GEOMETRIC_PRESENTATION_REPRESENTATION('',(#13,#14,
#15,#16,#17,#18,#19,#20,#21,#22,#23,#24,#25,#26,#27,#28,#29,#30,#31,#32,
#33,#34,#35,#36,#37,#38,#39,#40,#41,#42,#43,#44,#45,#46,#47,#48),#15325);
#11=SHAPE_REPRESENTATION_RELATIONSHIP('SRR','None',#15332,#12);
#12=ADVANCED_BREP_SHAPE_REPRESENTATION('',(#49,#50,#51,#52,#53,#54,#55,
#56,#57,#58,#59,#60,#61,#62,#63,#64,#65,#66,#67,#68,#69,#70,#71,#72,#73,
#74,#75,#76,#77,#78,#79,#80,#81,#82,#83,#84),#15324);
#13=STYLED_ITEM('',(#15341),#49);
#14=STYLED_ITEM('',(#15341),#50);
#15=STYLED_ITEM('',(#15341),#51);
#16=STYLED_ITEM('',(#15341),#52);
#17=STYLED_ITEM('',(#15341),#53);
#18=STYLED_ITEM('',(#15341),#54);
#19=STYLED_ITEM('',(#15341),#55);
#20=STYLED_ITEM('',(#15341),#56);
#21=STYLED_ITEM('',(#15341),#57);
#22=STYLED_ITEM('',(#15341),#58);
#23=STYLED_ITEM('',(#15341),#59);
#24=STYLED_ITEM('',(#15341),#60);
#25=STYLED_ITEM('',(#15341),#61);
#26=STYLED_ITEM('',(#15341),#62);
#27=STYLED_ITEM('',(#15341),#63);
#28=STYLED_ITEM('',(#15341),#64);
#29=STYLED_ITEM('',(#15341),#65);
#30=STYLED_ITEM('',(#15341),#66);
#31=STYLED_ITEM('',(#15341),#67);
#32=STYLED_ITEM('',(#15341),#68);
#33=STYLED_ITEM('',(#15341),#69);
#34=STYLED_ITEM('',(#15341),#70);
#35=STYLED_ITEM('',(#15341),#71);
#36=STYLED_ITEM('',(#15341),#72);
#37=STYLED_ITEM('',(#15341),#73);
#38=STYLED_ITEM('',(#15341),#74);
#39=STYLED_ITEM('',(#15341),#75);
#40=STYLED_ITEM('',(#15341),#76);
#41=STYLED_ITEM('',(#15341),#77);
#42=STYLED_ITEM('',(#15341),#78);
#43=STYLED_ITEM('',(#15341),#79);
#44=STYLED_ITEM('',(#15341),#80);
#45=STYLED_ITEM('',(#15341),#81);
#46=STYLED_ITEM('',(#15341),#82);
#47=STYLED_ITEM('',(#15341),#83);
#48=STYLED_ITEM('',(#15341),#84);
#49=MANIFOLD_SOLID_BREP('Volumenk\X\F6rper1',#8556);
#50=MANIFOLD_SOLID_BREP('Volumenk\X\F6rper1',#8557);
#51=MANIFOLD_SOLID_BREP('Volumenk\X\F6rper1',#8558);
#52=MANIFOLD_SOLID_BREP('Volumenk\X\F6rper1',#8559);
#53=MANIFOLD_SOLID_BREP('Volumenk\X\F6rper1',#8560);
#54=MANIFOLD_SOLID_BREP('Volumenk\X\F6rper1',#8561);
#55=MANIFOLD_SOLID_BREP('Volumenk\X\F6rper1',#8562);
#56=MANIFOLD_SOLID_BREP('Volumenk\X\F6rper1',#8563);
#57=MANIFOLD_SOLID_BREP('Volumenk\X\F6rper1',#8564);
#58=MANIFOLD_SOLID_BREP('Volumenk\X\F6rper1',#8565);
#59=MANIFOLD_SOLID_BREP('Volumenk\X\F6rper1',#8566);
#60=MANIFOLD_SOLID_BREP('Volumenk\X\F6rper1',#8567);
#61=MANIFOLD_SOLID_BREP('Volumenk\X\F6rper1',#8568);
#62=MANIFOLD_SOLID_BREP('Volumenk\X\F6rper1',#8569);
#63=MANIFOLD_SOLID_BREP('Volumenk\X\F6rper1',#8570);
#64=MANIFOLD_SOLID_BREP('Volumenk\X\F6rper1',#8571);
#65=MANIFOLD_SOLID_BREP('Volumenk\X\F6rper1',#8572);
#66=MANIFOLD_SOLID_BREP('Volumenk\X\F6rper1',#8573);
#67=MANIFOLD_SOLID_BREP('Volumenk\X\F6rper1',#8574);
#68=MANIFOLD_SOLID_BREP('Volumenk\X\F6rper1',#8575);
#69=MANIFOLD_SOLID_BREP('Volumenk\X\F6rper1',#8576);
#70=MANIFOLD_SOLID_BREP('Volumenk\X\F6rper1',#8577);
#71=MANIFOLD_SOLID_BREP('Volumenk\X\F6rper1',#8578);
#72=MANIFOLD_SOLID_BREP('Volumenk\X\F6rper1',#8579);
#73=MANIFOLD_SOLID_BREP('Volumenk\X\F6rper1',#8580);
#74=MANIFOLD_SOLID_BREP('Volumenk\X\F6rper1',#8581);
#75=MANIFOLD_SOLID_BREP('Volumenk\X\F6rper1',#8582);
#76=MANIFOLD_SOLID_BREP('Volumenk\X\F6rper1',#8583);
#77=MANIFOLD_SOLID_BREP('Volumenk\X\F6rper1',#8584);
#78=MANIFOLD_SOLID_BREP('Volumenk\X\F6rper1',#8585);
#79=MANIFOLD_SOLID_BREP('Volumenk\X\F6rper1',#8586);
#80=MANIFOLD_SOLID_BREP('Volumenk\X\F6rper1',#8587);
#81=MANIFOLD_SOLID_BREP('Volumenk\X\F6rper1',#8588);
#82=MANIFOLD_SOLID_BREP('Volumenk\X\F6rper1',#8589);
#83=MANIFOLD_SOLID_BREP('Volumenk\X\F6rper1',#8590);
#84=MANIFOLD_SOLID_BREP('Volumenk\X\F6rper1',#8591);
#85=FACE_BOUND('',#891,.T.);
#86=FACE_BOUND('',#893,.T.);
#87=FACE_BOUND('',#935,.T.);
#88=FACE_BOUND('',#936,.T.);
#89=FACE_BOUND('',#938,.T.);
#90=FACE_BOUND('',#939,.T.);
#91=FACE_BOUND('',#961,.T.);
#92=FACE_BOUND('',#963,.T.);
#93=FACE_BOUND('',#977,.T.);
#94=FACE_BOUND('',#979,.T.);
#95=FACE_BOUND('',#1125,.T.);
#96=FACE_BOUND('',#1127,.T.);
#97=FACE_BOUND('',#1146,.T.);
#98=FACE_BOUND('',#1148,.T.);
#99=FACE_BOUND('',#1216,.T.);
#100=FACE_BOUND('',#1218,.T.);
#101=FACE_BOUND('',#1232,.T.);
#102=FACE_BOUND('',#1234,.T.);
#103=FACE_BOUND('',#1289,.T.);
#104=FACE_BOUND('',#1291,.T.);
#105=FACE_BOUND('',#1305,.T.);
#106=FACE_BOUND('',#1307,.T.);
#107=FACE_BOUND('',#1341,.T.);
#108=FACE_BOUND('',#1342,.T.);
#109=FACE_BOUND('',#1343,.T.);
#110=FACE_BOUND('',#1344,.T.);
#111=FACE_BOUND('',#1345,.T.);
#112=FACE_BOUND('',#1346,.T.);
#113=FACE_BOUND('',#1383,.T.);
#114=FACE_BOUND('',#1384,.T.);
#115=FACE_BOUND('',#1385,.T.);
#116=FACE_BOUND('',#1386,.T.);
#117=FACE_BOUND('',#1387,.T.);
#118=FACE_BOUND('',#1388,.T.);
#119=PLANE('',#8611);
#120=PLANE('',#8612);
#121=PLANE('',#8613);
#122=PLANE('',#8614);
#123=PLANE('',#8615);
#124=PLANE('',#8616);
#125=PLANE('',#8617);
#126=PLANE('',#8618);
#127=PLANE('',#8619);
#128=PLANE('',#8620);
#129=PLANE('',#8621);
#130=PLANE('',#8622);
#131=PLANE('',#8623);
#132=PLANE('',#8624);
#133=PLANE('',#8625);
#134=PLANE('',#8626);
#135=PLANE('',#8627);
#136=PLANE('',#8628);
#137=PLANE('',#8629);
#138=PLANE('',#8630);
#139=PLANE('',#8631);
#140=PLANE('',#8632);
#141=PLANE('',#8633);
#142=PLANE('',#8634);
#143=PLANE('',#8635);
#144=PLANE('',#8636);
#145=PLANE('',#8637);
#146=PLANE('',#8638);
#147=PLANE('',#8639);
#148=PLANE('',#8640);
#149=PLANE('',#8641);
#150=PLANE('',#8642);
#151=PLANE('',#8643);
#152=PLANE('',#8644);
#153=PLANE('',#8645);
#154=PLANE('',#8646);
#155=PLANE('',#8647);
#156=PLANE('',#8648);
#157=PLANE('',#8649);
#158=PLANE('',#8650);
#159=PLANE('',#8651);
#160=PLANE('',#8652);
#161=PLANE('',#8653);
#162=PLANE('',#8654);
#163=PLANE('',#8655);
#164=PLANE('',#8656);
#165=PLANE('',#8657);
#166=PLANE('',#8658);
#167=PLANE('',#8659);
#168=PLANE('',#8660);
#169=PLANE('',#8661);
#170=PLANE('',#8662);
#171=PLANE('',#8663);
#172=PLANE('',#8664);
#173=PLANE('',#8665);
#174=PLANE('',#8666);
#175=PLANE('',#8667);
#176=PLANE('',#8668);
#177=PLANE('',#8669);
#178=PLANE('',#8670);
#179=PLANE('',#8671);
#180=PLANE('',#8672);
#181=PLANE('',#8673);
#182=PLANE('',#8674);
#183=PLANE('',#8675);
#184=PLANE('',#8676);
#185=PLANE('',#8677);
#186=PLANE('',#8678);
#187=PLANE('',#8679);
#188=PLANE('',#8680);
#189=PLANE('',#8681);
#190=PLANE('',#8682);
#191=PLANE('',#8683);
#192=PLANE('',#8684);
#193=PLANE('',#8685);
#194=PLANE('',#8686);
#195=PLANE('',#8687);
#196=PLANE('',#8688);
#197=PLANE('',#8689);
#198=PLANE('',#8690);
#199=PLANE('',#8691);
#200=PLANE('',#8692);
#201=PLANE('',#8693);
#202=PLANE('',#8694);
#203=PLANE('',#8695);
#204=PLANE('',#8696);
#205=PLANE('',#8697);
#206=PLANE('',#8698);
#207=PLANE('',#8699);
#208=PLANE('',#8700);
#209=PLANE('',#8701);
#210=PLANE('',#8702);
#211=PLANE('',#8703);
#212=PLANE('',#8704);
#213=PLANE('',#8705);
#214=PLANE('',#8706);
#215=PLANE('',#8707);
#216=PLANE('',#8708);
#217=PLANE('',#8709);
#218=PLANE('',#8710);
#219=PLANE('',#8711);
#220=PLANE('',#8712);
#221=PLANE('',#8713);
#222=PLANE('',#8714);
#223=PLANE('',#8715);
#224=PLANE('',#8716);
#225=PLANE('',#8717);
#226=PLANE('',#8718);
#227=PLANE('',#8719);
#228=PLANE('',#8720);
#229=PLANE('',#8721);
#230=PLANE('',#8722);
#231=PLANE('',#8723);
#232=PLANE('',#8724);
#233=PLANE('',#8725);
#234=PLANE('',#8726);
#235=PLANE('',#8727);
#236=PLANE('',#8728);
#237=PLANE('',#8729);
#238=PLANE('',#8730);
#239=PLANE('',#8731);
#240=PLANE('',#8732);
#241=PLANE('',#8733);
#242=PLANE('',#8734);
#243=PLANE('',#8735);
#244=PLANE('',#8736);
#245=PLANE('',#8737);
#246=PLANE('',#8738);
#247=PLANE('',#8739);
#248=PLANE('',#8740);
#249=PLANE('',#8741);
#250=PLANE('',#8742);
#251=PLANE('',#8743);
#252=PLANE('',#8744);
#253=PLANE('',#8745);
#254=PLANE('',#8746);
#255=PLANE('',#8747);
#256=PLANE('',#8748);
#257=PLANE('',#8749);
#258=PLANE('',#8750);
#259=PLANE('',#8751);
#260=PLANE('',#8752);
#261=PLANE('',#8753);
#262=PLANE('',#8754);
#263=PLANE('',#8755);
#264=PLANE('',#8756);
#265=PLANE('',#8757);
#266=PLANE('',#8758);
#267=PLANE('',#8759);
#268=PLANE('',#8760);
#269=PLANE('',#8761);
#270=PLANE('',#8762);
#271=PLANE('',#8763);
#272=PLANE('',#8764);
#273=PLANE('',#8765);
#274=PLANE('',#8766);
#275=PLANE('',#8767);
#276=PLANE('',#8768);
#277=PLANE('',#8769);
#278=PLANE('',#8770);
#279=PLANE('',#8771);
#280=PLANE('',#8772);
#281=PLANE('',#8773);
#282=PLANE('',#8774);
#283=PLANE('',#8775);
#284=PLANE('',#8776);
#285=PLANE('',#8777);
#286=PLANE('',#8778);
#287=PLANE('',#8779);
#288=PLANE('',#8780);
#289=PLANE('',#8781);
#290=PLANE('',#8782);
#291=PLANE('',#8783);
#292=PLANE('',#8784);
#293=PLANE('',#8785);
#294=PLANE('',#8786);
#295=PLANE('',#8787);
#296=PLANE('',#8788);
#297=PLANE('',#8789);
#298=PLANE('',#8790);
#299=PLANE('',#8791);
#300=PLANE('',#8792);
#301=PLANE('',#8793);
#302=PLANE('',#8794);
#303=PLANE('',#8795);
#304=PLANE('',#8796);
#305=PLANE('',#8797);
#306=PLANE('',#8798);
#307=PLANE('',#8799);
#308=PLANE('',#8800);
#309=PLANE('',#8801);
#310=PLANE('',#8802);
#311=PLANE('',#8803);
#312=PLANE('',#8804);
#313=PLANE('',#8805);
#314=PLANE('',#8806);
#315=PLANE('',#8807);
#316=PLANE('',#8808);
#317=PLANE('',#8809);
#318=PLANE('',#8810);
#319=PLANE('',#8811);
#320=PLANE('',#8812);
#321=PLANE('',#8813);
#322=PLANE('',#8814);
#323=PLANE('',#8815);
#324=PLANE('',#8816);
#325=PLANE('',#8817);
#326=PLANE('',#8818);
#327=PLANE('',#8819);
#328=PLANE('',#8820);
#329=PLANE('',#8821);
#330=PLANE('',#8822);
#331=PLANE('',#8823);
#332=PLANE('',#8824);
#333=PLANE('',#8825);
#334=PLANE('',#8826);
#335=PLANE('',#8827);
#336=PLANE('',#8828);
#337=PLANE('',#8829);
#338=PLANE('',#8830);
#339=PLANE('',#8831);
#340=PLANE('',#8832);
#341=PLANE('',#8833);
#342=PLANE('',#8834);
#343=PLANE('',#8835);
#344=PLANE('',#8836);
#345=PLANE('',#8837);
#346=PLANE('',#8838);
#347=PLANE('',#8839);
#348=PLANE('',#8840);
#349=PLANE('',#8841);
#350=PLANE('',#8842);
#351=PLANE('',#8843);
#352=PLANE('',#8844);
#353=PLANE('',#8845);
#354=PLANE('',#8846);
#355=PLANE('',#8847);
#356=PLANE('',#8848);
#357=PLANE('',#8849);
#358=PLANE('',#8850);
#359=PLANE('',#8851);
#360=PLANE('',#8852);
#361=PLANE('',#8853);
#362=PLANE('',#8854);
#363=PLANE('',#8855);
#364=PLANE('',#8856);
#365=PLANE('',#8857);
#366=PLANE('',#8858);
#367=PLANE('',#8859);
#368=PLANE('',#8860);
#369=PLANE('',#8861);
#370=PLANE('',#8862);
#371=PLANE('',#8863);
#372=PLANE('',#8864);
#373=PLANE('',#8865);
#374=PLANE('',#8866);
#375=PLANE('',#8867);
#376=PLANE('',#8868);
#377=PLANE('',#8869);
#378=PLANE('',#8870);
#379=PLANE('',#8871);
#380=PLANE('',#8872);
#381=PLANE('',#8873);
#382=PLANE('',#8874);
#383=PLANE('',#8875);
#384=PLANE('',#8876);
#385=PLANE('',#8877);
#386=PLANE('',#8878);
#387=PLANE('',#8879);
#388=PLANE('',#8880);
#389=PLANE('',#8881);
#390=PLANE('',#8882);
#391=PLANE('',#8883);
#392=PLANE('',#8884);
#393=PLANE('',#8885);
#394=PLANE('',#8886);
#395=PLANE('',#8887);
#396=PLANE('',#8888);
#397=PLANE('',#8889);
#398=PLANE('',#8890);
#399=PLANE('',#8891);
#400=PLANE('',#8892);
#401=FACE_OUTER_BOUND('',#878,.T.);
#402=FACE_OUTER_BOUND('',#879,.T.);
#403=FACE_OUTER_BOUND('',#880,.T.);
#404=FACE_OUTER_BOUND('',#881,.T.);
#405=FACE_OUTER_BOUND('',#882,.T.);
#406=FACE_OUTER_BOUND('',#883,.T.);
#407=FACE_OUTER_BOUND('',#884,.T.);
#408=FACE_OUTER_BOUND('',#885,.T.);
#409=FACE_OUTER_BOUND('',#886,.T.);
#410=FACE_OUTER_BOUND('',#887,.T.);
#411=FACE_OUTER_BOUND('',#888,.T.);
#412=FACE_OUTER_BOUND('',#889,.T.);
#413=FACE_OUTER_BOUND('',#890,.T.);
#414=FACE_OUTER_BOUND('',#892,.T.);
#415=FACE_OUTER_BOUND('',#894,.T.);
#416=FACE_OUTER_BOUND('',#895,.T.);
#417=FACE_OUTER_BOUND('',#896,.T.);
#418=FACE_OUTER_BOUND('',#897,.T.);
#419=FACE_OUTER_BOUND('',#898,.T.);
#420=FACE_OUTER_BOUND('',#899,.T.);
#421=FACE_OUTER_BOUND('',#900,.T.);
#422=FACE_OUTER_BOUND('',#901,.T.);
#423=FACE_OUTER_BOUND('',#902,.T.);
#424=FACE_OUTER_BOUND('',#903,.T.);
#425=FACE_OUTER_BOUND('',#904,.T.);
#426=FACE_OUTER_BOUND('',#905,.T.);
#427=FACE_OUTER_BOUND('',#906,.T.);
#428=FACE_OUTER_BOUND('',#907,.T.);
#429=FACE_OUTER_BOUND('',#908,.T.);
#430=FACE_OUTER_BOUND('',#909,.T.);
#431=FACE_OUTER_BOUND('',#910,.T.);
#432=FACE_OUTER_BOUND('',#911,.T.);
#433=FACE_OUTER_BOUND('',#912,.T.);
#434=FACE_OUTER_BOUND('',#913,.T.);
#435=FACE_OUTER_BOUND('',#914,.T.);
#436=FACE_OUTER_BOUND('',#915,.T.);
#437=FACE_OUTER_BOUND('',#916,.T.);
#438=FACE_OUTER_BOUND('',#917,.T.);
#439=FACE_OUTER_BOUND('',#918,.T.);
#440=FACE_OUTER_BOUND('',#919,.T.);
#441=FACE_OUTER_BOUND('',#920,.T.);
#442=FACE_OUTER_BOUND('',#921,.T.);
#443=FACE_OUTER_BOUND('',#922,.T.);
#444=FACE_OUTER_BOUND('',#923,.T.);
#445=FACE_OUTER_BOUND('',#924,.T.);
#446=FACE_OUTER_BOUND('',#925,.T.);
#447=FACE_OUTER_BOUND('',#926,.T.);
#448=FACE_OUTER_BOUND('',#927,.T.);
#449=FACE_OUTER_BOUND('',#928,.T.);
#450=FACE_OUTER_BOUND('',#929,.T.);
#451=FACE_OUTER_BOUND('',#930,.T.);
#452=FACE_OUTER_BOUND('',#931,.T.);
#453=FACE_OUTER_BOUND('',#932,.T.);
#454=FACE_OUTER_BOUND('',#933,.T.);
#455=FACE_OUTER_BOUND('',#934,.T.);
#456=FACE_OUTER_BOUND('',#937,.T.);
#457=FACE_OUTER_BOUND('',#940,.T.);
#458=FACE_OUTER_BOUND('',#941,.T.);
#459=FACE_OUTER_BOUND('',#942,.T.);
#460=FACE_OUTER_BOUND('',#943,.T.);
#461=FACE_OUTER_BOUND('',#944,.T.);
#462=FACE_OUTER_BOUND('',#945,.T.);
#463=FACE_OUTER_BOUND('',#946,.T.);
#464=FACE_OUTER_BOUND('',#947,.T.);
#465=FACE_OUTER_BOUND('',#948,.T.);
#466=FACE_OUTER_BOUND('',#949,.T.);
#467=FACE_OUTER_BOUND('',#950,.T.);
#468=FACE_OUTER_BOUND('',#951,.T.);
#469=FACE_OUTER_BOUND('',#952,.T.);
#470=FACE_OUTER_BOUND('',#953,.T.);
#471=FACE_OUTER_BOUND('',#954,.T.);
#472=FACE_OUTER_BOUND('',#955,.T.);
#473=FACE_OUTER_BOUND('',#956,.T.);
#474=FACE_OUTER_BOUND('',#957,.T.);
#475=FACE_OUTER_BOUND('',#958,.T.);
#476=FACE_OUTER_BOUND('',#959,.T.);
#477=FACE_OUTER_BOUND('',#960,.T.);
#478=FACE_OUTER_BOUND('',#962,.T.);
#479=FACE_OUTER_BOUND('',#964,.T.);
#480=FACE_OUTER_BOUND('',#965,.T.);
#481=FACE_OUTER_BOUND('',#966,.T.);
#482=FACE_OUTER_BOUND('',#967,.T.);
#483=FACE_OUTER_BOUND('',#968,.T.);
#484=FACE_OUTER_BOUND('',#969,.T.);
#485=FACE_OUTER_BOUND('',#970,.T.);
#486=FACE_OUTER_BOUND('',#971,.T.);
#487=FACE_OUTER_BOUND('',#972,.T.);
#488=FACE_OUTER_BOUND('',#973,.T.);
#489=FACE_OUTER_BOUND('',#974,.T.);
#490=FACE_OUTER_BOUND('',#975,.T.);
#491=FACE_OUTER_BOUND('',#976,.T.);
#492=FACE_OUTER_BOUND('',#978,.T.);
#493=FACE_OUTER_BOUND('',#980,.T.);
#494=FACE_OUTER_BOUND('',#981,.T.);
#495=FACE_OUTER_BOUND('',#982,.T.);
#496=FACE_OUTER_BOUND('',#983,.T.);
#497=FACE_OUTER_BOUND('',#984,.T.);
#498=FACE_OUTER_BOUND('',#985,.T.);
#499=FACE_OUTER_BOUND('',#986,.T.);
#500=FACE_OUTER_BOUND('',#987,.T.);
#501=FACE_OUTER_BOUND('',#988,.T.);
#502=FACE_OUTER_BOUND('',#989,.T.);
#503=FACE_OUTER_BOUND('',#990,.T.);
#504=FACE_OUTER_BOUND('',#991,.T.);
#505=FACE_OUTER_BOUND('',#992,.T.);
#506=FACE_OUTER_BOUND('',#993,.T.);
#507=FACE_OUTER_BOUND('',#994,.T.);
#508=FACE_OUTER_BOUND('',#995,.T.);
#509=FACE_OUTER_BOUND('',#996,.T.);
#510=FACE_OUTER_BOUND('',#997,.T.);
#511=FACE_OUTER_BOUND('',#998,.T.);
#512=FACE_OUTER_BOUND('',#999,.T.);
#513=FACE_OUTER_BOUND('',#1000,.T.);
#514=FACE_OUTER_BOUND('',#1001,.T.);
#515=FACE_OUTER_BOUND('',#1002,.T.);
#516=FACE_OUTER_BOUND('',#1003,.T.);
#517=FACE_OUTER_BOUND('',#1004,.T.);
#518=FACE_OUTER_BOUND('',#1005,.T.);
#519=FACE_OUTER_BOUND('',#1006,.T.);
#520=FACE_OUTER_BOUND('',#1007,.T.);
#521=FACE_OUTER_BOUND('',#1008,.T.);
#522=FACE_OUTER_BOUND('',#1009,.T.);
#523=FACE_OUTER_BOUND('',#1010,.T.);
#524=FACE_OUTER_BOUND('',#1011,.T.);
#525=FACE_OUTER_BOUND('',#1012,.T.);
#526=FACE_OUTER_BOUND('',#1013,.T.);
#527=FACE_OUTER_BOUND('',#1014,.T.);
#528=FACE_OUTER_BOUND('',#1015,.T.);
#529=FACE_OUTER_BOUND('',#1016,.T.);
#530=FACE_OUTER_BOUND('',#1017,.T.);
#531=FACE_OUTER_BOUND('',#1018,.T.);
#532=FACE_OUTER_BOUND('',#1019,.T.);
#533=FACE_OUTER_BOUND('',#1020,.T.);
#534=FACE_OUTER_BOUND('',#1021,.T.);
#535=FACE_OUTER_BOUND('',#1022,.T.);
#536=FACE_OUTER_BOUND('',#1023,.T.);
#537=FACE_OUTER_BOUND('',#1024,.T.);
#538=FACE_OUTER_BOUND('',#1025,.T.);
#539=FACE_OUTER_BOUND('',#1026,.T.);
#540=FACE_OUTER_BOUND('',#1027,.T.);
#541=FACE_OUTER_BOUND('',#1028,.T.);
#542=FACE_OUTER_BOUND('',#1029,.T.);
#543=FACE_OUTER_BOUND('',#1030,.T.);
#544=FACE_OUTER_BOUND('',#1031,.T.);
#545=FACE_OUTER_BOUND('',#1032,.T.);
#546=FACE_OUTER_BOUND('',#1033,.T.);
#547=FACE_OUTER_BOUND('',#1034,.T.);
#548=FACE_OUTER_BOUND('',#1035,.T.);
#549=FACE_OUTER_BOUND('',#1036,.T.);
#550=FACE_OUTER_BOUND('',#1037,.T.);
#551=FACE_OUTER_BOUND('',#1038,.T.);
#552=FACE_OUTER_BOUND('',#1039,.T.);
#553=FACE_OUTER_BOUND('',#1040,.T.);
#554=FACE_OUTER_BOUND('',#1041,.T.);
#555=FACE_OUTER_BOUND('',#1042,.T.);
#556=FACE_OUTER_BOUND('',#1043,.T.);
#557=FACE_OUTER_BOUND('',#1044,.T.);
#558=FACE_OUTER_BOUND('',#1045,.T.);
#559=FACE_OUTER_BOUND('',#1046,.T.);
#560=FACE_OUTER_BOUND('',#1047,.T.);
#561=FACE_OUTER_BOUND('',#1048,.T.);
#562=FACE_OUTER_BOUND('',#1049,.T.);
#563=FACE_OUTER_BOUND('',#1050,.T.);
#564=FACE_OUTER_BOUND('',#1051,.T.);
#565=FACE_OUTER_BOUND('',#1052,.T.);
#566=FACE_OUTER_BOUND('',#1053,.T.);
#567=FACE_OUTER_BOUND('',#1054,.T.);
#568=FACE_OUTER_BOUND('',#1055,.T.);
#569=FACE_OUTER_BOUND('',#1056,.T.);
#570=FACE_OUTER_BOUND('',#1057,.T.);
#571=FACE_OUTER_BOUND('',#1058,.T.);
#572=FACE_OUTER_BOUND('',#1059,.T.);
#573=FACE_OUTER_BOUND('',#1060,.T.);
#574=FACE_OUTER_BOUND('',#1061,.T.);
#575=FACE_OUTER_BOUND('',#1062,.T.);
#576=FACE_OUTER_BOUND('',#1063,.T.);
#577=FACE_OUTER_BOUND('',#1064,.T.);
#578=FACE_OUTER_BOUND('',#1065,.T.);
#579=FACE_OUTER_BOUND('',#1066,.T.);
#580=FACE_OUTER_BOUND('',#1067,.T.);
#581=FACE_OUTER_BOUND('',#1068,.T.);
#582=FACE_OUTER_BOUND('',#1069,.T.);
#583=FACE_OUTER_BOUND('',#1070,.T.);
#584=FACE_OUTER_BOUND('',#1071,.T.);
#585=FACE_OUTER_BOUND('',#1072,.T.);
#586=FACE_OUTER_BOUND('',#1073,.T.);
#587=FACE_OUTER_BOUND('',#1074,.T.);
#588=FACE_OUTER_BOUND('',#1075,.T.);
#589=FACE_OUTER_BOUND('',#1076,.T.);
#590=FACE_OUTER_BOUND('',#1077,.T.);
#591=FACE_OUTER_BOUND('',#1078,.T.);
#592=FACE_OUTER_BOUND('',#1079,.T.);
#593=FACE_OUTER_BOUND('',#1080,.T.);
#594=FACE_OUTER_BOUND('',#1081,.T.);
#595=FACE_OUTER_BOUND('',#1082,.T.);
#596=FACE_OUTER_BOUND('',#1083,.T.);
#597=FACE_OUTER_BOUND('',#1084,.T.);
#598=FACE_OUTER_BOUND('',#1085,.T.);
#599=FACE_OUTER_BOUND('',#1086,.T.);
#600=FACE_OUTER_BOUND('',#1087,.T.);
#601=FACE_OUTER_BOUND('',#1088,.T.);
#602=FACE_OUTER_BOUND('',#1089,.T.);
#603=FACE_OUTER_BOUND('',#1090,.T.);
#604=FACE_OUTER_BOUND('',#1091,.T.);
#605=FACE_OUTER_BOUND('',#1092,.T.);
#606=FACE_OUTER_BOUND('',#1093,.T.);
#607=FACE_OUTER_BOUND('',#1094,.T.);
#608=FACE_OUTER_BOUND('',#1095,.T.);
#609=FACE_OUTER_BOUND('',#1096,.T.);
#610=FACE_OUTER_BOUND('',#1097,.T.);
#611=FACE_OUTER_BOUND('',#1098,.T.);
#612=FACE_OUTER_BOUND('',#1099,.T.);
#613=FACE_OUTER_BOUND('',#1100,.T.);
#614=FACE_OUTER_BOUND('',#1101,.T.);
#615=FACE_OUTER_BOUND('',#1102,.T.);
#616=FACE_OUTER_BOUND('',#1103,.T.);
#617=FACE_OUTER_BOUND('',#1104,.T.);
#618=FACE_OUTER_BOUND('',#1105,.T.);
#619=FACE_OUTER_BOUND('',#1106,.T.);
#620=FACE_OUTER_BOUND('',#1107,.T.);
#621=FACE_OUTER_BOUND('',#1108,.T.);
#622=FACE_OUTER_BOUND('',#1109,.T.);
#623=FACE_OUTER_BOUND('',#1110,.T.);
#624=FACE_OUTER_BOUND('',#1111,.T.);
#625=FACE_OUTER_BOUND('',#1112,.T.);
#626=FACE_OUTER_BOUND('',#1113,.T.);
#627=FACE_OUTER_BOUND('',#1114,.T.);
#628=FACE_OUTER_BOUND('',#1115,.T.);
#629=FACE_OUTER_BOUND('',#1116,.T.);
#630=FACE_OUTER_BOUND('',#1117,.T.);
#631=FACE_OUTER_BOUND('',#1118,.T.);
#632=FACE_OUTER_BOUND('',#1119,.T.);
#633=FACE_OUTER_BOUND('',#1120,.T.);
#634=FACE_OUTER_BOUND('',#1121,.T.);
#635=FACE_OUTER_BOUND('',#1122,.T.);
#636=FACE_OUTER_BOUND('',#1123,.T.);
#637=FACE_OUTER_BOUND('',#1124,.T.);
#638=FACE_OUTER_BOUND('',#1126,.T.);
#639=FACE_OUTER_BOUND('',#1128,.T.);
#640=FACE_OUTER_BOUND('',#1129,.T.);
#641=FACE_OUTER_BOUND('',#1130,.T.);
#642=FACE_OUTER_BOUND('',#1131,.T.);
#643=FACE_OUTER_BOUND('',#1132,.T.);
#644=FACE_OUTER_BOUND('',#1133,.T.);
#645=FACE_OUTER_BOUND('',#1134,.T.);
#646=FACE_OUTER_BOUND('',#1135,.T.);
#647=FACE_OUTER_BOUND('',#1136,.T.);
#648=FACE_OUTER_BOUND('',#1137,.T.);
#649=FACE_OUTER_BOUND('',#1138,.T.);
#650=FACE_OUTER_BOUND('',#1139,.T.);
#651=FACE_OUTER_BOUND('',#1140,.T.);
#652=FACE_OUTER_BOUND('',#1141,.T.);
#653=FACE_OUTER_BOUND('',#1142,.T.);
#654=FACE_OUTER_BOUND('',#1143,.T.);
#655=FACE_OUTER_BOUND('',#1144,.T.);
#656=FACE_OUTER_BOUND('',#1145,.T.);
#657=FACE_OUTER_BOUND('',#1147,.T.);
#658=FACE_OUTER_BOUND('',#1149,.T.);
#659=FACE_OUTER_BOUND('',#1150,.T.);
#660=FACE_OUTER_BOUND('',#1151,.T.);
#661=FACE_OUTER_BOUND('',#1152,.T.);
#662=FACE_OUTER_BOUND('',#1153,.T.);
#663=FACE_OUTER_BOUND('',#1154,.T.);
#664=FACE_OUTER_BOUND('',#1155,.T.);
#665=FACE_OUTER_BOUND('',#1156,.T.);
#666=FACE_OUTER_BOUND('',#1157,.T.);
#667=FACE_OUTER_BOUND('',#1158,.T.);
#668=FACE_OUTER_BOUND('',#1159,.T.);
#669=FACE_OUTER_BOUND('',#1160,.T.);
#670=FACE_OUTER_BOUND('',#1161,.T.);
#671=FACE_OUTER_BOUND('',#1162,.T.);
#672=FACE_OUTER_BOUND('',#1163,.T.);
#673=FACE_OUTER_BOUND('',#1164,.T.);
#674=FACE_OUTER_BOUND('',#1165,.T.);
#675=FACE_OUTER_BOUND('',#1166,.T.);
#676=FACE_OUTER_BOUND('',#1167,.T.);
#677=FACE_OUTER_BOUND('',#1168,.T.);
#678=FACE_OUTER_BOUND('',#1169,.T.);
#679=FACE_OUTER_BOUND('',#1170,.T.);
#680=FACE_OUTER_BOUND('',#1171,.T.);
#681=FACE_OUTER_BOUND('',#1172,.T.);
#682=FACE_OUTER_BOUND('',#1173,.T.);
#683=FACE_OUTER_BOUND('',#1174,.T.);
#684=FACE_OUTER_BOUND('',#1175,.T.);
#685=FACE_OUTER_BOUND('',#1176,.T.);
#686=FACE_OUTER_BOUND('',#1177,.T.);
#687=FACE_OUTER_BOUND('',#1178,.T.);
#688=FACE_OUTER_BOUND('',#1179,.T.);
#689=FACE_OUTER_BOUND('',#1180,.T.);
#690=FACE_OUTER_BOUND('',#1181,.T.);
#691=FACE_OUTER_BOUND('',#1182,.T.);
#692=FACE_OUTER_BOUND('',#1183,.T.);
#693=FACE_OUTER_BOUND('',#1184,.T.);
#694=FACE_OUTER_BOUND('',#1185,.T.);
#695=FACE_OUTER_BOUND('',#1186,.T.);
#696=FACE_OUTER_BOUND('',#1187,.T.);
#697=FACE_OUTER_BOUND('',#1188,.T.);
#698=FACE_OUTER_BOUND('',#1189,.T.);
#699=FACE_OUTER_BOUND('',#1190,.T.);
#700=FACE_OUTER_BOUND('',#1191,.T.);
#701=FACE_OUTER_BOUND('',#1192,.T.);
#702=FACE_OUTER_BOUND('',#1193,.T.);
#703=FACE_OUTER_BOUND('',#1194,.T.);
#704=FACE_OUTER_BOUND('',#1195,.T.);
#705=FACE_OUTER_BOUND('',#1196,.T.);
#706=FACE_OUTER_BOUND('',#1197,.T.);
#707=FACE_OUTER_BOUND('',#1198,.T.);
#708=FACE_OUTER_BOUND('',#1199,.T.);
#709=FACE_OUTER_BOUND('',#1200,.T.);
#710=FACE_OUTER_BOUND('',#1201,.T.);
#711=FACE_OUTER_BOUND('',#1202,.T.);
#712=FACE_OUTER_BOUND('',#1203,.T.);
#713=FACE_OUTER_BOUND('',#1204,.T.);
#714=FACE_OUTER_BOUND('',#1205,.T.);
#715=FACE_OUTER_BOUND('',#1206,.T.);
#716=FACE_OUTER_BOUND('',#1207,.T.);
#717=FACE_OUTER_BOUND('',#1208,.T.);
#718=FACE_OUTER_BOUND('',#1209,.T.);
#719=FACE_OUTER_BOUND('',#1210,.T.);
#720=FACE_OUTER_BOUND('',#1211,.T.);
#721=FACE_OUTER_BOUND('',#1212,.T.);
#722=FACE_OUTER_BOUND('',#1213,.T.);
#723=FACE_OUTER_BOUND('',#1214,.T.);
#724=FACE_OUTER_BOUND('',#1215,.T.);
#725=FACE_OUTER_BOUND('',#1217,.T.);
#726=FACE_OUTER_BOUND('',#1219,.T.);
#727=FACE_OUTER_BOUND('',#1220,.T.);
#728=FACE_OUTER_BOUND('',#1221,.T.);
#729=FACE_OUTER_BOUND('',#1222,.T.);
#730=FACE_OUTER_BOUND('',#1223,.T.);
#731=FACE_OUTER_BOUND('',#1224,.T.);
#732=FACE_OUTER_BOUND('',#1225,.T.);
#733=FACE_OUTER_BOUND('',#1226,.T.);
#734=FACE_OUTER_BOUND('',#1227,.T.);
#735=FACE_OUTER_BOUND('',#1228,.T.);
#736=FACE_OUTER_BOUND('',#1229,.T.);
#737=FACE_OUTER_BOUND('',#1230,.T.);
#738=FACE_OUTER_BOUND('',#1231,.T.);
#739=FACE_OUTER_BOUND('',#1233,.T.);
#740=FACE_OUTER_BOUND('',#1235,.T.);
#741=FACE_OUTER_BOUND('',#1236,.T.);
#742=FACE_OUTER_BOUND('',#1237,.T.);
#743=FACE_OUTER_BOUND('',#1238,.T.);
#744=FACE_OUTER_BOUND('',#1239,.T.);
#745=FACE_OUTER_BOUND('',#1240,.T.);
#746=FACE_OUTER_BOUND('',#1241,.T.);
#747=FACE_OUTER_BOUND('',#1242,.T.);
#748=FACE_OUTER_BOUND('',#1243,.T.);
#749=FACE_OUTER_BOUND('',#1244,.T.);
#750=FACE_OUTER_BOUND('',#1245,.T.);
#751=FACE_OUTER_BOUND('',#1246,.T.);
#752=FACE_OUTER_BOUND('',#1247,.T.);
#753=FACE_OUTER_BOUND('',#1248,.T.);
#754=FACE_OUTER_BOUND('',#1249,.T.);
#755=FACE_OUTER_BOUND('',#1250,.T.);
#756=FACE_OUTER_BOUND('',#1251,.T.);
#757=FACE_OUTER_BOUND('',#1252,.T.);
#758=FACE_OUTER_BOUND('',#1253,.T.);
#759=FACE_OUTER_BOUND('',#1254,.T.);
#760=FACE_OUTER_BOUND('',#1255,.T.);
#761=FACE_OUTER_BOUND('',#1256,.T.);
#762=FACE_OUTER_BOUND('',#1257,.T.);
#763=FACE_OUTER_BOUND('',#1258,.T.);
#764=FACE_OUTER_BOUND('',#1259,.T.);
#765=FACE_OUTER_BOUND('',#1260,.T.);
#766=FACE_OUTER_BOUND('',#1261,.T.);
#767=FACE_OUTER_BOUND('',#1262,.T.);
#768=FACE_OUTER_BOUND('',#1263,.T.);
#769=FACE_OUTER_BOUND('',#1264,.T.);
#770=FACE_OUTER_BOUND('',#1265,.T.);
#771=FACE_OUTER_BOUND('',#1266,.T.);
#772=FACE_OUTER_BOUND('',#1267,.T.);
#773=FACE_OUTER_BOUND('',#1268,.T.);
#774=FACE_OUTER_BOUND('',#1269,.T.);
#775=FACE_OUTER_BOUND('',#1270,.T.);
#776=FACE_OUTER_BOUND('',#1271,.T.);
#777=FACE_OUTER_BOUND('',#1272,.T.);
#778=FACE_OUTER_BOUND('',#1273,.T.);
#779=FACE_OUTER_BOUND('',#1274,.T.);
#780=FACE_OUTER_BOUND('',#1275,.T.);
#781=FACE_OUTER_BOUND('',#1276,.T.);
#782=FACE_OUTER_BOUND('',#1277,.T.);
#783=FACE_OUTER_BOUND('',#1278,.T.);
#784=FACE_OUTER_BOUND('',#1279,.T.);
#785=FACE_OUTER_BOUND('',#1280,.T.);
#786=FACE_OUTER_BOUND('',#1281,.T.);
#787=FACE_OUTER_BOUND('',#1282,.T.);
#788=FACE_OUTER_BOUND('',#1283,.T.);
#789=FACE_OUTER_BOUND('',#1284,.T.);
#790=FACE_OUTER_BOUND('',#1285,.T.);
#791=FACE_OUTER_BOUND('',#1286,.T.);
#792=FACE_OUTER_BOUND('',#1287,.T.);
#793=FACE_OUTER_BOUND('',#1288,.T.);
#794=FACE_OUTER_BOUND('',#1290,.T.);
#795=FACE_OUTER_BOUND('',#1292,.T.);
#796=FACE_OUTER_BOUND('',#1293,.T.);
#797=FACE_OUTER_BOUND('',#1294,.T.);
#798=FACE_OUTER_BOUND('',#1295,.T.);
#799=FACE_OUTER_BOUND('',#1296,.T.);
#800=FACE_OUTER_BOUND('',#1297,.T.);
#801=FACE_OUTER_BOUND('',#1298,.T.);
#802=FACE_OUTER_BOUND('',#1299,.T.);
#803=FACE_OUTER_BOUND('',#1300,.T.);
#804=FACE_OUTER_BOUND('',#1301,.T.);
#805=FACE_OUTER_BOUND('',#1302,.T.);
#806=FACE_OUTER_BOUND('',#1303,.T.);
#807=FACE_OUTER_BOUND('',#1304,.T.);
#808=FACE_OUTER_BOUND('',#1306,.T.);
#809=FACE_OUTER_BOUND('',#1308,.T.);
#810=FACE_OUTER_BOUND('',#1309,.T.);
#811=FACE_OUTER_BOUND('',#1310,.T.);
#812=FACE_OUTER_BOUND('',#1311,.T.);
#813=FACE_OUTER_BOUND('',#1312,.T.);
#814=FACE_OUTER_BOUND('',#1313,.T.);
#815=FACE_OUTER_BOUND('',#1314,.T.);
#816=FACE_OUTER_BOUND('',#1315,.T.);
#817=FACE_OUTER_BOUND('',#1316,.T.);
#818=FACE_OUTER_BOUND('',#1317,.T.);
#819=FACE_OUTER_BOUND('',#1318,.T.);
#820=FACE_OUTER_BOUND('',#1319,.T.);
#821=FACE_OUTER_BOUND('',#1320,.T.);
#822=FACE_OUTER_BOUND('',#1321,.T.);
#823=FACE_OUTER_BOUND('',#1322,.T.);
#824=FACE_OUTER_BOUND('',#1323,.T.);
#825=FACE_OUTER_BOUND('',#1324,.T.);
#826=FACE_OUTER_BOUND('',#1325,.T.);
#827=FACE_OUTER_BOUND('',#1326,.T.);
#828=FACE_OUTER_BOUND('',#1327,.T.);
#829=FACE_OUTER_BOUND('',#1328,.T.);
#830=FACE_OUTER_BOUND('',#1329,.T.);
#831=FACE_OUTER_BOUND('',#1330,.T.);
#832=FACE_OUTER_BOUND('',#1331,.T.);
#833=FACE_OUTER_BOUND('',#1332,.T.);
#834=FACE_OUTER_BOUND('',#1333,.T.);
#835=FACE_OUTER_BOUND('',#1334,.T.);
#836=FACE_OUTER_BOUND('',#1335,.T.);
#837=FACE_OUTER_BOUND('',#1336,.T.);
#838=FACE_OUTER_BOUND('',#1337,.T.);
#839=FACE_OUTER_BOUND('',#1338,.T.);
#840=FACE_OUTER_BOUND('',#1339,.T.);
#841=FACE_OUTER_BOUND('',#1340,.T.);
#842=FACE_OUTER_BOUND('',#1347,.T.);
#843=FACE_OUTER_BOUND('',#1348,.T.);
#844=FACE_OUTER_BOUND('',#1349,.T.);
#845=FACE_OUTER_BOUND('',#1350,.T.);
#846=FACE_OUTER_BOUND('',#1351,.T.);
#847=FACE_OUTER_BOUND('',#1352,.T.);
#848=FACE_OUTER_BOUND('',#1353,.T.);
#849=FACE_OUTER_BOUND('',#1354,.T.);
#850=FACE_OUTER_BOUND('',#1355,.T.);
#851=FACE_OUTER_BOUND('',#1356,.T.);
#852=FACE_OUTER_BOUND('',#1357,.T.);
#853=FACE_OUTER_BOUND('',#1358,.T.);
#854=FACE_OUTER_BOUND('',#1359,.T.);
#855=FACE_OUTER_BOUND('',#1360,.T.);
#856=FACE_OUTER_BOUND('',#1361,.T.);
#857=FACE_OUTER_BOUND('',#1362,.T.);
#858=FACE_OUTER_BOUND('',#1363,.T.);
#859=FACE_OUTER_BOUND('',#1364,.T.);
#860=FACE_OUTER_BOUND('',#1365,.T.);
#861=FACE_OUTER_BOUND('',#1366,.T.);
#862=FACE_OUTER_BOUND('',#1367,.T.);
#863=FACE_OUTER_BOUND('',#1368,.T.);
#864=FACE_OUTER_BOUND('',#1369,.T.);
#865=FACE_OUTER_BOUND('',#1370,.T.);
#866=FACE_OUTER_BOUND('',#1371,.T.);
#867=FACE_OUTER_BOUND('',#1372,.T.);
#868=FACE_OUTER_BOUND('',#1373,.T.);
#869=FACE_OUTER_BOUND('',#1374,.T.);
#870=FACE_OUTER_BOUND('',#1375,.T.);
#871=FACE_OUTER_BOUND('',#1376,.T.);
#872=FACE_OUTER_BOUND('',#1377,.T.);
#873=FACE_OUTER_BOUND('',#1378,.T.);
#874=FACE_OUTER_BOUND('',#1379,.T.);
#875=FACE_OUTER_BOUND('',#1380,.T.);
#876=FACE_OUTER_BOUND('',#1381,.T.);
#877=FACE_OUTER_BOUND('',#1382,.T.);
#878=EDGE_LOOP('',(#5454,#5455,#5456,#5457));
#879=EDGE_LOOP('',(#5458,#5459,#5460,#5461));
#880=EDGE_LOOP('',(#5462,#5463,#5464,#5465));
#881=EDGE_LOOP('',(#5466,#5467,#5468,#5469));
#882=EDGE_LOOP('',(#5470,#5471,#5472,#5473));
#883=EDGE_LOOP('',(#5474,#5475,#5476,#5477));
#884=EDGE_LOOP('',(#5478,#5479,#5480,#5481));
#885=EDGE_LOOP('',(#5482,#5483,#5484,#5485));
#886=EDGE_LOOP('',(#5486,#5487,#5488,#5489));
#887=EDGE_LOOP('',(#5490,#5491,#5492,#5493));
#888=EDGE_LOOP('',(#5494,#5495,#5496,#5497));
#889=EDGE_LOOP('',(#5498,#5499,#5500,#5501));
#890=EDGE_LOOP('',(#5502,#5503,#5504,#5505));
#891=EDGE_LOOP('',(#5506,#5507,#5508,#5509,#5510,#5511,#5512,#5513));
#892=EDGE_LOOP('',(#5514,#5515,#5516,#5517));
#893=EDGE_LOOP('',(#5518,#5519,#5520,#5521,#5522,#5523,#5524,#5525));
#894=EDGE_LOOP('',(#5526,#5527,#5528,#5529));
#895=EDGE_LOOP('',(#5530,#5531,#5532,#5533));
#896=EDGE_LOOP('',(#5534,#5535,#5536,#5537));
#897=EDGE_LOOP('',(#5538,#5539,#5540,#5541));
#898=EDGE_LOOP('',(#5542,#5543,#5544,#5545));
#899=EDGE_LOOP('',(#5546,#5547,#5548,#5549));
#900=EDGE_LOOP('',(#5550,#5551,#5552,#5553));
#901=EDGE_LOOP('',(#5554,#5555,#5556,#5557));
#902=EDGE_LOOP('',(#5558,#5559,#5560,#5561));
#903=EDGE_LOOP('',(#5562,#5563,#5564,#5565));
#904=EDGE_LOOP('',(#5566,#5567,#5568,#5569));
#905=EDGE_LOOP('',(#5570,#5571,#5572,#5573,#5574,#5575,#5576,#5577,#5578,
#5579,#5580));
#906=EDGE_LOOP('',(#5581,#5582,#5583,#5584,#5585,#5586,#5587,#5588,#5589,
#5590,#5591));
#907=EDGE_LOOP('',(#5592,#5593,#5594,#5595));
#908=EDGE_LOOP('',(#5596,#5597,#5598,#5599));
#909=EDGE_LOOP('',(#5600,#5601,#5602,#5603));
#910=EDGE_LOOP('',(#5604,#5605,#5606,#5607));
#911=EDGE_LOOP('',(#5608,#5609,#5610,#5611));
#912=EDGE_LOOP('',(#5612,#5613,#5614,#5615));
#913=EDGE_LOOP('',(#5616,#5617,#5618,#5619));
#914=EDGE_LOOP('',(#5620,#5621,#5622,#5623));
#915=EDGE_LOOP('',(#5624,#5625,#5626,#5627));
#916=EDGE_LOOP('',(#5628,#5629,#5630,#5631));
#917=EDGE_LOOP('',(#5632,#5633,#5634,#5635));
#918=EDGE_LOOP('',(#5636,#5637,#5638,#5639));
#919=EDGE_LOOP('',(#5640,#5641,#5642,#5643));
#920=EDGE_LOOP('',(#5644,#5645,#5646,#5647));
#921=EDGE_LOOP('',(#5648,#5649,#5650,#5651));
#922=EDGE_LOOP('',(#5652,#5653,#5654,#5655));
#923=EDGE_LOOP('',(#5656,#5657,#5658,#5659));
#924=EDGE_LOOP('',(#5660,#5661,#5662,#5663));
#925=EDGE_LOOP('',(#5664,#5665,#5666,#5667));
#926=EDGE_LOOP('',(#5668,#5669,#5670,#5671));
#927=EDGE_LOOP('',(#5672,#5673,#5674,#5675));
#928=EDGE_LOOP('',(#5676,#5677,#5678,#5679));
#929=EDGE_LOOP('',(#5680,#5681,#5682,#5683));
#930=EDGE_LOOP('',(#5684,#5685,#5686,#5687));
#931=EDGE_LOOP('',(#5688,#5689,#5690,#5691));
#932=EDGE_LOOP('',(#5692,#5693,#5694,#5695));
#933=EDGE_LOOP('',(#5696,#5697,#5698,#5699));
#934=EDGE_LOOP('',(#5700,#5701,#5702,#5703,#5704,#5705,#5706,#5707,#5708,
#5709,#5710));
#935=EDGE_LOOP('',(#5711,#5712,#5713,#5714,#5715));
#936=EDGE_LOOP('',(#5716,#5717,#5718,#5719,#5720));
#937=EDGE_LOOP('',(#5721,#5722,#5723,#5724,#5725,#5726,#5727,#5728,#5729,
#5730,#5731));
#938=EDGE_LOOP('',(#5732,#5733,#5734,#5735,#5736));
#939=EDGE_LOOP('',(#5737,#5738,#5739,#5740,#5741));
#940=EDGE_LOOP('',(#5742,#5743,#5744,#5745));
#941=EDGE_LOOP('',(#5746,#5747,#5748,#5749));
#942=EDGE_LOOP('',(#5750,#5751,#5752,#5753));
#943=EDGE_LOOP('',(#5754,#5755,#5756,#5757));
#944=EDGE_LOOP('',(#5758,#5759,#5760,#5761));
#945=EDGE_LOOP('',(#5762,#5763,#5764,#5765));
#946=EDGE_LOOP('',(#5766,#5767,#5768,#5769));
#947=EDGE_LOOP('',(#5770,#5771,#5772,#5773));
#948=EDGE_LOOP('',(#5774,#5775,#5776,#5777));
#949=EDGE_LOOP('',(#5778,#5779,#5780,#5781));
#950=EDGE_LOOP('',(#5782,#5783,#5784,#5785));
#951=EDGE_LOOP('',(#5786,#5787,#5788,#5789));
#952=EDGE_LOOP('',(#5790,#5791,#5792,#5793));
#953=EDGE_LOOP('',(#5794,#5795,#5796,#5797));
#954=EDGE_LOOP('',(#5798,#5799,#5800,#5801));
#955=EDGE_LOOP('',(#5802,#5803,#5804,#5805));
#956=EDGE_LOOP('',(#5806,#5807,#5808,#5809));
#957=EDGE_LOOP('',(#5810,#5811,#5812,#5813));
#958=EDGE_LOOP('',(#5814,#5815,#5816,#5817));
#959=EDGE_LOOP('',(#5818,#5819,#5820,#5821));
#960=EDGE_LOOP('',(#5822,#5823,#5824,#5825,#5826,#5827,#5828,#5829,#5830));
#961=EDGE_LOOP('',(#5831,#5832,#5833,#5834,#5835));
#962=EDGE_LOOP('',(#5836,#5837,#5838,#5839,#5840,#5841,#5842,#5843,#5844));
#963=EDGE_LOOP('',(#5845,#5846,#5847,#5848,#5849));
#964=EDGE_LOOP('',(#5850,#5851,#5852,#5853));
#965=EDGE_LOOP('',(#5854,#5855,#5856,#5857));
#966=EDGE_LOOP('',(#5858,#5859,#5860,#5861));
#967=EDGE_LOOP('',(#5862,#5863,#5864,#5865));
#968=EDGE_LOOP('',(#5866,#5867,#5868,#5869));
#969=EDGE_LOOP('',(#5870,#5871,#5872,#5873));
#970=EDGE_LOOP('',(#5874,#5875,#5876,#5877));
#971=EDGE_LOOP('',(#5878,#5879,#5880,#5881));
#972=EDGE_LOOP('',(#5882,#5883,#5884,#5885));
#973=EDGE_LOOP('',(#5886,#5887,#5888,#5889));
#974=EDGE_LOOP('',(#5890,#5891,#5892,#5893));
#975=EDGE_LOOP('',(#5894,#5895,#5896,#5897));
#976=EDGE_LOOP('',(#5898,#5899,#5900,#5901));
#977=EDGE_LOOP('',(#5902,#5903,#5904,#5905,#5906,#5907,#5908,#5909));
#978=EDGE_LOOP('',(#5910,#5911,#5912,#5913));
#979=EDGE_LOOP('',(#5914,#5915,#5916,#5917,#5918,#5919,#5920,#5921));
#980=EDGE_LOOP('',(#5922,#5923,#5924,#5925));
#981=EDGE_LOOP('',(#5926,#5927,#5928,#5929));
#982=EDGE_LOOP('',(#5930,#5931,#5932,#5933));
#983=EDGE_LOOP('',(#5934,#5935,#5936,#5937));
#984=EDGE_LOOP('',(#5938,#5939,#5940,#5941));
#985=EDGE_LOOP('',(#5942,#5943,#5944,#5945));
#986=EDGE_LOOP('',(#5946,#5947,#5948,#5949));
#987=EDGE_LOOP('',(#5950,#5951,#5952,#5953));
#988=EDGE_LOOP('',(#5954,#5955,#5956,#5957));
#989=EDGE_LOOP('',(#5958,#5959,#5960,#5961));
#990=EDGE_LOOP('',(#5962,#5963,#5964,#5965));
#991=EDGE_LOOP('',(#5966,#5967,#5968,#5969));
#992=EDGE_LOOP('',(#5970,#5971,#5972,#5973));
#993=EDGE_LOOP('',(#5974,#5975,#5976,#5977));
#994=EDGE_LOOP('',(#5978,#5979,#5980,#5981));
#995=EDGE_LOOP('',(#5982,#5983,#5984,#5985));
#996=EDGE_LOOP('',(#5986,#5987,#5988,#5989));
#997=EDGE_LOOP('',(#5990,#5991,#5992,#5993));
#998=EDGE_LOOP('',(#5994,#5995,#5996,#5997));
#999=EDGE_LOOP('',(#5998,#5999,#6000,#6001));
#1000=EDGE_LOOP('',(#6002,#6003,#6004,#6005));
#1001=EDGE_LOOP('',(#6006,#6007,#6008,#6009));
#1002=EDGE_LOOP('',(#6010,#6011,#6012,#6013));
#1003=EDGE_LOOP('',(#6014,#6015,#6016,#6017,#6018,#6019,#6020,#6021,#6022,
#6023,#6024,#6025,#6026,#6027,#6028,#6029,#6030));
#1004=EDGE_LOOP('',(#6031,#6032,#6033,#6034,#6035,#6036,#6037,#6038,#6039,
#6040,#6041,#6042,#6043,#6044,#6045,#6046,#6047));
#1005=EDGE_LOOP('',(#6048,#6049,#6050,#6051));
#1006=EDGE_LOOP('',(#6052,#6053,#6054,#6055));
#1007=EDGE_LOOP('',(#6056,#6057,#6058,#6059));
#1008=EDGE_LOOP('',(#6060,#6061,#6062,#6063));
#1009=EDGE_LOOP('',(#6064,#6065,#6066,#6067));
#1010=EDGE_LOOP('',(#6068,#6069,#6070,#6071));
#1011=EDGE_LOOP('',(#6072,#6073,#6074,#6075));
#1012=EDGE_LOOP('',(#6076,#6077,#6078,#6079));
#1013=EDGE_LOOP('',(#6080,#6081,#6082,#6083));
#1014=EDGE_LOOP('',(#6084,#6085,#6086,#6087));
#1015=EDGE_LOOP('',(#6088,#6089,#6090,#6091));
#1016=EDGE_LOOP('',(#6092,#6093,#6094,#6095,#6096,#6097,#6098,#6099,#6100,
#6101,#6102));
#1017=EDGE_LOOP('',(#6103,#6104,#6105,#6106,#6107,#6108,#6109,#6110,#6111,
#6112,#6113));
#1018=EDGE_LOOP('',(#6114,#6115,#6116,#6117));
#1019=EDGE_LOOP('',(#6118,#6119,#6120,#6121));
#1020=EDGE_LOOP('',(#6122,#6123,#6124,#6125));
#1021=EDGE_LOOP('',(#6126,#6127,#6128,#6129));
#1022=EDGE_LOOP('',(#6130,#6131,#6132,#6133));
#1023=EDGE_LOOP('',(#6134,#6135,#6136,#6137));
#1024=EDGE_LOOP('',(#6138,#6139,#6140,#6141));
#1025=EDGE_LOOP('',(#6142,#6143,#6144,#6145));
#1026=EDGE_LOOP('',(#6146,#6147,#6148,#6149));
#1027=EDGE_LOOP('',(#6150,#6151,#6152,#6153));
#1028=EDGE_LOOP('',(#6154,#6155,#6156,#6157));
#1029=EDGE_LOOP('',(#6158,#6159,#6160,#6161));
#1030=EDGE_LOOP('',(#6162,#6163,#6164,#6165));
#1031=EDGE_LOOP('',(#6166,#6167,#6168,#6169));
#1032=EDGE_LOOP('',(#6170,#6171,#6172,#6173));
#1033=EDGE_LOOP('',(#6174,#6175,#6176,#6177));
#1034=EDGE_LOOP('',(#6178,#6179,#6180,#6181));
#1035=EDGE_LOOP('',(#6182,#6183,#6184,#6185));
#1036=EDGE_LOOP('',(#6186,#6187,#6188,#6189));
#1037=EDGE_LOOP('',(#6190,#6191,#6192,#6193));
#1038=EDGE_LOOP('',(#6194,#6195,#6196,#6197));
#1039=EDGE_LOOP('',(#6198,#6199,#6200,#6201));
#1040=EDGE_LOOP('',(#6202,#6203,#6204,#6205));
#1041=EDGE_LOOP('',(#6206,#6207,#6208,#6209));
#1042=EDGE_LOOP('',(#6210,#6211,#6212,#6213,#6214,#6215,#6216,#6217,#6218,
#6219,#6220,#6221,#6222,#6223,#6224,#6225,#6226,#6227));
#1043=EDGE_LOOP('',(#6228,#6229,#6230,#6231,#6232,#6233,#6234,#6235,#6236,
#6237,#6238,#6239,#6240,#6241,#6242,#6243,#6244,#6245));
#1044=EDGE_LOOP('',(#6246,#6247,#6248,#6249));
#1045=EDGE_LOOP('',(#6250,#6251,#6252,#6253));
#1046=EDGE_LOOP('',(#6254,#6255,#6256,#6257));
#1047=EDGE_LOOP('',(#6258,#6259,#6260,#6261));
#1048=EDGE_LOOP('',(#6262,#6263,#6264,#6265));
#1049=EDGE_LOOP('',(#6266,#6267,#6268,#6269));
#1050=EDGE_LOOP('',(#6270,#6271,#6272,#6273));
#1051=EDGE_LOOP('',(#6274,#6275,#6276,#6277));
#1052=EDGE_LOOP('',(#6278,#6279,#6280,#6281));
#1053=EDGE_LOOP('',(#6282,#6283,#6284,#6285));
#1054=EDGE_LOOP('',(#6286,#6287,#6288,#6289));
#1055=EDGE_LOOP('',(#6290,#6291,#6292,#6293));
#1056=EDGE_LOOP('',(#6294,#6295,#6296,#6297));
#1057=EDGE_LOOP('',(#6298,#6299,#6300,#6301));
#1058=EDGE_LOOP('',(#6302,#6303,#6304,#6305));
#1059=EDGE_LOOP('',(#6306,#6307,#6308,#6309));
#1060=EDGE_LOOP('',(#6310,#6311,#6312,#6313));
#1061=EDGE_LOOP('',(#6314,#6315,#6316,#6317));
#1062=EDGE_LOOP('',(#6318,#6319,#6320,#6321));
#1063=EDGE_LOOP('',(#6322,#6323,#6324,#6325));
#1064=EDGE_LOOP('',(#6326,#6327,#6328,#6329));
#1065=EDGE_LOOP('',(#6330,#6331,#6332,#6333));
#1066=EDGE_LOOP('',(#6334,#6335,#6336,#6337));
#1067=EDGE_LOOP('',(#6338,#6339,#6340,#6341));
#1068=EDGE_LOOP('',(#6342,#6343,#6344,#6345));
#1069=EDGE_LOOP('',(#6346,#6347,#6348,#6349));
#1070=EDGE_LOOP('',(#6350,#6351,#6352,#6353,#6354,#6355,#6356,#6357,#6358,
#6359,#6360,#6361,#6362,#6363,#6364,#6365,#6366,#6367,#6368,#6369));
#1071=EDGE_LOOP('',(#6370,#6371,#6372,#6373,#6374,#6375,#6376,#6377,#6378,
#6379,#6380,#6381,#6382,#6383,#6384,#6385,#6386,#6387,#6388,#6389));
#1072=EDGE_LOOP('',(#6390,#6391,#6392,#6393));
#1073=EDGE_LOOP('',(#6394,#6395,#6396,#6397));
#1074=EDGE_LOOP('',(#6398,#6399,#6400,#6401));
#1075=EDGE_LOOP('',(#6402,#6403,#6404,#6405));
#1076=EDGE_LOOP('',(#6406,#6407,#6408,#6409));
#1077=EDGE_LOOP('',(#6410,#6411,#6412,#6413));
#1078=EDGE_LOOP('',(#6414,#6415,#6416,#6417));
#1079=EDGE_LOOP('',(#6418,#6419,#6420,#6421));
#1080=EDGE_LOOP('',(#6422,#6423,#6424,#6425));
#1081=EDGE_LOOP('',(#6426,#6427,#6428,#6429));
#1082=EDGE_LOOP('',(#6430,#6431,#6432,#6433));
#1083=EDGE_LOOP('',(#6434,#6435,#6436,#6437));
#1084=EDGE_LOOP('',(#6438,#6439,#6440,#6441));
#1085=EDGE_LOOP('',(#6442,#6443,#6444,#6445));
#1086=EDGE_LOOP('',(#6446,#6447,#6448,#6449));
#1087=EDGE_LOOP('',(#6450,#6451,#6452,#6453));
#1088=EDGE_LOOP('',(#6454,#6455,#6456,#6457));
#1089=EDGE_LOOP('',(#6458,#6459,#6460,#6461));
#1090=EDGE_LOOP('',(#6462,#6463,#6464,#6465));
#1091=EDGE_LOOP('',(#6466,#6467,#6468,#6469,#6470,#6471,#6472,#6473,#6474,
#6475,#6476,#6477,#6478));
#1092=EDGE_LOOP('',(#6479,#6480,#6481,#6482,#6483,#6484,#6485,#6486,#6487,
#6488,#6489,#6490,#6491));
#1093=EDGE_LOOP('',(#6492,#6493,#6494,#6495));
#1094=EDGE_LOOP('',(#6496,#6497,#6498,#6499));
#1095=EDGE_LOOP('',(#6500,#6501,#6502,#6503));
#1096=EDGE_LOOP('',(#6504,#6505,#6506,#6507));
#1097=EDGE_LOOP('',(#6508,#6509,#6510,#6511));
#1098=EDGE_LOOP('',(#6512,#6513,#6514,#6515));
#1099=EDGE_LOOP('',(#6516,#6517,#6518,#6519));
#1100=EDGE_LOOP('',(#6520,#6521,#6522,#6523));
#1101=EDGE_LOOP('',(#6524,#6525,#6526,#6527));
#1102=EDGE_LOOP('',(#6528,#6529,#6530,#6531));
#1103=EDGE_LOOP('',(#6532,#6533,#6534,#6535));
#1104=EDGE_LOOP('',(#6536,#6537,#6538,#6539));
#1105=EDGE_LOOP('',(#6540,#6541,#6542,#6543));
#1106=EDGE_LOOP('',(#6544,#6545,#6546,#6547));
#1107=EDGE_LOOP('',(#6548,#6549,#6550,#6551));
#1108=EDGE_LOOP('',(#6552,#6553,#6554,#6555));
#1109=EDGE_LOOP('',(#6556,#6557,#6558,#6559));
#1110=EDGE_LOOP('',(#6560,#6561,#6562,#6563,#6564,#6565,#6566,#6567,#6568,
#6569,#6570));
#1111=EDGE_LOOP('',(#6571,#6572,#6573,#6574,#6575,#6576,#6577,#6578,#6579,
#6580,#6581));
#1112=EDGE_LOOP('',(#6582,#6583,#6584,#6585));
#1113=EDGE_LOOP('',(#6586,#6587,#6588,#6589));
#1114=EDGE_LOOP('',(#6590,#6591,#6592,#6593));
#1115=EDGE_LOOP('',(#6594,#6595,#6596,#6597));
#1116=EDGE_LOOP('',(#6598,#6599,#6600,#6601));
#1117=EDGE_LOOP('',(#6602,#6603,#6604,#6605));
#1118=EDGE_LOOP('',(#6606,#6607,#6608,#6609));
#1119=EDGE_LOOP('',(#6610,#6611,#6612,#6613));
#1120=EDGE_LOOP('',(#6614,#6615,#6616,#6617));
#1121=EDGE_LOOP('',(#6618,#6619,#6620,#6621));
#1122=EDGE_LOOP('',(#6622,#6623,#6624,#6625));
#1123=EDGE_LOOP('',(#6626,#6627,#6628,#6629));
#1124=EDGE_LOOP('',(#6630,#6631,#6632,#6633));
#1125=EDGE_LOOP('',(#6634,#6635,#6636,#6637,#6638,#6639,#6640,#6641));
#1126=EDGE_LOOP('',(#6642,#6643,#6644,#6645));
#1127=EDGE_LOOP('',(#6646,#6647,#6648,#6649,#6650,#6651,#6652,#6653));
#1128=EDGE_LOOP('',(#6654,#6655,#6656,#6657));
#1129=EDGE_LOOP('',(#6658,#6659,#6660,#6661));
#1130=EDGE_LOOP('',(#6662,#6663,#6664,#6665));
#1131=EDGE_LOOP('',(#6666,#6667,#6668,#6669));
#1132=EDGE_LOOP('',(#6670,#6671,#6672,#6673));
#1133=EDGE_LOOP('',(#6674,#6675,#6676,#6677));
#1134=EDGE_LOOP('',(#6678,#6679,#6680,#6681));
#1135=EDGE_LOOP('',(#6682,#6683,#6684,#6685));
#1136=EDGE_LOOP('',(#6686,#6687,#6688,#6689));
#1137=EDGE_LOOP('',(#6690,#6691,#6692,#6693));
#1138=EDGE_LOOP('',(#6694,#6695,#6696,#6697));
#1139=EDGE_LOOP('',(#6698,#6699,#6700,#6701));
#1140=EDGE_LOOP('',(#6702,#6703,#6704,#6705));
#1141=EDGE_LOOP('',(#6706,#6707,#6708,#6709));
#1142=EDGE_LOOP('',(#6710,#6711,#6712,#6713));
#1143=EDGE_LOOP('',(#6714,#6715,#6716,#6717));
#1144=EDGE_LOOP('',(#6718,#6719,#6720,#6721));
#1145=EDGE_LOOP('',(#6722,#6723,#6724,#6725,#6726,#6727,#6728,#6729,#6730,
#6731,#6732,#6733));
#1146=EDGE_LOOP('',(#6734,#6735,#6736,#6737,#6738));
#1147=EDGE_LOOP('',(#6739,#6740,#6741,#6742,#6743,#6744,#6745,#6746,#6747,
#6748,#6749,#6750));
#1148=EDGE_LOOP('',(#6751,#6752,#6753,#6754,#6755));
#1149=EDGE_LOOP('',(#6756,#6757,#6758,#6759));
#1150=EDGE_LOOP('',(#6760,#6761,#6762,#6763));
#1151=EDGE_LOOP('',(#6764,#6765,#6766,#6767));
#1152=EDGE_LOOP('',(#6768,#6769,#6770,#6771));
#1153=EDGE_LOOP('',(#6772,#6773,#6774,#6775));
#1154=EDGE_LOOP('',(#6776,#6777,#6778,#6779));
#1155=EDGE_LOOP('',(#6780,#6781,#6782,#6783));
#1156=EDGE_LOOP('',(#6784,#6785,#6786,#6787));
#1157=EDGE_LOOP('',(#6788,#6789,#6790,#6791));
#1158=EDGE_LOOP('',(#6792,#6793,#6794,#6795));
#1159=EDGE_LOOP('',(#6796,#6797,#6798,#6799));
#1160=EDGE_LOOP('',(#6800,#6801,#6802,#6803));
#1161=EDGE_LOOP('',(#6804,#6805,#6806,#6807));
#1162=EDGE_LOOP('',(#6808,#6809,#6810,#6811));
#1163=EDGE_LOOP('',(#6812,#6813,#6814,#6815));
#1164=EDGE_LOOP('',(#6816,#6817,#6818,#6819));
#1165=EDGE_LOOP('',(#6820,#6821,#6822,#6823));
#1166=EDGE_LOOP('',(#6824,#6825,#6826,#6827));
#1167=EDGE_LOOP('',(#6828,#6829,#6830,#6831));
#1168=EDGE_LOOP('',(#6832,#6833,#6834,#6835));
#1169=EDGE_LOOP('',(#6836,#6837,#6838,#6839));
#1170=EDGE_LOOP('',(#6840,#6841,#6842,#6843));
#1171=EDGE_LOOP('',(#6844,#6845,#6846,#6847));
#1172=EDGE_LOOP('',(#6848,#6849,#6850,#6851));
#1173=EDGE_LOOP('',(#6852,#6853,#6854,#6855));
#1174=EDGE_LOOP('',(#6856,#6857,#6858,#6859));
#1175=EDGE_LOOP('',(#6860,#6861,#6862,#6863));
#1176=EDGE_LOOP('',(#6864,#6865,#6866,#6867));
#1177=EDGE_LOOP('',(#6868,#6869,#6870,#6871));
#1178=EDGE_LOOP('',(#6872,#6873,#6874,#6875));
#1179=EDGE_LOOP('',(#6876,#6877,#6878,#6879));
#1180=EDGE_LOOP('',(#6880,#6881,#6882,#6883));
#1181=EDGE_LOOP('',(#6884,#6885,#6886,#6887));
#1182=EDGE_LOOP('',(#6888,#6889,#6890,#6891,#6892,#6893,#6894,#6895,#6896,
#6897,#6898,#6899,#6900,#6901,#6902,#6903,#6904,#6905,#6906,#6907,#6908,
#6909,#6910,#6911,#6912,#6913,#6914));
#1183=EDGE_LOOP('',(#6915,#6916,#6917,#6918,#6919,#6920,#6921,#6922,#6923,
#6924,#6925,#6926,#6927,#6928,#6929,#6930,#6931,#6932,#6933,#6934,#6935,
#6936,#6937,#6938,#6939,#6940,#6941));
#1184=EDGE_LOOP('',(#6942,#6943,#6944,#6945));
#1185=EDGE_LOOP('',(#6946,#6947,#6948,#6949));
#1186=EDGE_LOOP('',(#6950,#6951,#6952,#6953));
#1187=EDGE_LOOP('',(#6954,#6955,#6956,#6957));
#1188=EDGE_LOOP('',(#6958,#6959,#6960,#6961));
#1189=EDGE_LOOP('',(#6962,#6963,#6964,#6965));
#1190=EDGE_LOOP('',(#6966,#6967,#6968,#6969));
#1191=EDGE_LOOP('',(#6970,#6971,#6972,#6973));
#1192=EDGE_LOOP('',(#6974,#6975,#6976,#6977));
#1193=EDGE_LOOP('',(#6978,#6979,#6980,#6981));
#1194=EDGE_LOOP('',(#6982,#6983,#6984,#6985));
#1195=EDGE_LOOP('',(#6986,#6987,#6988,#6989,#6990,#6991,#6992,#6993,#6994,
#6995,#6996));
#1196=EDGE_LOOP('',(#6997,#6998,#6999,#7000,#7001,#7002,#7003,#7004,#7005,
#7006,#7007));
#1197=EDGE_LOOP('',(#7008,#7009,#7010,#7011));
#1198=EDGE_LOOP('',(#7012,#7013,#7014,#7015));
#1199=EDGE_LOOP('',(#7016,#7017,#7018,#7019));
#1200=EDGE_LOOP('',(#7020,#7021,#7022,#7023));
#1201=EDGE_LOOP('',(#7024,#7025,#7026,#7027));
#1202=EDGE_LOOP('',(#7028,#7029,#7030,#7031));
#1203=EDGE_LOOP('',(#7032,#7033,#7034,#7035));
#1204=EDGE_LOOP('',(#7036,#7037,#7038,#7039));
#1205=EDGE_LOOP('',(#7040,#7041,#7042,#7043));
#1206=EDGE_LOOP('',(#7044,#7045,#7046,#7047));
#1207=EDGE_LOOP('',(#7048,#7049,#7050,#7051));
#1208=EDGE_LOOP('',(#7052,#7053,#7054,#7055));
#1209=EDGE_LOOP('',(#7056,#7057,#7058,#7059));
#1210=EDGE_LOOP('',(#7060,#7061,#7062,#7063));
#1211=EDGE_LOOP('',(#7064,#7065,#7066,#7067));
#1212=EDGE_LOOP('',(#7068,#7069,#7070,#7071));
#1213=EDGE_LOOP('',(#7072,#7073,#7074,#7075));
#1214=EDGE_LOOP('',(#7076,#7077,#7078,#7079));
#1215=EDGE_LOOP('',(#7080,#7081,#7082,#7083));
#1216=EDGE_LOOP('',(#7084,#7085,#7086,#7087,#7088,#7089,#7090,#7091));
#1217=EDGE_LOOP('',(#7092,#7093,#7094,#7095));
#1218=EDGE_LOOP('',(#7096,#7097,#7098,#7099,#7100,#7101,#7102,#7103));
#1219=EDGE_LOOP('',(#7104,#7105,#7106,#7107));
#1220=EDGE_LOOP('',(#7108,#7109,#7110,#7111));
#1221=EDGE_LOOP('',(#7112,#7113,#7114,#7115));
#1222=EDGE_LOOP('',(#7116,#7117,#7118,#7119));
#1223=EDGE_LOOP('',(#7120,#7121,#7122,#7123));
#1224=EDGE_LOOP('',(#7124,#7125,#7126,#7127));
#1225=EDGE_LOOP('',(#7128,#7129,#7130,#7131));
#1226=EDGE_LOOP('',(#7132,#7133,#7134,#7135));
#1227=EDGE_LOOP('',(#7136,#7137,#7138,#7139));
#1228=EDGE_LOOP('',(#7140,#7141,#7142,#7143));
#1229=EDGE_LOOP('',(#7144,#7145,#7146,#7147));
#1230=EDGE_LOOP('',(#7148,#7149,#7150,#7151));
#1231=EDGE_LOOP('',(#7152,#7153,#7154,#7155));
#1232=EDGE_LOOP('',(#7156,#7157,#7158,#7159,#7160,#7161,#7162,#7163));
#1233=EDGE_LOOP('',(#7164,#7165,#7166,#7167));
#1234=EDGE_LOOP('',(#7168,#7169,#7170,#7171,#7172,#7173,#7174,#7175));
#1235=EDGE_LOOP('',(#7176,#7177,#7178,#7179));
#1236=EDGE_LOOP('',(#7180,#7181,#7182,#7183));
#1237=EDGE_LOOP('',(#7184,#7185,#7186,#7187));
#1238=EDGE_LOOP('',(#7188,#7189,#7190,#7191));
#1239=EDGE_LOOP('',(#7192,#7193,#7194,#7195));
#1240=EDGE_LOOP('',(#7196,#7197,#7198,#7199));
#1241=EDGE_LOOP('',(#7200,#7201,#7202,#7203));
#1242=EDGE_LOOP('',(#7204,#7205,#7206,#7207));
#1243=EDGE_LOOP('',(#7208,#7209,#7210,#7211));
#1244=EDGE_LOOP('',(#7212,#7213,#7214,#7215));
#1245=EDGE_LOOP('',(#7216,#7217,#7218,#7219));
#1246=EDGE_LOOP('',(#7220,#7221,#7222,#7223));
#1247=EDGE_LOOP('',(#7224,#7225,#7226,#7227));
#1248=EDGE_LOOP('',(#7228,#7229,#7230,#7231));
#1249=EDGE_LOOP('',(#7232,#7233,#7234,#7235));
#1250=EDGE_LOOP('',(#7236,#7237,#7238,#7239));
#1251=EDGE_LOOP('',(#7240,#7241,#7242,#7243));
#1252=EDGE_LOOP('',(#7244,#7245,#7246,#7247));
#1253=EDGE_LOOP('',(#7248,#7249,#7250,#7251,#7252,#7253,#7254,#7255,#7256,
#7257,#7258,#7259,#7260,#7261,#7262,#7263,#7264,#7265));
#1254=EDGE_LOOP('',(#7266,#7267,#7268,#7269,#7270,#7271,#7272,#7273,#7274,
#7275,#7276,#7277,#7278,#7279,#7280,#7281,#7282,#7283));
#1255=EDGE_LOOP('',(#7284,#7285,#7286,#7287));
#1256=EDGE_LOOP('',(#7288,#7289,#7290,#7291));
#1257=EDGE_LOOP('',(#7292,#7293,#7294,#7295));
#1258=EDGE_LOOP('',(#7296,#7297,#7298,#7299));
#1259=EDGE_LOOP('',(#7300,#7301,#7302,#7303));
#1260=EDGE_LOOP('',(#7304,#7305,#7306,#7307));
#1261=EDGE_LOOP('',(#7308,#7309,#7310,#7311));
#1262=EDGE_LOOP('',(#7312,#7313,#7314,#7315));
#1263=EDGE_LOOP('',(#7316,#7317,#7318,#7319));
#1264=EDGE_LOOP('',(#7320,#7321,#7322,#7323));
#1265=EDGE_LOOP('',(#7324,#7325,#7326,#7327));
#1266=EDGE_LOOP('',(#7328,#7329,#7330,#7331));
#1267=EDGE_LOOP('',(#7332,#7333,#7334,#7335));
#1268=EDGE_LOOP('',(#7336,#7337,#7338,#7339,#7340,#7341,#7342));
#1269=EDGE_LOOP('',(#7343,#7344,#7345,#7346,#7347,#7348,#7349));
#1270=EDGE_LOOP('',(#7350,#7351,#7352,#7353));
#1271=EDGE_LOOP('',(#7354,#7355,#7356,#7357));
#1272=EDGE_LOOP('',(#7358,#7359,#7360,#7361));
#1273=EDGE_LOOP('',(#7362,#7363,#7364,#7365));
#1274=EDGE_LOOP('',(#7366,#7367,#7368,#7369));
#1275=EDGE_LOOP('',(#7370,#7371,#7372,#7373));
#1276=EDGE_LOOP('',(#7374,#7375,#7376,#7377));
#1277=EDGE_LOOP('',(#7378,#7379,#7380,#7381));
#1278=EDGE_LOOP('',(#7382,#7383,#7384,#7385));
#1279=EDGE_LOOP('',(#7386,#7387,#7388,#7389));
#1280=EDGE_LOOP('',(#7390,#7391,#7392,#7393));
#1281=EDGE_LOOP('',(#7394,#7395,#7396,#7397));
#1282=EDGE_LOOP('',(#7398,#7399,#7400,#7401));
#1283=EDGE_LOOP('',(#7402,#7403,#7404,#7405));
#1284=EDGE_LOOP('',(#7406,#7407,#7408,#7409));
#1285=EDGE_LOOP('',(#7410,#7411,#7412,#7413));
#1286=EDGE_LOOP('',(#7414,#7415,#7416,#7417));
#1287=EDGE_LOOP('',(#7418,#7419,#7420,#7421));
#1288=EDGE_LOOP('',(#7422,#7423,#7424,#7425));
#1289=EDGE_LOOP('',(#7426,#7427,#7428,#7429,#7430,#7431,#7432,#7433));
#1290=EDGE_LOOP('',(#7434,#7435,#7436,#7437));
#1291=EDGE_LOOP('',(#7438,#7439,#7440,#7441,#7442,#7443,#7444,#7445));
#1292=EDGE_LOOP('',(#7446,#7447,#7448,#7449));
#1293=EDGE_LOOP('',(#7450,#7451,#7452,#7453));
#1294=EDGE_LOOP('',(#7454,#7455,#7456,#7457));
#1295=EDGE_LOOP('',(#7458,#7459,#7460,#7461));
#1296=EDGE_LOOP('',(#7462,#7463,#7464,#7465));
#1297=EDGE_LOOP('',(#7466,#7467,#7468,#7469));
#1298=EDGE_LOOP('',(#7470,#7471,#7472,#7473));
#1299=EDGE_LOOP('',(#7474,#7475,#7476,#7477));
#1300=EDGE_LOOP('',(#7478,#7479,#7480,#7481));
#1301=EDGE_LOOP('',(#7482,#7483,#7484,#7485));
#1302=EDGE_LOOP('',(#7486,#7487,#7488,#7489));
#1303=EDGE_LOOP('',(#7490,#7491,#7492,#7493));
#1304=EDGE_LOOP('',(#7494,#7495,#7496,#7497));
#1305=EDGE_LOOP('',(#7498,#7499,#7500,#7501,#7502,#7503,#7504,#7505));
#1306=EDGE_LOOP('',(#7506,#7507,#7508,#7509));
#1307=EDGE_LOOP('',(#7510,#7511,#7512,#7513,#7514,#7515,#7516,#7517));
#1308=EDGE_LOOP('',(#7518,#7519,#7520,#7521));
#1309=EDGE_LOOP('',(#7522,#7523,#7524,#7525));
#1310=EDGE_LOOP('',(#7526,#7527,#7528,#7529));
#1311=EDGE_LOOP('',(#7530,#7531,#7532,#7533));
#1312=EDGE_LOOP('',(#7534,#7535,#7536,#7537));
#1313=EDGE_LOOP('',(#7538,#7539,#7540,#7541));
#1314=EDGE_LOOP('',(#7542,#7543,#7544,#7545));
#1315=EDGE_LOOP('',(#7546,#7547,#7548,#7549));
#1316=EDGE_LOOP('',(#7550,#7551,#7552,#7553));
#1317=EDGE_LOOP('',(#7554,#7555,#7556,#7557));
#1318=EDGE_LOOP('',(#7558,#7559,#7560,#7561));
#1319=EDGE_LOOP('',(#7562,#7563,#7564,#7565));
#1320=EDGE_LOOP('',(#7566,#7567,#7568,#7569));
#1321=EDGE_LOOP('',(#7570,#7571,#7572,#7573));
#1322=EDGE_LOOP('',(#7574,#7575,#7576,#7577));
#1323=EDGE_LOOP('',(#7578,#7579,#7580,#7581));
#1324=EDGE_LOOP('',(#7582,#7583,#7584,#7585));
#1325=EDGE_LOOP('',(#7586,#7587,#7588,#7589));
#1326=EDGE_LOOP('',(#7590,#7591,#7592,#7593));
#1327=EDGE_LOOP('',(#7594,#7595,#7596,#7597));
#1328=EDGE_LOOP('',(#7598,#7599,#7600,#7601));
#1329=EDGE_LOOP('',(#7602,#7603,#7604,#7605));
#1330=EDGE_LOOP('',(#7606,#7607,#7608,#7609));
#1331=EDGE_LOOP('',(#7610,#7611,#7612,#7613));
#1332=EDGE_LOOP('',(#7614,#7615,#7616,#7617));
#1333=EDGE_LOOP('',(#7618,#7619,#7620,#7621));
#1334=EDGE_LOOP('',(#7622,#7623,#7624,#7625));
#1335=EDGE_LOOP('',(#7626,#7627,#7628,#7629));
#1336=EDGE_LOOP('',(#7630,#7631,#7632,#7633));
#1337=EDGE_LOOP('',(#7634,#7635,#7636,#7637,#7638,#7639,#7640,#7641,#7642,
#7643,#7644,#7645,#7646,#7647,#7648,#7649,#7650));
#1338=EDGE_LOOP('',(#7651,#7652,#7653,#7654,#7655,#7656,#7657,#7658,#7659,
#7660,#7661,#7662,#7663,#7664,#7665,#7666,#7667));
#1339=EDGE_LOOP('',(#7668,#7669,#7670,#7671));
#1340=EDGE_LOOP('',(#7672,#7673,#7674,#7675,#7676,#7677,#7678,#7679,#7680,
#7681,#7682,#7683));
#1341=EDGE_LOOP('',(#7684,#7685,#7686,#7687));
#1342=EDGE_LOOP('',(#7688,#7689,#7690,#7691));
#1343=EDGE_LOOP('',(#7692,#7693,#7694,#7695));
#1344=EDGE_LOOP('',(#7696,#7697,#7698,#7699));
#1345=EDGE_LOOP('',(#7700,#7701,#7702,#7703));
#1346=EDGE_LOOP('',(#7704,#7705,#7706,#7707));
#1347=EDGE_LOOP('',(#7708,#7709,#7710,#7711));
#1348=EDGE_LOOP('',(#7712,#7713,#7714,#7715));
#1349=EDGE_LOOP('',(#7716,#7717,#7718,#7719));
#1350=EDGE_LOOP('',(#7720,#7721,#7722,#7723));
#1351=EDGE_LOOP('',(#7724,#7725,#7726,#7727));
#1352=EDGE_LOOP('',(#7728,#7729,#7730,#7731));
#1353=EDGE_LOOP('',(#7732,#7733,#7734,#7735));
#1354=EDGE_LOOP('',(#7736,#7737,#7738,#7739));
#1355=EDGE_LOOP('',(#7740,#7741,#7742,#7743));
#1356=EDGE_LOOP('',(#7744,#7745,#7746,#7747));
#1357=EDGE_LOOP('',(#7748,#7749,#7750,#7751));
#1358=EDGE_LOOP('',(#7752,#7753,#7754,#7755));
#1359=EDGE_LOOP('',(#7756,#7757,#7758,#7759));
#1360=EDGE_LOOP('',(#7760,#7761,#7762,#7763));
#1361=EDGE_LOOP('',(#7764,#7765,#7766,#7767));
#1362=EDGE_LOOP('',(#7768,#7769,#7770,#7771));
#1363=EDGE_LOOP('',(#7772,#7773,#7774,#7775));
#1364=EDGE_LOOP('',(#7776,#7777,#7778,#7779));
#1365=EDGE_LOOP('',(#7780,#7781,#7782,#7783));
#1366=EDGE_LOOP('',(#7784,#7785,#7786,#7787));
#1367=EDGE_LOOP('',(#7788,#7789,#7790,#7791));
#1368=EDGE_LOOP('',(#7792,#7793,#7794,#7795));
#1369=EDGE_LOOP('',(#7796,#7797,#7798,#7799));
#1370=EDGE_LOOP('',(#7800,#7801,#7802,#7803));
#1371=EDGE_LOOP('',(#7804,#7805,#7806,#7807));
#1372=EDGE_LOOP('',(#7808,#7809,#7810,#7811));
#1373=EDGE_LOOP('',(#7812,#7813,#7814,#7815));
#1374=EDGE_LOOP('',(#7816,#7817,#7818,#7819));
#1375=EDGE_LOOP('',(#7820,#7821,#7822,#7823));
#1376=EDGE_LOOP('',(#7824,#7825,#7826,#7827));
#1377=EDGE_LOOP('',(#7828,#7829,#7830,#7831));
#1378=EDGE_LOOP('',(#7832,#7833,#7834,#7835));
#1379=EDGE_LOOP('',(#7836,#7837,#7838,#7839));
#1380=EDGE_LOOP('',(#7840,#7841,#7842,#7843));
#1381=EDGE_LOOP('',(#7844,#7845,#7846,#7847));
#1382=EDGE_LOOP('',(#7848,#7849,#7850,#7851,#7852,#7853,#7854,#7855,#7856,
#7857,#7858,#7859));
#1383=EDGE_LOOP('',(#7860,#7861,#7862,#7863));
#1384=EDGE_LOOP('',(#7864,#7865,#7866,#7867));
#1385=EDGE_LOOP('',(#7868,#7869,#7870,#7871));
#1386=EDGE_LOOP('',(#7872,#7873,#7874,#7875));
#1387=EDGE_LOOP('',(#7876,#7877,#7878,#7879));
#1388=EDGE_LOOP('',(#7880,#7881,#7882,#7883));
#1389=LINE('',#10300,#2214);
#1390=LINE('',#10306,#2215);
#1391=LINE('',#10321,#2216);
#1392=LINE('',#10340,#2217);
#1393=LINE('',#10359,#2218);
#1394=LINE('',#10378,#2219);
#1395=LINE('',#10397,#2220);
#1396=LINE('',#10416,#2221);
#1397=LINE('',#10452,#2222);
#1398=LINE('',#10458,#2223);
#1399=LINE('',#10477,#2224);
#1400=LINE('',#10496,#2225);
#1401=LINE('',#10518,#2226);
#1402=LINE('',#10520,#2227);
#1403=LINE('',#10522,#2228);
#1404=LINE('',#10523,#2229);
#1405=LINE('',#10526,#2230);
#1406=LINE('',#10528,#2231);
#1407=LINE('',#10529,#2232);
#1408=LINE('',#10532,#2233);
#1409=LINE('',#10534,#2234);
#1410=LINE('',#10535,#2235);
#1411=LINE('',#10538,#2236);
#1412=LINE('',#10540,#2237);
#1413=LINE('',#10541,#2238);
#1414=LINE('',#10544,#2239);
#1415=LINE('',#10546,#2240);
#1416=LINE('',#10547,#2241);
#1417=LINE('',#10566,#2242);
#1418=LINE('',#10569,#2243);
#1419=LINE('',#10571,#2244);
#1420=LINE('',#10572,#2245);
#1421=LINE('',#10575,#2246);
#1422=LINE('',#10577,#2247);
#1423=LINE('',#10578,#2248);
#1424=LINE('',#10581,#2249);
#1425=LINE('',#10583,#2250);
#1426=LINE('',#10584,#2251);
#1427=LINE('',#10587,#2252);
#1428=LINE('',#10589,#2253);
#1429=LINE('',#10590,#2254);
#1430=LINE('',#10592,#2255);
#1431=LINE('',#10593,#2256);
#1432=LINE('',#10599,#2257);
#1433=LINE('',#10601,#2258);
#1434=LINE('',#10603,#2259);
#1435=LINE('',#10604,#2260);
#1436=LINE('',#10607,#2261);
#1437=LINE('',#10609,#2262);
#1438=LINE('',#10610,#2263);
#1439=LINE('',#10613,#2264);
#1440=LINE('',#10615,#2265);
#1441=LINE('',#10616,#2266);
#1442=LINE('',#10618,#2267);
#1443=LINE('',#10619,#2268);
#1444=LINE('',#10637,#2269);
#1445=LINE('',#10643,#2270);
#1446=LINE('',#10658,#2271);
#1447=LINE('',#10677,#2272);
#1448=LINE('',#10696,#2273);
#1449=LINE('',#10732,#2274);
#1450=LINE('',#10738,#2275);
#1451=LINE('',#10753,#2276);
#1452=LINE('',#10772,#2277);
#1453=LINE('',#10791,#2278);
#1454=LINE('',#10827,#2279);
#1455=LINE('',#10833,#2280);
#1456=LINE('',#10852,#2281);
#1457=LINE('',#10855,#2282);
#1458=LINE('',#10857,#2283);
#1459=LINE('',#10858,#2284);
#1460=LINE('',#10877,#2285);
#1461=LINE('',#10896,#2286);
#1462=LINE('',#10915,#2287);
#1463=LINE('',#10934,#2288);
#1464=LINE('',#10937,#2289);
#1465=LINE('',#10939,#2290);
#1466=LINE('',#10940,#2291);
#1467=LINE('',#10959,#2292);
#1468=LINE('',#10978,#2293);
#1469=LINE('',#11000,#2294);
#1470=LINE('',#11002,#2295);
#1471=LINE('',#11004,#2296);
#1472=LINE('',#11005,#2297);
#1473=LINE('',#11008,#2298);
#1474=LINE('',#11010,#2299);
#1475=LINE('',#11011,#2300);
#1476=LINE('',#11014,#2301);
#1477=LINE('',#11016,#2302);
#1478=LINE('',#11017,#2303);
#1479=LINE('',#11019,#2304);
#1480=LINE('',#11020,#2305);
#1481=LINE('',#11038,#2306);
#1482=LINE('',#11044,#2307);
#1483=LINE('',#11059,#2308);
#1484=LINE('',#11066,#2309);
#1485=LINE('',#11068,#2310);
#1486=LINE('',#11069,#2311);
#1487=LINE('',#11084,#2312);
#1488=LINE('',#11120,#2313);
#1489=LINE('',#11126,#2314);
#1490=LINE('',#11129,#2315);
#1491=LINE('',#11131,#2316);
#1492=LINE('',#11132,#2317);
#1493=LINE('',#11135,#2318);
#1494=LINE('',#11137,#2319);
#1495=LINE('',#11138,#2320);
#1496=LINE('',#11141,#2321);
#1497=LINE('',#11143,#2322);
#1498=LINE('',#11144,#2323);
#1499=LINE('',#11147,#2324);
#1500=LINE('',#11149,#2325);
#1501=LINE('',#11150,#2326);
#1502=LINE('',#11153,#2327);
#1503=LINE('',#11155,#2328);
#1504=LINE('',#11156,#2329);
#1505=LINE('',#11175,#2330);
#1506=LINE('',#11194,#2331);
#1507=LINE('',#11228,#2332);
#1508=LINE('',#11234,#2333);
#1509=LINE('',#11249,#2334);
#1510=LINE('',#11268,#2335);
#1511=LINE('',#11287,#2336);
#1512=LINE('',#11306,#2337);
#1513=LINE('',#11325,#2338);
#1514=LINE('',#11344,#2339);
#1515=LINE('',#11380,#2340);
#1516=LINE('',#11386,#2341);
#1517=LINE('',#11405,#2342);
#1518=LINE('',#11424,#2343);
#1519=LINE('',#11446,#2344);
#1520=LINE('',#11448,#2345);
#1521=LINE('',#11450,#2346);
#1522=LINE('',#11451,#2347);
#1523=LINE('',#11454,#2348);
#1524=LINE('',#11456,#2349);
#1525=LINE('',#11457,#2350);
#1526=LINE('',#11460,#2351);
#1527=LINE('',#11462,#2352);
#1528=LINE('',#11463,#2353);
#1529=LINE('',#11465,#2354);
#1530=LINE('',#11466,#2355);
#1531=LINE('',#11472,#2356);
#1532=LINE('',#11474,#2357);
#1533=LINE('',#11476,#2358);
#1534=LINE('',#11477,#2359);
#1535=LINE('',#11496,#2360);
#1536=LINE('',#11515,#2361);
#1537=LINE('',#11534,#2362);
#1538=LINE('',#11553,#2363);
#1539=LINE('',#11572,#2364);
#1540=LINE('',#11591,#2365);
#1541=LINE('',#11594,#2366);
#1542=LINE('',#11596,#2367);
#1543=LINE('',#11597,#2368);
#1544=LINE('',#11600,#2369);
#1545=LINE('',#11602,#2370);
#1546=LINE('',#11603,#2371);
#1547=LINE('',#11622,#2372);
#1548=LINE('',#11641,#2373);
#1549=LINE('',#11660,#2374);
#1550=LINE('',#11679,#2375);
#1551=LINE('',#11698,#2376);
#1552=LINE('',#11701,#2377);
#1553=LINE('',#11703,#2378);
#1554=LINE('',#11704,#2379);
#1555=LINE('',#11707,#2380);
#1556=LINE('',#11709,#2381);
#1557=LINE('',#11710,#2382);
#1558=LINE('',#11712,#2383);
#1559=LINE('',#11713,#2384);
#1560=LINE('',#11719,#2385);
#1561=LINE('',#11721,#2386);
#1562=LINE('',#11723,#2387);
#1563=LINE('',#11724,#2388);
#1564=LINE('',#11727,#2389);
#1565=LINE('',#11729,#2390);
#1566=LINE('',#11730,#2391);
#1567=LINE('',#11733,#2392);
#1568=LINE('',#11735,#2393);
#1569=LINE('',#11736,#2394);
#1570=LINE('',#11739,#2395);
#1571=LINE('',#11741,#2396);
#1572=LINE('',#11742,#2397);
#1573=LINE('',#11745,#2398);
#1574=LINE('',#11747,#2399);
#1575=LINE('',#11748,#2400);
#1576=LINE('',#11767,#2401);
#1577=LINE('',#11770,#2402);
#1578=LINE('',#11772,#2403);
#1579=LINE('',#11773,#2404);
#1580=LINE('',#11776,#2405);
#1581=LINE('',#11778,#2406);
#1582=LINE('',#11779,#2407);
#1583=LINE('',#11782,#2408);
#1584=LINE('',#11784,#2409);
#1585=LINE('',#11785,#2410);
#1586=LINE('',#11788,#2411);
#1587=LINE('',#11790,#2412);
#1588=LINE('',#11791,#2413);
#1589=LINE('',#11793,#2414);
#1590=LINE('',#11794,#2415);
#1591=LINE('',#11800,#2416);
#1592=LINE('',#11802,#2417);
#1593=LINE('',#11804,#2418);
#1594=LINE('',#11805,#2419);
#1595=LINE('',#11808,#2420);
#1596=LINE('',#11810,#2421);
#1597=LINE('',#11811,#2422);
#1598=LINE('',#11814,#2423);
#1599=LINE('',#11816,#2424);
#1600=LINE('',#11817,#2425);
#1601=LINE('',#11819,#2426);
#1602=LINE('',#11820,#2427);
#1603=LINE('',#11826,#2428);
#1604=LINE('',#11828,#2429);
#1605=LINE('',#11830,#2430);
#1606=LINE('',#11831,#2431);
#1607=LINE('',#11834,#2432);
#1608=LINE('',#11836,#2433);
#1609=LINE('',#11837,#2434);
#1610=LINE('',#11840,#2435);
#1611=LINE('',#11842,#2436);
#1612=LINE('',#11843,#2437);
#1613=LINE('',#11846,#2438);
#1614=LINE('',#11848,#2439);
#1615=LINE('',#11849,#2440);
#1616=LINE('',#11852,#2441);
#1617=LINE('',#11854,#2442);
#1618=LINE('',#11855,#2443);
#1619=LINE('',#11858,#2444);
#1620=LINE('',#11860,#2445);
#1621=LINE('',#11861,#2446);
#1622=LINE('',#11864,#2447);
#1623=LINE('',#11866,#2448);
#1624=LINE('',#11867,#2449);
#1625=LINE('',#11870,#2450);
#1626=LINE('',#11872,#2451);
#1627=LINE('',#11873,#2452);
#1628=LINE('',#11876,#2453);
#1629=LINE('',#11878,#2454);
#1630=LINE('',#11879,#2455);
#1631=LINE('',#11882,#2456);
#1632=LINE('',#11884,#2457);
#1633=LINE('',#11885,#2458);
#1634=LINE('',#11888,#2459);
#1635=LINE('',#11890,#2460);
#1636=LINE('',#11891,#2461);
#1637=LINE('',#11910,#2462);
#1638=LINE('',#11929,#2463);
#1639=LINE('',#11948,#2464);
#1640=LINE('',#11951,#2465);
#1641=LINE('',#11953,#2466);
#1642=LINE('',#11954,#2467);
#1643=LINE('',#11957,#2468);
#1644=LINE('',#11959,#2469);
#1645=LINE('',#11960,#2470);
#1646=LINE('',#11979,#2471);
#1647=LINE('',#12001,#2472);
#1648=LINE('',#12003,#2473);
#1649=LINE('',#12005,#2474);
#1650=LINE('',#12006,#2475);
#1651=LINE('',#12009,#2476);
#1652=LINE('',#12011,#2477);
#1653=LINE('',#12012,#2478);
#1654=LINE('',#12015,#2479);
#1655=LINE('',#12017,#2480);
#1656=LINE('',#12018,#2481);
#1657=LINE('',#12020,#2482);
#1658=LINE('',#12021,#2483);
#1659=LINE('',#12039,#2484);
#1660=LINE('',#12045,#2485);
#1661=LINE('',#12064,#2486);
#1662=LINE('',#12067,#2487);
#1663=LINE('',#12069,#2488);
#1664=LINE('',#12070,#2489);
#1665=LINE('',#12073,#2490);
#1666=LINE('',#12075,#2491);
#1667=LINE('',#12076,#2492);
#1668=LINE('',#12095,#2493);
#1669=LINE('',#12114,#2494);
#1670=LINE('',#12133,#2495);
#1671=LINE('',#12152,#2496);
#1672=LINE('',#12171,#2497);
#1673=LINE('',#12190,#2498);
#1674=LINE('',#12209,#2499);
#1675=LINE('',#12212,#2500);
#1676=LINE('',#12214,#2501);
#1677=LINE('',#12215,#2502);
#1678=LINE('',#12218,#2503);
#1679=LINE('',#12220,#2504);
#1680=LINE('',#12221,#2505);
#1681=LINE('',#12224,#2506);
#1682=LINE('',#12226,#2507);
#1683=LINE('',#12227,#2508);
#1684=LINE('',#12230,#2509);
#1685=LINE('',#12232,#2510);
#1686=LINE('',#12233,#2511);
#1687=LINE('',#12236,#2512);
#1688=LINE('',#12238,#2513);
#1689=LINE('',#12239,#2514);
#1690=LINE('',#12258,#2515);
#1691=LINE('',#12277,#2516);
#1692=LINE('',#12296,#2517);
#1693=LINE('',#12318,#2518);
#1694=LINE('',#12320,#2519);
#1695=LINE('',#12322,#2520);
#1696=LINE('',#12323,#2521);
#1697=LINE('',#12326,#2522);
#1698=LINE('',#12328,#2523);
#1699=LINE('',#12329,#2524);
#1700=LINE('',#12332,#2525);
#1701=LINE('',#12334,#2526);
#1702=LINE('',#12335,#2527);
#1703=LINE('',#12337,#2528);
#1704=LINE('',#12338,#2529);
#1705=LINE('',#12344,#2530);
#1706=LINE('',#12346,#2531);
#1707=LINE('',#12348,#2532);
#1708=LINE('',#12349,#2533);
#1709=LINE('',#12368,#2534);
#1710=LINE('',#12387,#2535);
#1711=LINE('',#12406,#2536);
#1712=LINE('',#12409,#2537);
#1713=LINE('',#12411,#2538);
#1714=LINE('',#12412,#2539);
#1715=LINE('',#12415,#2540);
#1716=LINE('',#12417,#2541);
#1717=LINE('',#12418,#2542);
#1718=LINE('',#12421,#2543);
#1719=LINE('',#12423,#2544);
#1720=LINE('',#12424,#2545);
#1721=LINE('',#12427,#2546);
#1722=LINE('',#12429,#2547);
#1723=LINE('',#12430,#2548);
#1724=LINE('',#12433,#2549);
#1725=LINE('',#12435,#2550);
#1726=LINE('',#12436,#2551);
#1727=LINE('',#12455,#2552);
#1728=LINE('',#12474,#2553);
#1729=LINE('',#12477,#2554);
#1730=LINE('',#12479,#2555);
#1731=LINE('',#12480,#2556);
#1732=LINE('',#12482,#2557);
#1733=LINE('',#12483,#2558);
#1734=LINE('',#12489,#2559);
#1735=LINE('',#12491,#2560);
#1736=LINE('',#12493,#2561);
#1737=LINE('',#12494,#2562);
#1738=LINE('',#12497,#2563);
#1739=LINE('',#12499,#2564);
#1740=LINE('',#12500,#2565);
#1741=LINE('',#12503,#2566);
#1742=LINE('',#12505,#2567);
#1743=LINE('',#12506,#2568);
#1744=LINE('',#12508,#2569);
#1745=LINE('',#12509,#2570);
#1746=LINE('',#12515,#2571);
#1747=LINE('',#12517,#2572);
#1748=LINE('',#12519,#2573);
#1749=LINE('',#12520,#2574);
#1750=LINE('',#12523,#2575);
#1751=LINE('',#12525,#2576);
#1752=LINE('',#12526,#2577);
#1753=LINE('',#12529,#2578);
#1754=LINE('',#12531,#2579);
#1755=LINE('',#12532,#2580);
#1756=LINE('',#12535,#2581);
#1757=LINE('',#12537,#2582);
#1758=LINE('',#12538,#2583);
#1759=LINE('',#12541,#2584);
#1760=LINE('',#12543,#2585);
#1761=LINE('',#12544,#2586);
#1762=LINE('',#12563,#2587);
#1763=LINE('',#12566,#2588);
#1764=LINE('',#12568,#2589);
#1765=LINE('',#12569,#2590);
#1766=LINE('',#12572,#2591);
#1767=LINE('',#12574,#2592);
#1768=LINE('',#12575,#2593);
#1769=LINE('',#12578,#2594);
#1770=LINE('',#12580,#2595);
#1771=LINE('',#12581,#2596);
#1772=LINE('',#12584,#2597);
#1773=LINE('',#12586,#2598);
#1774=LINE('',#12587,#2599);
#1775=LINE('',#12589,#2600);
#1776=LINE('',#12590,#2601);
#1777=LINE('',#12608,#2602);
#1778=LINE('',#12614,#2603);
#1779=LINE('',#12629,#2604);
#1780=LINE('',#12648,#2605);
#1781=LINE('',#12667,#2606);
#1782=LINE('',#12686,#2607);
#1783=LINE('',#12705,#2608);
#1784=LINE('',#12724,#2609);
#1785=LINE('',#12760,#2610);
#1786=LINE('',#12766,#2611);
#1787=LINE('',#12785,#2612);
#1788=LINE('',#12804,#2613);
#1789=LINE('',#12838,#2614);
#1790=LINE('',#12844,#2615);
#1791=LINE('',#12859,#2616);
#1792=LINE('',#12878,#2617);
#1793=LINE('',#12897,#2618);
#1794=LINE('',#12903,#2619);
#1795=LINE('',#12904,#2620);
#1796=LINE('',#12908,#2621);
#1797=LINE('',#12910,#2622);
#1798=LINE('',#12912,#2623);
#1799=LINE('',#12913,#2624);
#1800=LINE('',#12932,#2625);
#1801=LINE('',#12951,#2626);
#1802=LINE('',#12970,#2627);
#1803=LINE('',#12989,#2628);
#1804=LINE('',#13008,#2629);
#1805=LINE('',#13027,#2630);
#1806=LINE('',#13046,#2631);
#1807=LINE('',#13049,#2632);
#1808=LINE('',#13051,#2633);
#1809=LINE('',#13052,#2634);
#1810=LINE('',#13055,#2635);
#1811=LINE('',#13057,#2636);
#1812=LINE('',#13058,#2637);
#1813=LINE('',#13061,#2638);
#1814=LINE('',#13063,#2639);
#1815=LINE('',#13064,#2640);
#1816=LINE('',#13066,#2641);
#1817=LINE('',#13067,#2642);
#1818=LINE('',#13073,#2643);
#1819=LINE('',#13075,#2644);
#1820=LINE('',#13077,#2645);
#1821=LINE('',#13078,#2646);
#1822=LINE('',#13081,#2647);
#1823=LINE('',#13083,#2648);
#1824=LINE('',#13084,#2649);
#1825=LINE('',#13087,#2650);
#1826=LINE('',#13089,#2651);
#1827=LINE('',#13090,#2652);
#1828=LINE('',#13092,#2653);
#1829=LINE('',#13093,#2654);
#1830=LINE('',#13111,#2655);
#1831=LINE('',#13117,#2656);
#1832=LINE('',#13120,#2657);
#1833=LINE('',#13122,#2658);
#1834=LINE('',#13123,#2659);
#1835=LINE('',#13126,#2660);
#1836=LINE('',#13128,#2661);
#1837=LINE('',#13129,#2662);
#1838=LINE('',#13148,#2663);
#1839=LINE('',#13167,#2664);
#1840=LINE('',#13186,#2665);
#1841=LINE('',#13205,#2666);
#1842=LINE('',#13208,#2667);
#1843=LINE('',#13210,#2668);
#1844=LINE('',#13211,#2669);
#1845=LINE('',#13230,#2670);
#1846=LINE('',#13249,#2671);
#1847=LINE('',#13268,#2672);
#1848=LINE('',#13287,#2673);
#1849=LINE('',#13306,#2674);
#1850=LINE('',#13309,#2675);
#1851=LINE('',#13311,#2676);
#1852=LINE('',#13312,#2677);
#1853=LINE('',#13315,#2678);
#1854=LINE('',#13317,#2679);
#1855=LINE('',#13318,#2680);
#1856=LINE('',#13337,#2681);
#1857=LINE('',#13356,#2682);
#1858=LINE('',#13375,#2683);
#1859=LINE('',#13394,#2684);
#1860=LINE('',#13413,#2685);
#1861=LINE('',#13416,#2686);
#1862=LINE('',#13418,#2687);
#1863=LINE('',#13419,#2688);
#1864=LINE('',#13422,#2689);
#1865=LINE('',#13424,#2690);
#1866=LINE('',#13425,#2691);
#1867=LINE('',#13428,#2692);
#1868=LINE('',#13430,#2693);
#1869=LINE('',#13431,#2694);
#1870=LINE('',#13450,#2695);
#1871=LINE('',#13469,#2696);
#1872=LINE('',#13488,#2697);
#1873=LINE('',#13510,#2698);
#1874=LINE('',#13512,#2699);
#1875=LINE('',#13514,#2700);
#1876=LINE('',#13515,#2701);
#1877=LINE('',#13518,#2702);
#1878=LINE('',#13520,#2703);
#1879=LINE('',#13521,#2704);
#1880=LINE('',#13524,#2705);
#1881=LINE('',#13526,#2706);
#1882=LINE('',#13527,#2707);
#1883=LINE('',#13530,#2708);
#1884=LINE('',#13532,#2709);
#1885=LINE('',#13533,#2710);
#1886=LINE('',#13536,#2711);
#1887=LINE('',#13538,#2712);
#1888=LINE('',#13539,#2713);
#1889=LINE('',#13558,#2714);
#1890=LINE('',#13561,#2715);
#1891=LINE('',#13563,#2716);
#1892=LINE('',#13564,#2717);
#1893=LINE('',#13567,#2718);
#1894=LINE('',#13569,#2719);
#1895=LINE('',#13570,#2720);
#1896=LINE('',#13573,#2721);
#1897=LINE('',#13575,#2722);
#1898=LINE('',#13576,#2723);
#1899=LINE('',#13579,#2724);
#1900=LINE('',#13581,#2725);
#1901=LINE('',#13582,#2726);
#1902=LINE('',#13584,#2727);
#1903=LINE('',#13585,#2728);
#1904=LINE('',#13591,#2729);
#1905=LINE('',#13593,#2730);
#1906=LINE('',#13595,#2731);
#1907=LINE('',#13596,#2732);
#1908=LINE('',#13599,#2733);
#1909=LINE('',#13601,#2734);
#1910=LINE('',#13602,#2735);
#1911=LINE('',#13605,#2736);
#1912=LINE('',#13607,#2737);
#1913=LINE('',#13608,#2738);
#1914=LINE('',#13610,#2739);
#1915=LINE('',#13611,#2740);
#1916=LINE('',#13629,#2741);
#1917=LINE('',#13635,#2742);
#1918=LINE('',#13650,#2743);
#1919=LINE('',#13669,#2744);
#1920=LINE('',#13688,#2745);
#1921=LINE('',#13707,#2746);
#1922=LINE('',#13726,#2747);
#1923=LINE('',#13745,#2748);
#1924=LINE('',#13781,#2749);
#1925=LINE('',#13787,#2750);
#1926=LINE('',#13806,#2751);
#1927=LINE('',#13825,#2752);
#1928=LINE('',#13859,#2753);
#1929=LINE('',#13865,#2754);
#1930=LINE('',#13880,#2755);
#1931=LINE('',#13899,#2756);
#1932=LINE('',#13918,#2757);
#1933=LINE('',#13937,#2758);
#1934=LINE('',#13956,#2759);
#1935=LINE('',#13975,#2760);
#1936=LINE('',#14011,#2761);
#1937=LINE('',#14017,#2762);
#1938=LINE('',#14036,#2763);
#1939=LINE('',#14055,#2764);
#1940=LINE('',#14077,#2765);
#1941=LINE('',#14079,#2766);
#1942=LINE('',#14081,#2767);
#1943=LINE('',#14082,#2768);
#1944=LINE('',#14085,#2769);
#1945=LINE('',#14087,#2770);
#1946=LINE('',#14088,#2771);
#1947=LINE('',#14091,#2772);
#1948=LINE('',#14093,#2773);
#1949=LINE('',#14094,#2774);
#1950=LINE('',#14097,#2775);
#1951=LINE('',#14099,#2776);
#1952=LINE('',#14100,#2777);
#1953=LINE('',#14103,#2778);
#1954=LINE('',#14105,#2779);
#1955=LINE('',#14106,#2780);
#1956=LINE('',#14109,#2781);
#1957=LINE('',#14111,#2782);
#1958=LINE('',#14112,#2783);
#1959=LINE('',#14115,#2784);
#1960=LINE('',#14117,#2785);
#1961=LINE('',#14118,#2786);
#1962=LINE('',#14121,#2787);
#1963=LINE('',#14123,#2788);
#1964=LINE('',#14124,#2789);
#1965=LINE('',#14127,#2790);
#1966=LINE('',#14129,#2791);
#1967=LINE('',#14130,#2792);
#1968=LINE('',#14133,#2793);
#1969=LINE('',#14135,#2794);
#1970=LINE('',#14136,#2795);
#1971=LINE('',#14139,#2796);
#1972=LINE('',#14141,#2797);
#1973=LINE('',#14142,#2798);
#1974=LINE('',#14161,#2799);
#1975=LINE('',#14180,#2800);
#1976=LINE('',#14199,#2801);
#1977=LINE('',#14202,#2802);
#1978=LINE('',#14204,#2803);
#1979=LINE('',#14205,#2804);
#1980=LINE('',#14208,#2805);
#1981=LINE('',#14210,#2806);
#1982=LINE('',#14211,#2807);
#1983=LINE('',#14230,#2808);
#1984=LINE('',#14252,#2809);
#1985=LINE('',#14254,#2810);
#1986=LINE('',#14256,#2811);
#1987=LINE('',#14257,#2812);
#1988=LINE('',#14260,#2813);
#1989=LINE('',#14262,#2814);
#1990=LINE('',#14263,#2815);
#1991=LINE('',#14266,#2816);
#1992=LINE('',#14268,#2817);
#1993=LINE('',#14269,#2818);
#1994=LINE('',#14271,#2819);
#1995=LINE('',#14272,#2820);
#1996=LINE('',#14278,#2821);
#1997=LINE('',#14280,#2822);
#1998=LINE('',#14282,#2823);
#1999=LINE('',#14283,#2824);
#2000=LINE('',#14286,#2825);
#2001=LINE('',#14288,#2826);
#2002=LINE('',#14289,#2827);
#2003=LINE('',#14292,#2828);
#2004=LINE('',#14294,#2829);
#2005=LINE('',#14295,#2830);
#2006=LINE('',#14298,#2831);
#2007=LINE('',#14300,#2832);
#2008=LINE('',#14301,#2833);
#2009=LINE('',#14304,#2834);
#2010=LINE('',#14306,#2835);
#2011=LINE('',#14307,#2836);
#2012=LINE('',#14310,#2837);
#2013=LINE('',#14312,#2838);
#2014=LINE('',#14313,#2839);
#2015=LINE('',#14315,#2840);
#2016=LINE('',#14316,#2841);
#2017=LINE('',#14322,#2842);
#2018=LINE('',#14324,#2843);
#2019=LINE('',#14326,#2844);
#2020=LINE('',#14327,#2845);
#2021=LINE('',#14330,#2846);
#2022=LINE('',#14332,#2847);
#2023=LINE('',#14333,#2848);
#2024=LINE('',#14336,#2849);
#2025=LINE('',#14338,#2850);
#2026=LINE('',#14339,#2851);
#2027=LINE('',#14341,#2852);
#2028=LINE('',#14342,#2853);
#2029=LINE('',#14360,#2854);
#2030=LINE('',#14366,#2855);
#2031=LINE('',#14381,#2856);
#2032=LINE('',#14400,#2857);
#2033=LINE('',#14419,#2858);
#2034=LINE('',#14438,#2859);
#2035=LINE('',#14457,#2860);
#2036=LINE('',#14476,#2861);
#2037=LINE('',#14512,#2862);
#2038=LINE('',#14518,#2863);
#2039=LINE('',#14537,#2864);
#2040=LINE('',#14556,#2865);
#2041=LINE('',#14590,#2866);
#2042=LINE('',#14596,#2867);
#2043=LINE('',#14611,#2868);
#2044=LINE('',#14630,#2869);
#2045=LINE('',#14649,#2870);
#2046=LINE('',#14668,#2871);
#2047=LINE('',#14687,#2872);
#2048=LINE('',#14706,#2873);
#2049=LINE('',#14742,#2874);
#2050=LINE('',#14748,#2875);
#2051=LINE('',#14767,#2876);
#2052=LINE('',#14786,#2877);
#2053=LINE('',#14808,#2878);
#2054=LINE('',#14810,#2879);
#2055=LINE('',#14812,#2880);
#2056=LINE('',#14813,#2881);
#2057=LINE('',#14816,#2882);
#2058=LINE('',#14818,#2883);
#2059=LINE('',#14819,#2884);
#2060=LINE('',#14822,#2885);
#2061=LINE('',#14824,#2886);
#2062=LINE('',#14825,#2887);
#2063=LINE('',#14827,#2888);
#2064=LINE('',#14828,#2889);
#2065=LINE('',#14834,#2890);
#2066=LINE('',#14836,#2891);
#2067=LINE('',#14838,#2892);
#2068=LINE('',#14839,#2893);
#2069=LINE('',#14842,#2894);
#2070=LINE('',#14844,#2895);
#2071=LINE('',#14845,#2896);
#2072=LINE('',#14848,#2897);
#2073=LINE('',#14850,#2898);
#2074=LINE('',#14851,#2899);
#2075=LINE('',#14853,#2900);
#2076=LINE('',#14854,#2901);
#2077=LINE('',#14860,#2902);
#2078=LINE('',#14862,#2903);
#2079=LINE('',#14864,#2904);
#2080=LINE('',#14865,#2905);
#2081=LINE('',#14884,#2906);
#2082=LINE('',#14903,#2907);
#2083=LINE('',#14922,#2908);
#2084=LINE('',#14941,#2909);
#2085=LINE('',#14960,#2910);
#2086=LINE('',#14979,#2911);
#2087=LINE('',#14982,#2912);
#2088=LINE('',#14984,#2913);
#2089=LINE('',#14985,#2914);
#2090=LINE('',#14988,#2915);
#2091=LINE('',#14990,#2916);
#2092=LINE('',#14991,#2917);
#2093=LINE('',#15010,#2918);
#2094=LINE('',#15029,#2919);
#2095=LINE('',#15048,#2920);
#2096=LINE('',#15067,#2921);
#2097=LINE('',#15086,#2922);
#2098=LINE('',#15089,#2923);
#2099=LINE('',#15091,#2924);
#2100=LINE('',#15092,#2925);
#2101=LINE('',#15095,#2926);
#2102=LINE('',#15097,#2927);
#2103=LINE('',#15098,#2928);
#2104=LINE('',#15100,#2929);
#2105=LINE('',#15101,#2930);
#2106=LINE('',#15107,#2931);
#2107=LINE('',#15109,#2932);
#2108=LINE('',#15111,#2933);
#2109=LINE('',#15112,#2934);
#2110=LINE('',#15115,#2935);
#2111=LINE('',#15117,#2936);
#2112=LINE('',#15119,#2937);
#2113=LINE('',#15121,#2938);
#2114=LINE('',#15123,#2939);
#2115=LINE('',#15125,#2940);
#2116=LINE('',#15127,#2941);
#2117=LINE('',#15129,#2942);
#2118=LINE('',#15131,#2943);
#2119=LINE('',#15133,#2944);
#2120=LINE('',#15134,#2945);
#2121=LINE('',#15137,#2946);
#2122=LINE('',#15139,#2947);
#2123=LINE('',#15141,#2948);
#2124=LINE('',#15142,#2949);
#2125=LINE('',#15145,#2950);
#2126=LINE('',#15147,#2951);
#2127=LINE('',#15149,#2952);
#2128=LINE('',#15150,#2953);
#2129=LINE('',#15153,#2954);
#2130=LINE('',#15155,#2955);
#2131=LINE('',#15157,#2956);
#2132=LINE('',#15158,#2957);
#2133=LINE('',#15161,#2958);
#2134=LINE('',#15163,#2959);
#2135=LINE('',#15165,#2960);
#2136=LINE('',#15166,#2961);
#2137=LINE('',#15169,#2962);
#2138=LINE('',#15171,#2963);
#2139=LINE('',#15173,#2964);
#2140=LINE('',#15174,#2965);
#2141=LINE('',#15177,#2966);
#2142=LINE('',#15179,#2967);
#2143=LINE('',#15181,#2968);
#2144=LINE('',#15182,#2969);
#2145=LINE('',#15185,#2970);
#2146=LINE('',#15187,#2971);
#2147=LINE('',#15188,#2972);
#2148=LINE('',#15191,#2973);
#2149=LINE('',#15192,#2974);
#2150=LINE('',#15195,#2975);
#2151=LINE('',#15196,#2976);
#2152=LINE('',#15198,#2977);
#2153=LINE('',#15201,#2978);
#2154=LINE('',#15203,#2979);
#2155=LINE('',#15204,#2980);
#2156=LINE('',#15207,#2981);
#2157=LINE('',#15208,#2982);
#2158=LINE('',#15211,#2983);
#2159=LINE('',#15212,#2984);
#2160=LINE('',#15214,#2985);
#2161=LINE('',#15217,#2986);
#2162=LINE('',#15219,#2987);
#2163=LINE('',#15220,#2988);
#2164=LINE('',#15223,#2989);
#2165=LINE('',#15224,#2990);
#2166=LINE('',#15227,#2991);
#2167=LINE('',#15228,#2992);
#2168=LINE('',#15230,#2993);
#2169=LINE('',#15233,#2994);
#2170=LINE('',#15235,#2995);
#2171=LINE('',#15236,#2996);
#2172=LINE('',#15239,#2997);
#2173=LINE('',#15240,#2998);
#2174=LINE('',#15243,#2999);
#2175=LINE('',#15244,#3000);
#2176=LINE('',#15246,#3001);
#2177=LINE('',#15249,#3002);
#2178=LINE('',#15251,#3003);
#2179=LINE('',#15252,#3004);
#2180=LINE('',#15255,#3005);
#2181=LINE('',#15256,#3006);
#2182=LINE('',#15259,#3007);
#2183=LINE('',#15260,#3008);
#2184=LINE('',#15262,#3009);
#2185=LINE('',#15265,#3010);
#2186=LINE('',#15267,#3011);
#2187=LINE('',#15268,#3012);
#2188=LINE('',#15271,#3013);
#2189=LINE('',#15272,#3014);
#2190=LINE('',#15275,#3015);
#2191=LINE('',#15276,#3016);
#2192=LINE('',#15278,#3017);
#2193=LINE('',#15281,#3018);
#2194=LINE('',#15283,#3019);
#2195=LINE('',#15284,#3020);
#2196=LINE('',#15287,#3021);
#2197=LINE('',#15288,#3022);
#2198=LINE('',#15291,#3023);
#2199=LINE('',#15292,#3024);
#2200=LINE('',#15295,#3025);
#2201=LINE('',#15296,#3026);
#2202=LINE('',#15299,#3027);
#2203=LINE('',#15300,#3028);
#2204=LINE('',#15303,#3029);
#2205=LINE('',#15304,#3030);
#2206=LINE('',#15306,#3031);
#2207=LINE('',#15309,#3032);
#2208=LINE('',#15310,#3033);
#2209=LINE('',#15313,#3034);
#2210=LINE('',#15314,#3035);
#2211=LINE('',#15317,#3036);
#2212=LINE('',#15318,#3037);
#2213=LINE('',#15320,#3038);
#2214=VECTOR('',#8895,10.);
#2215=VECTOR('',#8896,10.);
#2216=VECTOR('',#8897,10.);
#2217=VECTOR('',#8898,10.);
#2218=VECTOR('',#8899,10.);
#2219=VECTOR('',#8900,10.);
#2220=VECTOR('',#8901,10.);
#2221=VECTOR('',#8902,10.);
#2222=VECTOR('',#8903,10.);
#2223=VECTOR('',#8904,10.);
#2224=VECTOR('',#8905,10.);
#2225=VECTOR('',#8906,10.);
#2226=VECTOR('',#8913,10.);
#2227=VECTOR('',#8914,10.);
#2228=VECTOR('',#8915,10.);
#2229=VECTOR('',#8916,10.);
#2230=VECTOR('',#8919,10.);
#2231=VECTOR('',#8920,10.);
#2232=VECTOR('',#8921,10.);
#2233=VECTOR('',#8924,10.);
#2234=VECTOR('',#8925,10.);
#2235=VECTOR('',#8926,10.);
#2236=VECTOR('',#8929,10.);
#2237=VECTOR('',#8930,10.);
#2238=VECTOR('',#8931,10.);
#2239=VECTOR('',#8934,10.);
#2240=VECTOR('',#8935,10.);
#2241=VECTOR('',#8936,10.);
#2242=VECTOR('',#8937,10.);
#2243=VECTOR('',#8940,10.);
#2244=VECTOR('',#8941,10.);
#2245=VECTOR('',#8942,10.);
#2246=VECTOR('',#8945,10.);
#2247=VECTOR('',#8946,10.);
#2248=VECTOR('',#8947,10.);
#2249=VECTOR('',#8950,10.);
#2250=VECTOR('',#8951,10.);
#2251=VECTOR('',#8952,10.);
#2252=VECTOR('',#8955,10.);
#2253=VECTOR('',#8956,10.);
#2254=VECTOR('',#8957,10.);
#2255=VECTOR('',#8960,10.);
#2256=VECTOR('',#8961,10.);
#2257=VECTOR('',#8968,10.);
#2258=VECTOR('',#8969,10.);
#2259=VECTOR('',#8970,10.);
#2260=VECTOR('',#8971,10.);
#2261=VECTOR('',#8974,10.);
#2262=VECTOR('',#8975,10.);
#2263=VECTOR('',#8976,10.);
#2264=VECTOR('',#8979,10.);
#2265=VECTOR('',#8980,10.);
#2266=VECTOR('',#8981,10.);
#2267=VECTOR('',#8984,10.);
#2268=VECTOR('',#8985,10.);
#2269=VECTOR('',#8990,10.);
#2270=VECTOR('',#8991,10.);
#2271=VECTOR('',#8992,10.);
#2272=VECTOR('',#8993,10.);
#2273=VECTOR('',#8994,10.);
#2274=VECTOR('',#8995,10.);
#2275=VECTOR('',#8996,10.);
#2276=VECTOR('',#8997,10.);
#2277=VECTOR('',#8998,10.);
#2278=VECTOR('',#8999,10.);
#2279=VECTOR('',#9000,10.);
#2280=VECTOR('',#9001,10.);
#2281=VECTOR('',#9002,10.);
#2282=VECTOR('',#9005,10.);
#2283=VECTOR('',#9006,10.);
#2284=VECTOR('',#9007,10.);
#2285=VECTOR('',#9008,10.);
#2286=VECTOR('',#9009,10.);
#2287=VECTOR('',#9010,10.);
#2288=VECTOR('',#9011,10.);
#2289=VECTOR('',#9014,10.);
#2290=VECTOR('',#9015,10.);
#2291=VECTOR('',#9016,10.);
#2292=VECTOR('',#9017,10.);
#2293=VECTOR('',#9018,10.);
#2294=VECTOR('',#9025,10.);
#2295=VECTOR('',#9026,10.);
#2296=VECTOR('',#9027,10.);
#2297=VECTOR('',#9028,10.);
#2298=VECTOR('',#9031,10.);
#2299=VECTOR('',#9032,10.);
#2300=VECTOR('',#9033,10.);
#2301=VECTOR('',#9036,10.);
#2302=VECTOR('',#9037,10.);
#2303=VECTOR('',#9038,10.);
#2304=VECTOR('',#9041,10.);
#2305=VECTOR('',#9042,10.);
#2306=VECTOR('',#9047,10.);
#2307=VECTOR('',#9048,10.);
#2308=VECTOR('',#9049,10.);
#2309=VECTOR('',#9052,10.);
#2310=VECTOR('',#9053,10.);
#2311=VECTOR('',#9054,10.);
#2312=VECTOR('',#9055,10.);
#2313=VECTOR('',#9056,10.);
#2314=VECTOR('',#9057,10.);
#2315=VECTOR('',#9060,10.);
#2316=VECTOR('',#9061,10.);
#2317=VECTOR('',#9062,10.);
#2318=VECTOR('',#9065,10.);
#2319=VECTOR('',#9066,10.);
#2320=VECTOR('',#9067,10.);
#2321=VECTOR('',#9070,10.);
#2322=VECTOR('',#9071,10.);
#2323=VECTOR('',#9072,10.);
#2324=VECTOR('',#9075,10.);
#2325=VECTOR('',#9076,10.);
#2326=VECTOR('',#9077,10.);
#2327=VECTOR('',#9080,10.);
#2328=VECTOR('',#9081,10.);
#2329=VECTOR('',#9082,10.);
#2330=VECTOR('',#9083,10.);
#2331=VECTOR('',#9084,10.);
#2332=VECTOR('',#9089,10.);
#2333=VECTOR('',#9090,10.);
#2334=VECTOR('',#9091,10.);
#2335=VECTOR('',#9092,10.);
#2336=VECTOR('',#9093,10.);
#2337=VECTOR('',#9094,10.);
#2338=VECTOR('',#9095,10.);
#2339=VECTOR('',#9096,10.);
#2340=VECTOR('',#9097,10.);
#2341=VECTOR('',#9098,10.);
#2342=VECTOR('',#9099,10.);
#2343=VECTOR('',#9100,10.);
#2344=VECTOR('',#9107,10.);
#2345=VECTOR('',#9108,10.);
#2346=VECTOR('',#9109,10.);
#2347=VECTOR('',#9110,10.);
#2348=VECTOR('',#9113,10.);
#2349=VECTOR('',#9114,10.);
#2350=VECTOR('',#9115,10.);
#2351=VECTOR('',#9118,10.);
#2352=VECTOR('',#9119,10.);
#2353=VECTOR('',#9120,10.);
#2354=VECTOR('',#9123,10.);
#2355=VECTOR('',#9124,10.);
#2356=VECTOR('',#9131,10.);
#2357=VECTOR('',#9132,10.);
#2358=VECTOR('',#9133,10.);
#2359=VECTOR('',#9134,10.);
#2360=VECTOR('',#9135,10.);
#2361=VECTOR('',#9136,10.);
#2362=VECTOR('',#9137,10.);
#2363=VECTOR('',#9138,10.);
#2364=VECTOR('',#9139,10.);
#2365=VECTOR('',#9140,10.);
#2366=VECTOR('',#9143,10.);
#2367=VECTOR('',#9144,10.);
#2368=VECTOR('',#9145,10.);
#2369=VECTOR('',#9148,10.);
#2370=VECTOR('',#9149,10.);
#2371=VECTOR('',#9150,10.);
#2372=VECTOR('',#9151,10.);
#2373=VECTOR('',#9152,10.);
#2374=VECTOR('',#9153,10.);
#2375=VECTOR('',#9154,10.);
#2376=VECTOR('',#9155,10.);
#2377=VECTOR('',#9158,10.);
#2378=VECTOR('',#9159,10.);
#2379=VECTOR('',#9160,10.);
#2380=VECTOR('',#9163,10.);
#2381=VECTOR('',#9164,10.);
#2382=VECTOR('',#9165,10.);
#2383=VECTOR('',#9168,10.);
#2384=VECTOR('',#9169,10.);
#2385=VECTOR('',#9176,10.);
#2386=VECTOR('',#9177,10.);
#2387=VECTOR('',#9178,10.);
#2388=VECTOR('',#9179,10.);
#2389=VECTOR('',#9182,10.);
#2390=VECTOR('',#9183,10.);
#2391=VECTOR('',#9184,10.);
#2392=VECTOR('',#9187,10.);
#2393=VECTOR('',#9188,10.);
#2394=VECTOR('',#9189,10.);
#2395=VECTOR('',#9192,10.);
#2396=VECTOR('',#9193,10.);
#2397=VECTOR('',#9194,10.);
#2398=VECTOR('',#9197,10.);
#2399=VECTOR('',#9198,10.);
#2400=VECTOR('',#9199,10.);
#2401=VECTOR('',#9200,10.);
#2402=VECTOR('',#9203,10.);
#2403=VECTOR('',#9204,10.);
#2404=VECTOR('',#9205,10.);
#2405=VECTOR('',#9208,10.);
#2406=VECTOR('',#9209,10.);
#2407=VECTOR('',#9210,10.);
#2408=VECTOR('',#9213,10.);
#2409=VECTOR('',#9214,10.);
#2410=VECTOR('',#9215,10.);
#2411=VECTOR('',#9218,10.);
#2412=VECTOR('',#9219,10.);
#2413=VECTOR('',#9220,10.);
#2414=VECTOR('',#9223,10.);
#2415=VECTOR('',#9224,10.);
#2416=VECTOR('',#9231,10.);
#2417=VECTOR('',#9232,10.);
#2418=VECTOR('',#9233,10.);
#2419=VECTOR('',#9234,10.);
#2420=VECTOR('',#9237,10.);
#2421=VECTOR('',#9238,10.);
#2422=VECTOR('',#9239,10.);
#2423=VECTOR('',#9242,10.);
#2424=VECTOR('',#9243,10.);
#2425=VECTOR('',#9244,10.);
#2426=VECTOR('',#9247,10.);
#2427=VECTOR('',#9248,10.);
#2428=VECTOR('',#9255,10.);
#2429=VECTOR('',#9256,10.);
#2430=VECTOR('',#9257,10.);
#2431=VECTOR('',#9258,10.);
#2432=VECTOR('',#9261,10.);
#2433=VECTOR('',#9262,10.);
#2434=VECTOR('',#9263,10.);
#2435=VECTOR('',#9266,10.);
#2436=VECTOR('',#9267,10.);
#2437=VECTOR('',#9268,10.);
#2438=VECTOR('',#9271,10.);
#2439=VECTOR('',#9272,10.);
#2440=VECTOR('',#9273,10.);
#2441=VECTOR('',#9276,10.);
#2442=VECTOR('',#9277,10.);
#2443=VECTOR('',#9278,10.);
#2444=VECTOR('',#9281,10.);
#2445=VECTOR('',#9282,10.);
#2446=VECTOR('',#9283,10.);
#2447=VECTOR('',#9286,10.);
#2448=VECTOR('',#9287,10.);
#2449=VECTOR('',#9288,10.);
#2450=VECTOR('',#9291,10.);
#2451=VECTOR('',#9292,10.);
#2452=VECTOR('',#9293,10.);
#2453=VECTOR('',#9296,10.);
#2454=VECTOR('',#9297,10.);
#2455=VECTOR('',#9298,10.);
#2456=VECTOR('',#9301,10.);
#2457=VECTOR('',#9302,10.);
#2458=VECTOR('',#9303,10.);
#2459=VECTOR('',#9306,10.);
#2460=VECTOR('',#9307,10.);
#2461=VECTOR('',#9308,10.);
#2462=VECTOR('',#9309,10.);
#2463=VECTOR('',#9310,10.);
#2464=VECTOR('',#9311,10.);
#2465=VECTOR('',#9314,10.);
#2466=VECTOR('',#9315,10.);
#2467=VECTOR('',#9316,10.);
#2468=VECTOR('',#9319,10.);
#2469=VECTOR('',#9320,10.);
#2470=VECTOR('',#9321,10.);
#2471=VECTOR('',#9322,10.);
#2472=VECTOR('',#9329,10.);
#2473=VECTOR('',#9330,10.);
#2474=VECTOR('',#9331,10.);
#2475=VECTOR('',#9332,10.);
#2476=VECTOR('',#9335,10.);
#2477=VECTOR('',#9336,10.);
#2478=VECTOR('',#9337,10.);
#2479=VECTOR('',#9340,10.);
#2480=VECTOR('',#9341,10.);
#2481=VECTOR('',#9342,10.);
#2482=VECTOR('',#9345,10.);
#2483=VECTOR('',#9346,10.);
#2484=VECTOR('',#9351,10.);
#2485=VECTOR('',#9352,10.);
#2486=VECTOR('',#9353,10.);
#2487=VECTOR('',#9356,10.);
#2488=VECTOR('',#9357,10.);
#2489=VECTOR('',#9358,10.);
#2490=VECTOR('',#9361,10.);
#2491=VECTOR('',#9362,10.);
#2492=VECTOR('',#9363,10.);
#2493=VECTOR('',#9364,10.);
#2494=VECTOR('',#9365,10.);
#2495=VECTOR('',#9366,10.);
#2496=VECTOR('',#9367,10.);
#2497=VECTOR('',#9368,10.);
#2498=VECTOR('',#9369,10.);
#2499=VECTOR('',#9370,10.);
#2500=VECTOR('',#9373,10.);
#2501=VECTOR('',#9374,10.);
#2502=VECTOR('',#9375,10.);
#2503=VECTOR('',#9378,10.);
#2504=VECTOR('',#9379,10.);
#2505=VECTOR('',#9380,10.);
#2506=VECTOR('',#9383,10.);
#2507=VECTOR('',#9384,10.);
#2508=VECTOR('',#9385,10.);
#2509=VECTOR('',#9388,10.);
#2510=VECTOR('',#9389,10.);
#2511=VECTOR('',#9390,10.);
#2512=VECTOR('',#9393,10.);
#2513=VECTOR('',#9394,10.);
#2514=VECTOR('',#9395,10.);
#2515=VECTOR('',#9396,10.);
#2516=VECTOR('',#9397,10.);
#2517=VECTOR('',#9398,10.);
#2518=VECTOR('',#9405,10.);
#2519=VECTOR('',#9406,10.);
#2520=VECTOR('',#9407,10.);
#2521=VECTOR('',#9408,10.);
#2522=VECTOR('',#9411,10.);
#2523=VECTOR('',#9412,10.);
#2524=VECTOR('',#9413,10.);
#2525=VECTOR('',#9416,10.);
#2526=VECTOR('',#9417,10.);
#2527=VECTOR('',#9418,10.);
#2528=VECTOR('',#9421,10.);
#2529=VECTOR('',#9422,10.);
#2530=VECTOR('',#9429,10.);
#2531=VECTOR('',#9430,10.);
#2532=VECTOR('',#9431,10.);
#2533=VECTOR('',#9432,10.);
#2534=VECTOR('',#9433,10.);
#2535=VECTOR('',#9434,10.);
#2536=VECTOR('',#9435,10.);
#2537=VECTOR('',#9438,10.);
#2538=VECTOR('',#9439,10.);
#2539=VECTOR('',#9440,10.);
#2540=VECTOR('',#9443,10.);
#2541=VECTOR('',#9444,10.);
#2542=VECTOR('',#9445,10.);
#2543=VECTOR('',#9448,10.);
#2544=VECTOR('',#9449,10.);
#2545=VECTOR('',#9450,10.);
#2546=VECTOR('',#9453,10.);
#2547=VECTOR('',#9454,10.);
#2548=VECTOR('',#9455,10.);
#2549=VECTOR('',#9458,10.);
#2550=VECTOR('',#9459,10.);
#2551=VECTOR('',#9460,10.);
#2552=VECTOR('',#9461,10.);
#2553=VECTOR('',#9462,10.);
#2554=VECTOR('',#9465,10.);
#2555=VECTOR('',#9466,10.);
#2556=VECTOR('',#9467,10.);
#2557=VECTOR('',#9470,10.);
#2558=VECTOR('',#9471,10.);
#2559=VECTOR('',#9478,10.);
#2560=VECTOR('',#9479,10.);
#2561=VECTOR('',#9480,10.);
#2562=VECTOR('',#9481,10.);
#2563=VECTOR('',#9484,10.);
#2564=VECTOR('',#9485,10.);
#2565=VECTOR('',#9486,10.);
#2566=VECTOR('',#9489,10.);
#2567=VECTOR('',#9490,10.);
#2568=VECTOR('',#9491,10.);
#2569=VECTOR('',#9494,10.);
#2570=VECTOR('',#9495,10.);
#2571=VECTOR('',#9502,10.);
#2572=VECTOR('',#9503,10.);
#2573=VECTOR('',#9504,10.);
#2574=VECTOR('',#9505,10.);
#2575=VECTOR('',#9508,10.);
#2576=VECTOR('',#9509,10.);
#2577=VECTOR('',#9510,10.);
#2578=VECTOR('',#9513,10.);
#2579=VECTOR('',#9514,10.);
#2580=VECTOR('',#9515,10.);
#2581=VECTOR('',#9518,10.);
#2582=VECTOR('',#9519,10.);
#2583=VECTOR('',#9520,10.);
#2584=VECTOR('',#9523,10.);
#2585=VECTOR('',#9524,10.);
#2586=VECTOR('',#9525,10.);
#2587=VECTOR('',#9526,10.);
#2588=VECTOR('',#9529,10.);
#2589=VECTOR('',#9530,10.);
#2590=VECTOR('',#9531,10.);
#2591=VECTOR('',#9534,10.);
#2592=VECTOR('',#9535,10.);
#2593=VECTOR('',#9536,10.);
#2594=VECTOR('',#9539,10.);
#2595=VECTOR('',#9540,10.);
#2596=VECTOR('',#9541,10.);
#2597=VECTOR('',#9544,10.);
#2598=VECTOR('',#9545,10.);
#2599=VECTOR('',#9546,10.);
#2600=VECTOR('',#9549,10.);
#2601=VECTOR('',#9550,10.);
#2602=VECTOR('',#9555,10.);
#2603=VECTOR('',#9556,10.);
#2604=VECTOR('',#9557,10.);
#2605=VECTOR('',#9558,10.);
#2606=VECTOR('',#9559,10.);
#2607=VECTOR('',#9560,10.);
#2608=VECTOR('',#9561,10.);
#2609=VECTOR('',#9562,10.);
#2610=VECTOR('',#9563,10.);
#2611=VECTOR('',#9564,10.);
#2612=VECTOR('',#9565,10.);
#2613=VECTOR('',#9566,10.);
#2614=VECTOR('',#9571,10.);
#2615=VECTOR('',#9572,10.);
#2616=VECTOR('',#9573,10.);
#2617=VECTOR('',#9574,10.);
#2618=VECTOR('',#9575,10.);
#2619=VECTOR('',#9578,10.);
#2620=VECTOR('',#9579,10.);
#2621=VECTOR('',#9582,10.);
#2622=VECTOR('',#9583,10.);
#2623=VECTOR('',#9584,10.);
#2624=VECTOR('',#9585,10.);
#2625=VECTOR('',#9586,10.);
#2626=VECTOR('',#9587,10.);
#2627=VECTOR('',#9588,10.);
#2628=VECTOR('',#9589,10.);
#2629=VECTOR('',#9590,10.);
#2630=VECTOR('',#9591,10.);
#2631=VECTOR('',#9592,10.);
#2632=VECTOR('',#9595,10.);
#2633=VECTOR('',#9596,10.);
#2634=VECTOR('',#9597,10.);
#2635=VECTOR('',#9600,10.);
#2636=VECTOR('',#9601,10.);
#2637=VECTOR('',#9602,10.);
#2638=VECTOR('',#9605,10.);
#2639=VECTOR('',#9606,10.);
#2640=VECTOR('',#9607,10.);
#2641=VECTOR('',#9610,10.);
#2642=VECTOR('',#9611,10.);
#2643=VECTOR('',#9618,10.);
#2644=VECTOR('',#9619,10.);
#2645=VECTOR('',#9620,10.);
#2646=VECTOR('',#9621,10.);
#2647=VECTOR('',#9624,10.);
#2648=VECTOR('',#9625,10.);
#2649=VECTOR('',#9626,10.);
#2650=VECTOR('',#9629,10.);
#2651=VECTOR('',#9630,10.);
#2652=VECTOR('',#9631,10.);
#2653=VECTOR('',#9634,10.);
#2654=VECTOR('',#9635,10.);
#2655=VECTOR('',#9640,10.);
#2656=VECTOR('',#9641,10.);
#2657=VECTOR('',#9644,10.);
#2658=VECTOR('',#9645,10.);
#2659=VECTOR('',#9646,10.);
#2660=VECTOR('',#9649,10.);
#2661=VECTOR('',#9650,10.);
#2662=VECTOR('',#9651,10.);
#2663=VECTOR('',#9652,10.);
#2664=VECTOR('',#9653,10.);
#2665=VECTOR('',#9654,10.);
#2666=VECTOR('',#9655,10.);
#2667=VECTOR('',#9658,10.);
#2668=VECTOR('',#9659,10.);
#2669=VECTOR('',#9660,10.);
#2670=VECTOR('',#9661,10.);
#2671=VECTOR('',#9662,10.);
#2672=VECTOR('',#9663,10.);
#2673=VECTOR('',#9664,10.);
#2674=VECTOR('',#9665,10.);
#2675=VECTOR('',#9668,10.);
#2676=VECTOR('',#9669,10.);
#2677=VECTOR('',#9670,10.);
#2678=VECTOR('',#9673,10.);
#2679=VECTOR('',#9674,10.);
#2680=VECTOR('',#9675,10.);
#2681=VECTOR('',#9676,10.);
#2682=VECTOR('',#9677,10.);
#2683=VECTOR('',#9678,10.);
#2684=VECTOR('',#9679,10.);
#2685=VECTOR('',#9680,10.);
#2686=VECTOR('',#9683,10.);
#2687=VECTOR('',#9684,10.);
#2688=VECTOR('',#9685,10.);
#2689=VECTOR('',#9688,10.);
#2690=VECTOR('',#9689,10.);
#2691=VECTOR('',#9690,10.);
#2692=VECTOR('',#9693,10.);
#2693=VECTOR('',#9694,10.);
#2694=VECTOR('',#9695,10.);
#2695=VECTOR('',#9696,10.);
#2696=VECTOR('',#9697,10.);
#2697=VECTOR('',#9698,10.);
#2698=VECTOR('',#9705,10.);
#2699=VECTOR('',#9706,10.);
#2700=VECTOR('',#9707,10.);
#2701=VECTOR('',#9708,10.);
#2702=VECTOR('',#9711,10.);
#2703=VECTOR('',#9712,10.);
#2704=VECTOR('',#9713,10.);
#2705=VECTOR('',#9716,10.);
#2706=VECTOR('',#9717,10.);
#2707=VECTOR('',#9718,10.);
#2708=VECTOR('',#9721,10.);
#2709=VECTOR('',#9722,10.);
#2710=VECTOR('',#9723,10.);
#2711=VECTOR('',#9726,10.);
#2712=VECTOR('',#9727,10.);
#2713=VECTOR('',#9728,10.);
#2714=VECTOR('',#9729,10.);
#2715=VECTOR('',#9732,10.);
#2716=VECTOR('',#9733,10.);
#2717=VECTOR('',#9734,10.);
#2718=VECTOR('',#9737,10.);
#2719=VECTOR('',#9738,10.);
#2720=VECTOR('',#9739,10.);
#2721=VECTOR('',#9742,10.);
#2722=VECTOR('',#9743,10.);
#2723=VECTOR('',#9744,10.);
#2724=VECTOR('',#9747,10.);
#2725=VECTOR('',#9748,10.);
#2726=VECTOR('',#9749,10.);
#2727=VECTOR('',#9752,10.);
#2728=VECTOR('',#9753,10.);
#2729=VECTOR('',#9760,10.);
#2730=VECTOR('',#9761,10.);
#2731=VECTOR('',#9762,10.);
#2732=VECTOR('',#9763,10.);
#2733=VECTOR('',#9766,10.);
#2734=VECTOR('',#9767,10.);
#2735=VECTOR('',#9768,10.);
#2736=VECTOR('',#9771,10.);
#2737=VECTOR('',#9772,10.);
#2738=VECTOR('',#9773,10.);
#2739=VECTOR('',#9776,10.);
#2740=VECTOR('',#9777,10.);
#2741=VECTOR('',#9782,10.);
#2742=VECTOR('',#9783,10.);
#2743=VECTOR('',#9784,10.);
#2744=VECTOR('',#9785,10.);
#2745=VECTOR('',#9786,10.);
#2746=VECTOR('',#9787,10.);
#2747=VECTOR('',#9788,10.);
#2748=VECTOR('',#9789,10.);
#2749=VECTOR('',#9790,10.);
#2750=VECTOR('',#9791,10.);
#2751=VECTOR('',#9792,10.);
#2752=VECTOR('',#9793,10.);
#2753=VECTOR('',#9798,10.);
#2754=VECTOR('',#9799,10.);
#2755=VECTOR('',#9800,10.);
#2756=VECTOR('',#9801,10.);
#2757=VECTOR('',#9802,10.);
#2758=VECTOR('',#9803,10.);
#2759=VECTOR('',#9804,10.);
#2760=VECTOR('',#9805,10.);
#2761=VECTOR('',#9806,10.);
#2762=VECTOR('',#9807,10.);
#2763=VECTOR('',#9808,10.);
#2764=VECTOR('',#9809,10.);
#2765=VECTOR('',#9816,10.);
#2766=VECTOR('',#9817,10.);
#2767=VECTOR('',#9818,10.);
#2768=VECTOR('',#9819,10.);
#2769=VECTOR('',#9822,10.);
#2770=VECTOR('',#9823,10.);
#2771=VECTOR('',#9824,10.);
#2772=VECTOR('',#9827,10.);
#2773=VECTOR('',#9828,10.);
#2774=VECTOR('',#9829,10.);
#2775=VECTOR('',#9832,10.);
#2776=VECTOR('',#9833,10.);
#2777=VECTOR('',#9834,10.);
#2778=VECTOR('',#9837,10.);
#2779=VECTOR('',#9838,10.);
#2780=VECTOR('',#9839,10.);
#2781=VECTOR('',#9842,10.);
#2782=VECTOR('',#9843,10.);
#2783=VECTOR('',#9844,10.);
#2784=VECTOR('',#9847,10.);
#2785=VECTOR('',#9848,10.);
#2786=VECTOR('',#9849,10.);
#2787=VECTOR('',#9852,10.);
#2788=VECTOR('',#9853,10.);
#2789=VECTOR('',#9854,10.);
#2790=VECTOR('',#9857,10.);
#2791=VECTOR('',#9858,10.);
#2792=VECTOR('',#9859,10.);
#2793=VECTOR('',#9862,10.);
#2794=VECTOR('',#9863,10.);
#2795=VECTOR('',#9864,10.);
#2796=VECTOR('',#9867,10.);
#2797=VECTOR('',#9868,10.);
#2798=VECTOR('',#9869,10.);
#2799=VECTOR('',#9870,10.);
#2800=VECTOR('',#9871,10.);
#2801=VECTOR('',#9872,10.);
#2802=VECTOR('',#9875,10.);
#2803=VECTOR('',#9876,10.);
#2804=VECTOR('',#9877,10.);
#2805=VECTOR('',#9880,10.);
#2806=VECTOR('',#9881,10.);
#2807=VECTOR('',#9882,10.);
#2808=VECTOR('',#9883,10.);
#2809=VECTOR('',#9890,10.);
#2810=VECTOR('',#9891,10.);
#2811=VECTOR('',#9892,10.);
#2812=VECTOR('',#9893,10.);
#2813=VECTOR('',#9896,10.);
#2814=VECTOR('',#9897,10.);
#2815=VECTOR('',#9898,10.);
#2816=VECTOR('',#9901,10.);
#2817=VECTOR('',#9902,10.);
#2818=VECTOR('',#9903,10.);
#2819=VECTOR('',#9906,10.);
#2820=VECTOR('',#9907,10.);
#2821=VECTOR('',#9914,10.);
#2822=VECTOR('',#9915,10.);
#2823=VECTOR('',#9916,10.);
#2824=VECTOR('',#9917,10.);
#2825=VECTOR('',#9920,10.);
#2826=VECTOR('',#9921,10.);
#2827=VECTOR('',#9922,10.);
#2828=VECTOR('',#9925,10.);
#2829=VECTOR('',#9926,10.);
#2830=VECTOR('',#9927,10.);
#2831=VECTOR('',#9930,10.);
#2832=VECTOR('',#9931,10.);
#2833=VECTOR('',#9932,10.);
#2834=VECTOR('',#9935,10.);
#2835=VECTOR('',#9936,10.);
#2836=VECTOR('',#9937,10.);
#2837=VECTOR('',#9940,10.);
#2838=VECTOR('',#9941,10.);
#2839=VECTOR('',#9942,10.);
#2840=VECTOR('',#9945,10.);
#2841=VECTOR('',#9946,10.);
#2842=VECTOR('',#9953,10.);
#2843=VECTOR('',#9954,10.);
#2844=VECTOR('',#9955,10.);
#2845=VECTOR('',#9956,10.);
#2846=VECTOR('',#9959,10.);
#2847=VECTOR('',#9960,10.);
#2848=VECTOR('',#9961,10.);
#2849=VECTOR('',#9964,10.);
#2850=VECTOR('',#9965,10.);
#2851=VECTOR('',#9966,10.);
#2852=VECTOR('',#9969,10.);
#2853=VECTOR('',#9970,10.);
#2854=VECTOR('',#9975,10.);
#2855=VECTOR('',#9976,10.);
#2856=VECTOR('',#9977,10.);
#2857=VECTOR('',#9978,10.);
#2858=VECTOR('',#9979,10.);
#2859=VECTOR('',#9980,10.);
#2860=VECTOR('',#9981,10.);
#2861=VECTOR('',#9982,10.);
#2862=VECTOR('',#9983,10.);
#2863=VECTOR('',#9984,10.);
#2864=VECTOR('',#9985,10.);
#2865=VECTOR('',#9986,10.);
#2866=VECTOR('',#9991,10.);
#2867=VECTOR('',#9992,10.);
#2868=VECTOR('',#9993,10.);
#2869=VECTOR('',#9994,10.);
#2870=VECTOR('',#9995,10.);
#2871=VECTOR('',#9996,10.);
#2872=VECTOR('',#9997,10.);
#2873=VECTOR('',#9998,10.);
#2874=VECTOR('',#9999,10.);
#2875=VECTOR('',#10000,10.);
#2876=VECTOR('',#10001,10.);
#2877=VECTOR('',#10002,10.);
#2878=VECTOR('',#10009,10.);
#2879=VECTOR('',#10010,10.);
#2880=VECTOR('',#10011,10.);
#2881=VECTOR('',#10012,10.);
#2882=VECTOR('',#10015,10.);
#2883=VECTOR('',#10016,10.);
#2884=VECTOR('',#10017,10.);
#2885=VECTOR('',#10020,10.);
#2886=VECTOR('',#10021,10.);
#2887=VECTOR('',#10022,10.);
#2888=VECTOR('',#10025,10.);
#2889=VECTOR('',#10026,10.);
#2890=VECTOR('',#10033,10.);
#2891=VECTOR('',#10034,10.);
#2892=VECTOR('',#10035,10.);
#2893=VECTOR('',#10036,10.);
#2894=VECTOR('',#10039,10.);
#2895=VECTOR('',#10040,10.);
#2896=VECTOR('',#10041,10.);
#2897=VECTOR('',#10044,10.);
#2898=VECTOR('',#10045,10.);
#2899=VECTOR('',#10046,10.);
#2900=VECTOR('',#10049,10.);
#2901=VECTOR('',#10050,10.);
#2902=VECTOR('',#10057,10.);
#2903=VECTOR('',#10058,10.);
#2904=VECTOR('',#10059,10.);
#2905=VECTOR('',#10060,10.);
#2906=VECTOR('',#10061,10.);
#2907=VECTOR('',#10062,10.);
#2908=VECTOR('',#10063,10.);
#2909=VECTOR('',#10064,10.);
#2910=VECTOR('',#10065,10.);
#2911=VECTOR('',#10066,10.);
#2912=VECTOR('',#10069,10.);
#2913=VECTOR('',#10070,10.);
#2914=VECTOR('',#10071,10.);
#2915=VECTOR('',#10074,10.);
#2916=VECTOR('',#10075,10.);
#2917=VECTOR('',#10076,10.);
#2918=VECTOR('',#10077,10.);
#2919=VECTOR('',#10078,10.);
#2920=VECTOR('',#10079,10.);
#2921=VECTOR('',#10080,10.);
#2922=VECTOR('',#10081,10.);
#2923=VECTOR('',#10084,10.);
#2924=VECTOR('',#10085,10.);
#2925=VECTOR('',#10086,10.);
#2926=VECTOR('',#10089,10.);
#2927=VECTOR('',#10090,10.);
#2928=VECTOR('',#10091,10.);
#2929=VECTOR('',#10094,10.);
#2930=VECTOR('',#10095,10.);
#2931=VECTOR('',#10102,10.);
#2932=VECTOR('',#10103,10.);
#2933=VECTOR('',#10104,10.);
#2934=VECTOR('',#10105,10.);
#2935=VECTOR('',#10108,10.);
#2936=VECTOR('',#10109,10.);
#2937=VECTOR('',#10110,10.);
#2938=VECTOR('',#10111,10.);
#2939=VECTOR('',#10112,10.);
#2940=VECTOR('',#10113,10.);
#2941=VECTOR('',#10114,10.);
#2942=VECTOR('',#10115,10.);
#2943=VECTOR('',#10116,10.);
#2944=VECTOR('',#10117,10.);
#2945=VECTOR('',#10118,10.);
#2946=VECTOR('',#10119,10.);
#2947=VECTOR('',#10120,10.);
#2948=VECTOR('',#10121,10.);
#2949=VECTOR('',#10122,10.);
#2950=VECTOR('',#10123,10.);
#2951=VECTOR('',#10124,10.);
#2952=VECTOR('',#10125,10.);
#2953=VECTOR('',#10126,10.);
#2954=VECTOR('',#10127,10.);
#2955=VECTOR('',#10128,10.);
#2956=VECTOR('',#10129,10.);
#2957=VECTOR('',#10130,10.);
#2958=VECTOR('',#10131,10.);
#2959=VECTOR('',#10132,10.);
#2960=VECTOR('',#10133,10.);
#2961=VECTOR('',#10134,10.);
#2962=VECTOR('',#10135,10.);
#2963=VECTOR('',#10136,10.);
#2964=VECTOR('',#10137,10.);
#2965=VECTOR('',#10138,10.);
#2966=VECTOR('',#10139,10.);
#2967=VECTOR('',#10140,10.);
#2968=VECTOR('',#10141,10.);
#2969=VECTOR('',#10142,10.);
#2970=VECTOR('',#10145,10.);
#2971=VECTOR('',#10146,10.);
#2972=VECTOR('',#10147,10.);
#2973=VECTOR('',#10150,10.);
#2974=VECTOR('',#10151,10.);
#2975=VECTOR('',#10154,10.);
#2976=VECTOR('',#10155,10.);
#2977=VECTOR('',#10158,10.);
#2978=VECTOR('',#10161,10.);
#2979=VECTOR('',#10162,10.);
#2980=VECTOR('',#10163,10.);
#2981=VECTOR('',#10166,10.);
#2982=VECTOR('',#10167,10.);
#2983=VECTOR('',#10170,10.);
#2984=VECTOR('',#10171,10.);
#2985=VECTOR('',#10174,10.);
#2986=VECTOR('',#10177,10.);
#2987=VECTOR('',#10178,10.);
#2988=VECTOR('',#10179,10.);
#2989=VECTOR('',#10182,10.);
#2990=VECTOR('',#10183,10.);
#2991=VECTOR('',#10186,10.);
#2992=VECTOR('',#10187,10.);
#2993=VECTOR('',#10190,10.);
#2994=VECTOR('',#10193,10.);
#2995=VECTOR('',#10194,10.);
#2996=VECTOR('',#10195,10.);
#2997=VECTOR('',#10198,10.);
#2998=VECTOR('',#10199,10.);
#2999=VECTOR('',#10202,10.);
#3000=VECTOR('',#10203,10.);
#3001=VECTOR('',#10206,10.);
#3002=VECTOR('',#10209,10.);
#3003=VECTOR('',#10210,10.);
#3004=VECTOR('',#10211,10.);
#3005=VECTOR('',#10214,10.);
#3006=VECTOR('',#10215,10.);
#3007=VECTOR('',#10218,10.);
#3008=VECTOR('',#10219,10.);
#3009=VECTOR('',#10222,10.);
#3010=VECTOR('',#10225,10.);
#3011=VECTOR('',#10226,10.);
#3012=VECTOR('',#10227,10.);
#3013=VECTOR('',#10230,10.);
#3014=VECTOR('',#10231,10.);
#3015=VECTOR('',#10234,10.);
#3016=VECTOR('',#10235,10.);
#3017=VECTOR('',#10238,10.);
#3018=VECTOR('',#10241,10.);
#3019=VECTOR('',#10242,10.);
#3020=VECTOR('',#10243,10.);
#3021=VECTOR('',#10246,10.);
#3022=VECTOR('',#10247,10.);
#3023=VECTOR('',#10250,10.);
#3024=VECTOR('',#10251,10.);
#3025=VECTOR('',#10254,10.);
#3026=VECTOR('',#10255,10.);
#3027=VECTOR('',#10258,10.);
#3028=VECTOR('',#10259,10.);
#3029=VECTOR('',#10262,10.);
#3030=VECTOR('',#10263,10.);
#3031=VECTOR('',#10266,10.);
#3032=VECTOR('',#10269,10.);
#3033=VECTOR('',#10270,10.);
#3034=VECTOR('',#10273,10.);
#3035=VECTOR('',#10274,10.);
#3036=VECTOR('',#10277,10.);
#3037=VECTOR('',#10278,10.);
#3038=VECTOR('',#10281,10.);
#3039=B_SPLINE_CURVE_WITH_KNOTS('',2,(#10295,#10296,#10297,#10298),
 .UNSPECIFIED.,.F.,.F.,(3,1,3),(0.,1.,2.),.UNSPECIFIED.);
#3040=B_SPLINE_CURVE_WITH_KNOTS('',2,(#10302,#10303,#10304,#10305),
 .UNSPECIFIED.,.F.,.F.,(3,1,3),(-2.,-1.,0.),.UNSPECIFIED.);
#3041=B_SPLINE_CURVE_WITH_KNOTS('',2,(#10316,#10317,#10318,#10319),
 .UNSPECIFIED.,.F.,.F.,(3,1,3),(0.,1.,2.),.UNSPECIFIED.);
#3042=B_SPLINE_CURVE_WITH_KNOTS('',2,(#10322,#10323,#10324,#10325),
 .UNSPECIFIED.,.F.,.F.,(3,1,3),(-2.,-1.,0.),.UNSPECIFIED.);
#3043=B_SPLINE_CURVE_WITH_KNOTS('',2,(#10335,#10336,#10337,#10338),
 .UNSPECIFIED.,.F.,.F.,(3,1,3),(0.,1.,2.),.UNSPECIFIED.);
#3044=B_SPLINE_CURVE_WITH_KNOTS('',2,(#10341,#10342,#10343,#10344),
 .UNSPECIFIED.,.F.,.F.,(3,1,3),(-2.,-1.,0.),.UNSPECIFIED.);
#3045=B_SPLINE_CURVE_WITH_KNOTS('',2,(#10354,#10355,#10356,#10357),
 .UNSPECIFIED.,.F.,.F.,(3,1,3),(0.,1.,2.),.UNSPECIFIED.);
#3046=B_SPLINE_CURVE_WITH_KNOTS('',2,(#10360,#10361,#10362,#10363),
 .UNSPECIFIED.,.F.,.F.,(3,1,3),(-2.,-1.,0.),.UNSPECIFIED.);
#3047=B_SPLINE_CURVE_WITH_KNOTS('',2,(#10373,#10374,#10375,#10376),
 .UNSPECIFIED.,.F.,.F.,(3,1,3),(0.,1.,2.),.UNSPECIFIED.);
#3048=B_SPLINE_CURVE_WITH_KNOTS('',2,(#10379,#10380,#10381,#10382),
 .UNSPECIFIED.,.F.,.F.,(3,1,3),(-2.,-1.,0.),.UNSPECIFIED.);
#3049=B_SPLINE_CURVE_WITH_KNOTS('',2,(#10392,#10393,#10394,#10395),
 .UNSPECIFIED.,.F.,.F.,(3,1,3),(0.,1.,2.),.UNSPECIFIED.);
#3050=B_SPLINE_CURVE_WITH_KNOTS('',2,(#10398,#10399,#10400,#10401),
 .UNSPECIFIED.,.F.,.F.,(3,1,3),(-2.,-1.,0.),.UNSPECIFIED.);
#3051=B_SPLINE_CURVE_WITH_KNOTS('',2,(#10411,#10412,#10413,#10414),
 .UNSPECIFIED.,.F.,.F.,(3,1,3),(0.,1.,2.),.UNSPECIFIED.);
#3052=B_SPLINE_CURVE_WITH_KNOTS('',2,(#10417,#10418,#10419,#10420),
 .UNSPECIFIED.,.F.,.F.,(3,1,3),(-2.,-1.,0.),.UNSPECIFIED.);
#3053=B_SPLINE_CURVE_WITH_KNOTS('',2,(#10429,#10430,#10431,#10432),
 .UNSPECIFIED.,.F.,.F.,(3,1,3),(0.,1.,2.),.UNSPECIFIED.);
#3054=B_SPLINE_CURVE_WITH_KNOTS('',2,(#10433,#10434,#10435,#10436),
 .UNSPECIFIED.,.F.,.F.,(3,1,3),(-2.,-1.,0.),.UNSPECIFIED.);
#3055=B_SPLINE_CURVE_WITH_KNOTS('',2,(#10447,#10448,#10449,#10450),
 .UNSPECIFIED.,.F.,.F.,(3,1,3),(0.,1.,2.),.UNSPECIFIED.);
#3056=B_SPLINE_CURVE_WITH_KNOTS('',2,(#10454,#10455,#10456,#10457),
 .UNSPECIFIED.,.F.,.F.,(3,1,3),(-2.,-1.,0.),.UNSPECIFIED.);
#3057=B_SPLINE_CURVE_WITH_KNOTS('',2,(#10468,#10469,#10470,#10471),
 .UNSPECIFIED.,.F.,.F.,(3,1,3),(0.,1.,2.),.UNSPECIFIED.);
#3058=B_SPLINE_CURVE_WITH_KNOTS('',2,(#10473,#10474,#10475,#10476),
 .UNSPECIFIED.,.F.,.F.,(3,1,3),(-2.,-1.,0.),.UNSPECIFIED.);
#3059=B_SPLINE_CURVE_WITH_KNOTS('',2,(#10487,#10488,#10489,#10490),
 .UNSPECIFIED.,.F.,.F.,(3,1,3),(0.,1.,2.),.UNSPECIFIED.);
#3060=B_SPLINE_CURVE_WITH_KNOTS('',2,(#10492,#10493,#10494,#10495),
 .UNSPECIFIED.,.F.,.F.,(3,1,3),(-2.,-1.,0.),.UNSPECIFIED.);
#3061=B_SPLINE_CURVE_WITH_KNOTS('',2,(#10505,#10506,#10507,#10508),
 .UNSPECIFIED.,.F.,.F.,(3,1,3),(0.,1.,2.),.UNSPECIFIED.);
#3062=B_SPLINE_CURVE_WITH_KNOTS('',2,(#10509,#10510,#10511,#10512),
 .UNSPECIFIED.,.F.,.F.,(3,1,3),(-2.,-1.,0.),.UNSPECIFIED.);
#3063=B_SPLINE_CURVE_WITH_KNOTS('',2,(#10557,#10558,#10559,#10560),
 .UNSPECIFIED.,.F.,.F.,(3,1,3),(0.,1.,2.),.UNSPECIFIED.);
#3064=B_SPLINE_CURVE_WITH_KNOTS('',2,(#10562,#10563,#10564,#10565),
 .UNSPECIFIED.,.F.,.F.,(3,1,3),(-2.,-1.,0.),.UNSPECIFIED.);
#3065=B_SPLINE_CURVE_WITH_KNOTS('',2,(#10632,#10633,#10634,#10635),
 .UNSPECIFIED.,.F.,.F.,(3,1,3),(0.,1.,2.),.UNSPECIFIED.);
#3066=B_SPLINE_CURVE_WITH_KNOTS('',2,(#10639,#10640,#10641,#10642),
 .UNSPECIFIED.,.F.,.F.,(3,1,3),(-2.,-1.,0.),.UNSPECIFIED.);
#3067=B_SPLINE_CURVE_WITH_KNOTS('',2,(#10653,#10654,#10655,#10656),
 .UNSPECIFIED.,.F.,.F.,(3,1,3),(0.,1.,2.),.UNSPECIFIED.);
#3068=B_SPLINE_CURVE_WITH_KNOTS('',2,(#10659,#10660,#10661,#10662),
 .UNSPECIFIED.,.F.,.F.,(3,1,3),(-2.,-1.,0.),.UNSPECIFIED.);
#3069=B_SPLINE_CURVE_WITH_KNOTS('',2,(#10672,#10673,#10674,#10675),
 .UNSPECIFIED.,.F.,.F.,(3,1,3),(0.,1.,2.),.UNSPECIFIED.);
#3070=B_SPLINE_CURVE_WITH_KNOTS('',2,(#10678,#10679,#10680,#10681),
 .UNSPECIFIED.,.F.,.F.,(3,1,3),(-2.,-1.,0.),.UNSPECIFIED.);
#3071=B_SPLINE_CURVE_WITH_KNOTS('',2,(#10691,#10692,#10693,#10694),
 .UNSPECIFIED.,.F.,.F.,(3,1,3),(0.,1.,2.),.UNSPECIFIED.);
#3072=B_SPLINE_CURVE_WITH_KNOTS('',2,(#10697,#10698,#10699,#10700),
 .UNSPECIFIED.,.F.,.F.,(3,1,3),(-2.,-1.,0.),.UNSPECIFIED.);
#3073=B_SPLINE_CURVE_WITH_KNOTS('',2,(#10709,#10710,#10711,#10712),
 .UNSPECIFIED.,.F.,.F.,(3,1,3),(0.,1.,2.),.UNSPECIFIED.);
#3074=B_SPLINE_CURVE_WITH_KNOTS('',2,(#10713,#10714,#10715,#10716),
 .UNSPECIFIED.,.F.,.F.,(3,1,3),(-2.,-1.,0.),.UNSPECIFIED.);
#3075=B_SPLINE_CURVE_WITH_KNOTS('',2,(#10727,#10728,#10729,#10730),
 .UNSPECIFIED.,.F.,.F.,(3,1,3),(0.,1.,2.),.UNSPECIFIED.);
#3076=B_SPLINE_CURVE_WITH_KNOTS('',2,(#10734,#10735,#10736,#10737),
 .UNSPECIFIED.,.F.,.F.,(3,1,3),(-2.,-1.,0.),.UNSPECIFIED.);
#3077=B_SPLINE_CURVE_WITH_KNOTS('',2,(#10748,#10749,#10750,#10751),
 .UNSPECIFIED.,.F.,.F.,(3,1,3),(0.,1.,2.),.UNSPECIFIED.);
#3078=B_SPLINE_CURVE_WITH_KNOTS('',2,(#10754,#10755,#10756,#10757),
 .UNSPECIFIED.,.F.,.F.,(3,1,3),(-2.,-1.,0.),.UNSPECIFIED.);
#3079=B_SPLINE_CURVE_WITH_KNOTS('',2,(#10767,#10768,#10769,#10770),
 .UNSPECIFIED.,.F.,.F.,(3,1,3),(0.,1.,2.),.UNSPECIFIED.);
#3080=B_SPLINE_CURVE_WITH_KNOTS('',2,(#10773,#10774,#10775,#10776),
 .UNSPECIFIED.,.F.,.F.,(3,1,3),(-2.,-1.,0.),.UNSPECIFIED.);
#3081=B_SPLINE_CURVE_WITH_KNOTS('',2,(#10786,#10787,#10788,#10789),
 .UNSPECIFIED.,.F.,.F.,(3,1,3),(0.,1.,2.),.UNSPECIFIED.);
#3082=B_SPLINE_CURVE_WITH_KNOTS('',2,(#10792,#10793,#10794,#10795),
 .UNSPECIFIED.,.F.,.F.,(3,1,3),(-2.,-1.,0.),.UNSPECIFIED.);
#3083=B_SPLINE_CURVE_WITH_KNOTS('',2,(#10804,#10805,#10806,#10807),
 .UNSPECIFIED.,.F.,.F.,(3,1,3),(0.,1.,2.),.UNSPECIFIED.);
#3084=B_SPLINE_CURVE_WITH_KNOTS('',2,(#10808,#10809,#10810,#10811),
 .UNSPECIFIED.,.F.,.F.,(3,1,3),(-2.,-1.,0.),.UNSPECIFIED.);
#3085=B_SPLINE_CURVE_WITH_KNOTS('',2,(#10822,#10823,#10824,#10825),
 .UNSPECIFIED.,.F.,.F.,(3,1,3),(0.,1.,2.),.UNSPECIFIED.);
#3086=B_SPLINE_CURVE_WITH_KNOTS('',2,(#10829,#10830,#10831,#10832),
 .UNSPECIFIED.,.F.,.F.,(3,1,3),(-2.,-1.,0.),.UNSPECIFIED.);
#3087=B_SPLINE_CURVE_WITH_KNOTS('',2,(#10843,#10844,#10845,#10846),
 .UNSPECIFIED.,.F.,.F.,(3,1,3),(0.,1.,2.),.UNSPECIFIED.);
#3088=B_SPLINE_CURVE_WITH_KNOTS('',2,(#10848,#10849,#10850,#10851),
 .UNSPECIFIED.,.F.,.F.,(3,1,3),(-2.,-1.,0.),.UNSPECIFIED.);
#3089=B_SPLINE_CURVE_WITH_KNOTS('',2,(#10868,#10869,#10870,#10871),
 .UNSPECIFIED.,.F.,.F.,(3,1,3),(0.,1.,2.),.UNSPECIFIED.);
#3090=B_SPLINE_CURVE_WITH_KNOTS('',2,(#10873,#10874,#10875,#10876),
 .UNSPECIFIED.,.F.,.F.,(3,1,3),(-2.,-1.,0.),.UNSPECIFIED.);
#3091=B_SPLINE_CURVE_WITH_KNOTS('',2,(#10887,#10888,#10889,#10890),
 .UNSPECIFIED.,.F.,.F.,(3,1,3),(0.,1.,2.),.UNSPECIFIED.);
#3092=B_SPLINE_CURVE_WITH_KNOTS('',2,(#10892,#10893,#10894,#10895),
 .UNSPECIFIED.,.F.,.F.,(3,1,3),(-2.,-1.,0.),.UNSPECIFIED.);
#3093=B_SPLINE_CURVE_WITH_KNOTS('',2,(#10906,#10907,#10908,#10909),
 .UNSPECIFIED.,.F.,.F.,(3,1,3),(0.,1.,2.),.UNSPECIFIED.);
#3094=B_SPLINE_CURVE_WITH_KNOTS('',2,(#10911,#10912,#10913,#10914),
 .UNSPECIFIED.,.F.,.F.,(3,1,3),(-2.,-1.,0.),.UNSPECIFIED.);
#3095=B_SPLINE_CURVE_WITH_KNOTS('',2,(#10925,#10926,#10927,#10928),
 .UNSPECIFIED.,.F.,.F.,(3,1,3),(0.,1.,2.),.UNSPECIFIED.);
#3096=B_SPLINE_CURVE_WITH_KNOTS('',2,(#10930,#10931,#10932,#10933),
 .UNSPECIFIED.,.F.,.F.,(3,1,3),(-2.,-1.,0.),.UNSPECIFIED.);
#3097=B_SPLINE_CURVE_WITH_KNOTS('',2,(#10950,#10951,#10952,#10953),
 .UNSPECIFIED.,.F.,.F.,(3,1,3),(0.,1.,2.),.UNSPECIFIED.);
#3098=B_SPLINE_CURVE_WITH_KNOTS('',2,(#10955,#10956,#10957,#10958),
 .UNSPECIFIED.,.F.,.F.,(3,1,3),(-2.,-1.,0.),.UNSPECIFIED.);
#3099=B_SPLINE_CURVE_WITH_KNOTS('',2,(#10969,#10970,#10971,#10972),
 .UNSPECIFIED.,.F.,.F.,(3,1,3),(0.,1.,2.),.UNSPECIFIED.);
#3100=B_SPLINE_CURVE_WITH_KNOTS('',2,(#10974,#10975,#10976,#10977),
 .UNSPECIFIED.,.F.,.F.,(3,1,3),(-2.,-1.,0.),.UNSPECIFIED.);
#3101=B_SPLINE_CURVE_WITH_KNOTS('',2,(#10987,#10988,#10989,#10990),
 .UNSPECIFIED.,.F.,.F.,(3,1,3),(0.,1.,2.),.UNSPECIFIED.);
#3102=B_SPLINE_CURVE_WITH_KNOTS('',2,(#10991,#10992,#10993,#10994),
 .UNSPECIFIED.,.F.,.F.,(3,1,3),(-2.,-1.,0.),.UNSPECIFIED.);
#3103=B_SPLINE_CURVE_WITH_KNOTS('',2,(#11033,#11034,#11035,#11036),
 .UNSPECIFIED.,.F.,.F.,(3,1,3),(0.,1.,2.),.UNSPECIFIED.);
#3104=B_SPLINE_CURVE_WITH_KNOTS('',2,(#11040,#11041,#11042,#11043),
 .UNSPECIFIED.,.F.,.F.,(3,1,3),(-2.,-1.,0.),.UNSPECIFIED.);
#3105=B_SPLINE_CURVE_WITH_KNOTS('',2,(#11054,#11055,#11056,#11057),
 .UNSPECIFIED.,.F.,.F.,(3,1,3),(0.,1.,2.),.UNSPECIFIED.);
#3106=B_SPLINE_CURVE_WITH_KNOTS('',2,(#11060,#11061,#11062,#11063),
 .UNSPECIFIED.,.F.,.F.,(3,1,3),(-2.,-1.,0.),.UNSPECIFIED.);
#3107=B_SPLINE_CURVE_WITH_KNOTS('',2,(#11079,#11080,#11081,#11082),
 .UNSPECIFIED.,.F.,.F.,(3,1,3),(0.,1.,2.),.UNSPECIFIED.);
#3108=B_SPLINE_CURVE_WITH_KNOTS('',2,(#11085,#11086,#11087,#11088),
 .UNSPECIFIED.,.F.,.F.,(3,1,3),(-2.,-1.,0.),.UNSPECIFIED.);
#3109=B_SPLINE_CURVE_WITH_KNOTS('',2,(#11097,#11098,#11099,#11100),
 .UNSPECIFIED.,.F.,.F.,(3,1,3),(0.,1.,2.),.UNSPECIFIED.);
#3110=B_SPLINE_CURVE_WITH_KNOTS('',2,(#11101,#11102,#11103,#11104),
 .UNSPECIFIED.,.F.,.F.,(3,1,3),(-2.,-1.,0.),.UNSPECIFIED.);
#3111=B_SPLINE_CURVE_WITH_KNOTS('',2,(#11115,#11116,#11117,#11118),
 .UNSPECIFIED.,.F.,.F.,(3,1,3),(0.,1.,2.),.UNSPECIFIED.);
#3112=B_SPLINE_CURVE_WITH_KNOTS('',2,(#11122,#11123,#11124,#11125),
 .UNSPECIFIED.,.F.,.F.,(3,1,3),(-2.,-1.,0.),.UNSPECIFIED.);
#3113=B_SPLINE_CURVE_WITH_KNOTS('',2,(#11166,#11167,#11168,#11169),
 .UNSPECIFIED.,.F.,.F.,(3,1,3),(0.,1.,2.),.UNSPECIFIED.);
#3114=B_SPLINE_CURVE_WITH_KNOTS('',2,(#11171,#11172,#11173,#11174),
 .UNSPECIFIED.,.F.,.F.,(3,1,3),(-2.,-1.,0.),.UNSPECIFIED.);
#3115=B_SPLINE_CURVE_WITH_KNOTS('',2,(#11185,#11186,#11187,#11188),
 .UNSPECIFIED.,.F.,.F.,(3,1,3),(0.,1.,2.),.UNSPECIFIED.);
#3116=B_SPLINE_CURVE_WITH_KNOTS('',2,(#11190,#11191,#11192,#11193),
 .UNSPECIFIED.,.F.,.F.,(3,1,3),(-2.,-1.,0.),.UNSPECIFIED.);
#3117=B_SPLINE_CURVE_WITH_KNOTS('',2,(#11203,#11204,#11205,#11206),
 .UNSPECIFIED.,.F.,.F.,(3,1,3),(0.,1.,2.),.UNSPECIFIED.);
#3118=B_SPLINE_CURVE_WITH_KNOTS('',2,(#11207,#11208,#11209,#11210),
 .UNSPECIFIED.,.F.,.F.,(3,1,3),(-2.,-1.,0.),.UNSPECIFIED.);
#3119=B_SPLINE_CURVE_WITH_KNOTS('',2,(#11223,#11224,#11225,#11226),
 .UNSPECIFIED.,.F.,.F.,(3,1,3),(0.,1.,2.),.UNSPECIFIED.);
#3120=B_SPLINE_CURVE_WITH_KNOTS('',2,(#11230,#11231,#11232,#11233),
 .UNSPECIFIED.,.F.,.F.,(3,1,3),(-2.,-1.,0.),.UNSPECIFIED.);
#3121=B_SPLINE_CURVE_WITH_KNOTS('',2,(#11244,#11245,#11246,#11247),
 .UNSPECIFIED.,.F.,.F.,(3,1,3),(0.,1.,2.),.UNSPECIFIED.);
#3122=B_SPLINE_CURVE_WITH_KNOTS('',2,(#11250,#11251,#11252,#11253),
 .UNSPECIFIED.,.F.,.F.,(3,1,3),(-2.,-1.,0.),.UNSPECIFIED.);
#3123=B_SPLINE_CURVE_WITH_KNOTS('',2,(#11263,#11264,#11265,#11266),
 .UNSPECIFIED.,.F.,.F.,(3,1,3),(0.,1.,2.),.UNSPECIFIED.);
#3124=B_SPLINE_CURVE_WITH_KNOTS('',2,(#11269,#11270,#11271,#11272),
 .UNSPECIFIED.,.F.,.F.,(3,1,3),(-2.,-1.,0.),.UNSPECIFIED.);
#3125=B_SPLINE_CURVE_WITH_KNOTS('',2,(#11282,#11283,#11284,#11285),
 .UNSPECIFIED.,.F.,.F.,(3,1,3),(0.,1.,2.),.UNSPECIFIED.);
#3126=B_SPLINE_CURVE_WITH_KNOTS('',2,(#11288,#11289,#11290,#11291),
 .UNSPECIFIED.,.F.,.F.,(3,1,3),(-2.,-1.,0.),.UNSPECIFIED.);
#3127=B_SPLINE_CURVE_WITH_KNOTS('',2,(#11301,#11302,#11303,#11304),
 .UNSPECIFIED.,.F.,.F.,(3,1,3),(0.,1.,2.),.UNSPECIFIED.);
#3128=B_SPLINE_CURVE_WITH_KNOTS('',2,(#11307,#11308,#11309,#11310),
 .UNSPECIFIED.,.F.,.F.,(3,1,3),(-2.,-1.,0.),.UNSPECIFIED.);
#3129=B_SPLINE_CURVE_WITH_KNOTS('',2,(#11320,#11321,#11322,#11323),
 .UNSPECIFIED.,.F.,.F.,(3,1,3),(0.,1.,2.),.UNSPECIFIED.);
#3130=B_SPLINE_CURVE_WITH_KNOTS('',2,(#11326,#11327,#11328,#11329),
 .UNSPECIFIED.,.F.,.F.,(3,1,3),(-2.,-1.,0.),.UNSPECIFIED.);
#3131=B_SPLINE_CURVE_WITH_KNOTS('',2,(#11339,#11340,#11341,#11342),
 .UNSPECIFIED.,.F.,.F.,(3,1,3),(0.,1.,2.),.UNSPECIFIED.);
#3132=B_SPLINE_CURVE_WITH_KNOTS('',2,(#11345,#11346,#11347,#11348),
 .UNSPECIFIED.,.F.,.F.,(3,1,3),(-2.,-1.,0.),.UNSPECIFIED.);
#3133=B_SPLINE_CURVE_WITH_KNOTS('',2,(#11357,#11358,#11359,#11360),
 .UNSPECIFIED.,.F.,.F.,(3,1,3),(0.,1.,2.),.UNSPECIFIED.);
#3134=B_SPLINE_CURVE_WITH_KNOTS('',2,(#11361,#11362,#11363,#11364),
 .UNSPECIFIED.,.F.,.F.,(3,1,3),(-2.,-1.,0.),.UNSPECIFIED.);
#3135=B_SPLINE_CURVE_WITH_KNOTS('',2,(#11375,#11376,#11377,#11378),
 .UNSPECIFIED.,.F.,.F.,(3,1,3),(0.,1.,2.),.UNSPECIFIED.);
#3136=B_SPLINE_CURVE_WITH_KNOTS('',2,(#11382,#11383,#11384,#11385),
 .UNSPECIFIED.,.F.,.F.,(3,1,3),(-2.,-1.,0.),.UNSPECIFIED.);
#3137=B_SPLINE_CURVE_WITH_KNOTS('',2,(#11396,#11397,#11398,#11399),
 .UNSPECIFIED.,.F.,.F.,(3,1,3),(0.,1.,2.),.UNSPECIFIED.);
#3138=B_SPLINE_CURVE_WITH_KNOTS('',2,(#11401,#11402,#11403,#11404),
 .UNSPECIFIED.,.F.,.F.,(3,1,3),(-2.,-1.,0.),.UNSPECIFIED.);
#3139=B_SPLINE_CURVE_WITH_KNOTS('',2,(#11415,#11416,#11417,#11418),
 .UNSPECIFIED.,.F.,.F.,(3,1,3),(0.,1.,2.),.UNSPECIFIED.);
#3140=B_SPLINE_CURVE_WITH_KNOTS('',2,(#11420,#11421,#11422,#11423),
 .UNSPECIFIED.,.F.,.F.,(3,1,3),(-2.,-1.,0.),.UNSPECIFIED.);
#3141=B_SPLINE_CURVE_WITH_KNOTS('',2,(#11433,#11434,#11435,#11436),
 .UNSPECIFIED.,.F.,.F.,(3,1,3),(0.,1.,2.),.UNSPECIFIED.);
#3142=B_SPLINE_CURVE_WITH_KNOTS('',2,(#11437,#11438,#11439,#11440),
 .UNSPECIFIED.,.F.,.F.,(3,1,3),(-2.,-1.,0.),.UNSPECIFIED.);
#3143=B_SPLINE_CURVE_WITH_KNOTS('',2,(#11487,#11488,#11489,#11490),
 .UNSPECIFIED.,.F.,.F.,(3,1,3),(0.,1.,2.),.UNSPECIFIED.);
#3144=B_SPLINE_CURVE_WITH_KNOTS('',2,(#11492,#11493,#11494,#11495),
 .UNSPECIFIED.,.F.,.F.,(3,1,3),(-2.,-1.,0.),.UNSPECIFIED.);
#3145=B_SPLINE_CURVE_WITH_KNOTS('',2,(#11506,#11507,#11508,#11509),
 .UNSPECIFIED.,.F.,.F.,(3,1,3),(0.,1.,2.),.UNSPECIFIED.);
#3146=B_SPLINE_CURVE_WITH_KNOTS('',2,(#11511,#11512,#11513,#11514),
 .UNSPECIFIED.,.F.,.F.,(3,1,3),(-2.,-1.,0.),.UNSPECIFIED.);
#3147=B_SPLINE_CURVE_WITH_KNOTS('',2,(#11525,#11526,#11527,#11528),
 .UNSPECIFIED.,.F.,.F.,(3,1,3),(0.,1.,2.),.UNSPECIFIED.);
#3148=B_SPLINE_CURVE_WITH_KNOTS('',2,(#11530,#11531,#11532,#11533),
 .UNSPECIFIED.,.F.,.F.,(3,1,3),(-2.,-1.,0.),.UNSPECIFIED.);
#3149=B_SPLINE_CURVE_WITH_KNOTS('',2,(#11544,#11545,#11546,#11547),
 .UNSPECIFIED.,.F.,.F.,(3,1,3),(0.,1.,2.),.UNSPECIFIED.);
#3150=B_SPLINE_CURVE_WITH_KNOTS('',2,(#11549,#11550,#11551,#11552),
 .UNSPECIFIED.,.F.,.F.,(3,1,3),(-2.,-1.,0.),.UNSPECIFIED.);
#3151=B_SPLINE_CURVE_WITH_KNOTS('',2,(#11563,#11564,#11565,#11566),
 .UNSPECIFIED.,.F.,.F.,(3,1,3),(0.,1.,2.),.UNSPECIFIED.);
#3152=B_SPLINE_CURVE_WITH_KNOTS('',2,(#11568,#11569,#11570,#11571),
 .UNSPECIFIED.,.F.,.F.,(3,1,3),(-2.,-1.,0.),.UNSPECIFIED.);
#3153=B_SPLINE_CURVE_WITH_KNOTS('',2,(#11582,#11583,#11584,#11585),
 .UNSPECIFIED.,.F.,.F.,(3,1,3),(0.,1.,2.),.UNSPECIFIED.);
#3154=B_SPLINE_CURVE_WITH_KNOTS('',2,(#11587,#11588,#11589,#11590),
 .UNSPECIFIED.,.F.,.F.,(3,1,3),(-2.,-1.,0.),.UNSPECIFIED.);
#3155=B_SPLINE_CURVE_WITH_KNOTS('',2,(#11613,#11614,#11615,#11616),
 .UNSPECIFIED.,.F.,.F.,(3,1,3),(0.,1.,2.),.UNSPECIFIED.);
#3156=B_SPLINE_CURVE_WITH_KNOTS('',2,(#11618,#11619,#11620,#11621),
 .UNSPECIFIED.,.F.,.F.,(3,1,3),(-2.,-1.,0.),.UNSPECIFIED.);
#3157=B_SPLINE_CURVE_WITH_KNOTS('',2,(#11632,#11633,#11634,#11635),
 .UNSPECIFIED.,.F.,.F.,(3,1,3),(0.,1.,2.),.UNSPECIFIED.);
#3158=B_SPLINE_CURVE_WITH_KNOTS('',2,(#11637,#11638,#11639,#11640),
 .UNSPECIFIED.,.F.,.F.,(3,1,3),(-2.,-1.,0.),.UNSPECIFIED.);
#3159=B_SPLINE_CURVE_WITH_KNOTS('',2,(#11651,#11652,#11653,#11654),
 .UNSPECIFIED.,.F.,.F.,(3,1,3),(0.,1.,2.),.UNSPECIFIED.);
#3160=B_SPLINE_CURVE_WITH_KNOTS('',2,(#11656,#11657,#11658,#11659),
 .UNSPECIFIED.,.F.,.F.,(3,1,3),(-2.,-1.,0.),.UNSPECIFIED.);
#3161=B_SPLINE_CURVE_WITH_KNOTS('',2,(#11670,#11671,#11672,#11673),
 .UNSPECIFIED.,.F.,.F.,(3,1,3),(0.,1.,2.),.UNSPECIFIED.);
#3162=B_SPLINE_CURVE_WITH_KNOTS('',2,(#11675,#11676,#11677,#11678),
 .UNSPECIFIED.,.F.,.F.,(3,1,3),(-2.,-1.,0.),.UNSPECIFIED.);
#3163=B_SPLINE_CURVE_WITH_KNOTS('',2,(#11689,#11690,#11691,#11692),
 .UNSPECIFIED.,.F.,.F.,(3,1,3),(0.,1.,2.),.UNSPECIFIED.);
#3164=B_SPLINE_CURVE_WITH_KNOTS('',2,(#11694,#11695,#11696,#11697),
 .UNSPECIFIED.,.F.,.F.,(3,1,3),(-2.,-1.,0.),.UNSPECIFIED.);
#3165=B_SPLINE_CURVE_WITH_KNOTS('',2,(#11758,#11759,#11760,#11761),
 .UNSPECIFIED.,.F.,.F.,(3,1,3),(0.,1.,2.),.UNSPECIFIED.);
#3166=B_SPLINE_CURVE_WITH_KNOTS('',2,(#11763,#11764,#11765,#11766),
 .UNSPECIFIED.,.F.,.F.,(3,1,3),(-2.,-1.,0.),.UNSPECIFIED.);
#3167=B_SPLINE_CURVE_WITH_KNOTS('',2,(#11901,#11902,#11903,#11904),
 .UNSPECIFIED.,.F.,.F.,(3,1,3),(0.,1.,2.),.UNSPECIFIED.);
#3168=B_SPLINE_CURVE_WITH_KNOTS('',2,(#11906,#11907,#11908,#11909),
 .UNSPECIFIED.,.F.,.F.,(3,1,3),(-2.,-1.,0.),.UNSPECIFIED.);
#3169=B_SPLINE_CURVE_WITH_KNOTS('',2,(#11920,#11921,#11922,#11923),
 .UNSPECIFIED.,.F.,.F.,(3,1,3),(0.,1.,2.),.UNSPECIFIED.);
#3170=B_SPLINE_CURVE_WITH_KNOTS('',2,(#11925,#11926,#11927,#11928),
 .UNSPECIFIED.,.F.,.F.,(3,1,3),(-2.,-1.,0.),.UNSPECIFIED.);
#3171=B_SPLINE_CURVE_WITH_KNOTS('',2,(#11939,#11940,#11941,#11942),
 .UNSPECIFIED.,.F.,.F.,(3,1,3),(0.,1.,2.),.UNSPECIFIED.);
#3172=B_SPLINE_CURVE_WITH_KNOTS('',2,(#11944,#11945,#11946,#11947),
 .UNSPECIFIED.,.F.,.F.,(3,1,3),(-2.,-1.,0.),.UNSPECIFIED.);
#3173=B_SPLINE_CURVE_WITH_KNOTS('',2,(#11970,#11971,#11972,#11973),
 .UNSPECIFIED.,.F.,.F.,(3,1,3),(0.,1.,2.),.UNSPECIFIED.);
#3174=B_SPLINE_CURVE_WITH_KNOTS('',2,(#11975,#11976,#11977,#11978),
 .UNSPECIFIED.,.F.,.F.,(3,1,3),(-2.,-1.,0.),.UNSPECIFIED.);
#3175=B_SPLINE_CURVE_WITH_KNOTS('',2,(#11988,#11989,#11990,#11991),
 .UNSPECIFIED.,.F.,.F.,(3,1,3),(0.,1.,2.),.UNSPECIFIED.);
#3176=B_SPLINE_CURVE_WITH_KNOTS('',2,(#11992,#11993,#11994,#11995),
 .UNSPECIFIED.,.F.,.F.,(3,1,3),(-2.,-1.,0.),.UNSPECIFIED.);
#3177=B_SPLINE_CURVE_WITH_KNOTS('',2,(#12034,#12035,#12036,#12037),
 .UNSPECIFIED.,.F.,.F.,(3,1,3),(0.,1.,2.),.UNSPECIFIED.);
#3178=B_SPLINE_CURVE_WITH_KNOTS('',2,(#12041,#12042,#12043,#12044),
 .UNSPECIFIED.,.F.,.F.,(3,1,3),(-2.,-1.,0.),.UNSPECIFIED.);
#3179=B_SPLINE_CURVE_WITH_KNOTS('',2,(#12055,#12056,#12057,#12058),
 .UNSPECIFIED.,.F.,.F.,(3,1,3),(0.,1.,2.),.UNSPECIFIED.);
#3180=B_SPLINE_CURVE_WITH_KNOTS('',2,(#12060,#12061,#12062,#12063),
 .UNSPECIFIED.,.F.,.F.,(3,1,3),(-2.,-1.,0.),.UNSPECIFIED.);
#3181=B_SPLINE_CURVE_WITH_KNOTS('',2,(#12086,#12087,#12088,#12089),
 .UNSPECIFIED.,.F.,.F.,(3,1,3),(0.,1.,2.),.UNSPECIFIED.);
#3182=B_SPLINE_CURVE_WITH_KNOTS('',2,(#12091,#12092,#12093,#12094),
 .UNSPECIFIED.,.F.,.F.,(3,1,3),(-2.,-1.,0.),.UNSPECIFIED.);
#3183=B_SPLINE_CURVE_WITH_KNOTS('',2,(#12105,#12106,#12107,#12108),
 .UNSPECIFIED.,.F.,.F.,(3,1,3),(0.,1.,2.),.UNSPECIFIED.);
#3184=B_SPLINE_CURVE_WITH_KNOTS('',2,(#12110,#12111,#12112,#12113),
 .UNSPECIFIED.,.F.,.F.,(3,1,3),(-2.,-1.,0.),.UNSPECIFIED.);
#3185=B_SPLINE_CURVE_WITH_KNOTS('',2,(#12124,#12125,#12126,#12127),
 .UNSPECIFIED.,.F.,.F.,(3,1,3),(0.,1.,2.),.UNSPECIFIED.);
#3186=B_SPLINE_CURVE_WITH_KNOTS('',2,(#12129,#12130,#12131,#12132),
 .UNSPECIFIED.,.F.,.F.,(3,1,3),(-2.,-1.,0.),.UNSPECIFIED.);
#3187=B_SPLINE_CURVE_WITH_KNOTS('',2,(#12143,#12144,#12145,#12146),
 .UNSPECIFIED.,.F.,.F.,(3,1,3),(0.,1.,2.),.UNSPECIFIED.);
#3188=B_SPLINE_CURVE_WITH_KNOTS('',2,(#12148,#12149,#12150,#12151),
 .UNSPECIFIED.,.F.,.F.,(3,1,3),(-2.,-1.,0.),.UNSPECIFIED.);
#3189=B_SPLINE_CURVE_WITH_KNOTS('',2,(#12162,#12163,#12164,#12165),
 .UNSPECIFIED.,.F.,.F.,(3,1,3),(0.,1.,2.),.UNSPECIFIED.);
#3190=B_SPLINE_CURVE_WITH_KNOTS('',2,(#12167,#12168,#12169,#12170),
 .UNSPECIFIED.,.F.,.F.,(3,1,3),(-2.,-1.,0.),.UNSPECIFIED.);
#3191=B_SPLINE_CURVE_WITH_KNOTS('',2,(#12181,#12182,#12183,#12184),
 .UNSPECIFIED.,.F.,.F.,(3,1,3),(0.,1.,2.),.UNSPECIFIED.);
#3192=B_SPLINE_CURVE_WITH_KNOTS('',2,(#12186,#12187,#12188,#12189),
 .UNSPECIFIED.,.F.,.F.,(3,1,3),(-2.,-1.,0.),.UNSPECIFIED.);
#3193=B_SPLINE_CURVE_WITH_KNOTS('',2,(#12200,#12201,#12202,#12203),
 .UNSPECIFIED.,.F.,.F.,(3,1,3),(0.,1.,2.),.UNSPECIFIED.);
#3194=B_SPLINE_CURVE_WITH_KNOTS('',2,(#12205,#12206,#12207,#12208),
 .UNSPECIFIED.,.F.,.F.,(3,1,3),(-2.,-1.,0.),.UNSPECIFIED.);
#3195=B_SPLINE_CURVE_WITH_KNOTS('',2,(#12249,#12250,#12251,#12252),
 .UNSPECIFIED.,.F.,.F.,(3,1,3),(0.,1.,2.),.UNSPECIFIED.);
#3196=B_SPLINE_CURVE_WITH_KNOTS('',2,(#12254,#12255,#12256,#12257),
 .UNSPECIFIED.,.F.,.F.,(3,1,3),(-2.,-1.,0.),.UNSPECIFIED.);
#3197=B_SPLINE_CURVE_WITH_KNOTS('',2,(#12268,#12269,#12270,#12271),
 .UNSPECIFIED.,.F.,.F.,(3,1,3),(0.,1.,2.),.UNSPECIFIED.);
#3198=B_SPLINE_CURVE_WITH_KNOTS('',2,(#12273,#12274,#12275,#12276),
 .UNSPECIFIED.,.F.,.F.,(3,1,3),(-2.,-1.,0.),.UNSPECIFIED.);
#3199=B_SPLINE_CURVE_WITH_KNOTS('',2,(#12287,#12288,#12289,#12290),
 .UNSPECIFIED.,.F.,.F.,(3,1,3),(0.,1.,2.),.UNSPECIFIED.);
#3200=B_SPLINE_CURVE_WITH_KNOTS('',2,(#12292,#12293,#12294,#12295),
 .UNSPECIFIED.,.F.,.F.,(3,1,3),(-2.,-1.,0.),.UNSPECIFIED.);
#3201=B_SPLINE_CURVE_WITH_KNOTS('',2,(#12305,#12306,#12307,#12308),
 .UNSPECIFIED.,.F.,.F.,(3,1,3),(0.,1.,2.),.UNSPECIFIED.);
#3202=B_SPLINE_CURVE_WITH_KNOTS('',2,(#12309,#12310,#12311,#12312),
 .UNSPECIFIED.,.F.,.F.,(3,1,3),(-2.,-1.,0.),.UNSPECIFIED.);
#3203=B_SPLINE_CURVE_WITH_KNOTS('',2,(#12359,#12360,#12361,#12362),
 .UNSPECIFIED.,.F.,.F.,(3,1,3),(0.,1.,2.),.UNSPECIFIED.);
#3204=B_SPLINE_CURVE_WITH_KNOTS('',2,(#12364,#12365,#12366,#12367),
 .UNSPECIFIED.,.F.,.F.,(3,1,3),(-2.,-1.,0.),.UNSPECIFIED.);
#3205=B_SPLINE_CURVE_WITH_KNOTS('',2,(#12378,#12379,#12380,#12381),
 .UNSPECIFIED.,.F.,.F.,(3,1,3),(0.,1.,2.),.UNSPECIFIED.);
#3206=B_SPLINE_CURVE_WITH_KNOTS('',2,(#12383,#12384,#12385,#12386),
 .UNSPECIFIED.,.F.,.F.,(3,1,3),(-2.,-1.,0.),.UNSPECIFIED.);
#3207=B_SPLINE_CURVE_WITH_KNOTS('',2,(#12397,#12398,#12399,#12400),
 .UNSPECIFIED.,.F.,.F.,(3,1,3),(0.,1.,2.),.UNSPECIFIED.);
#3208=B_SPLINE_CURVE_WITH_KNOTS('',2,(#12402,#12403,#12404,#12405),
 .UNSPECIFIED.,.F.,.F.,(3,1,3),(-2.,-1.,0.),.UNSPECIFIED.);
#3209=B_SPLINE_CURVE_WITH_KNOTS('',2,(#12446,#12447,#12448,#12449),
 .UNSPECIFIED.,.F.,.F.,(3,1,3),(0.,1.,2.),.UNSPECIFIED.);
#3210=B_SPLINE_CURVE_WITH_KNOTS('',2,(#12451,#12452,#12453,#12454),
 .UNSPECIFIED.,.F.,.F.,(3,1,3),(-2.,-1.,0.),.UNSPECIFIED.);
#3211=B_SPLINE_CURVE_WITH_KNOTS('',2,(#12465,#12466,#12467,#12468),
 .UNSPECIFIED.,.F.,.F.,(3,1,3),(0.,1.,2.),.UNSPECIFIED.);
#3212=B_SPLINE_CURVE_WITH_KNOTS('',2,(#12470,#12471,#12472,#12473),
 .UNSPECIFIED.,.F.,.F.,(3,1,3),(-2.,-1.,0.),.UNSPECIFIED.);
#3213=B_SPLINE_CURVE_WITH_KNOTS('',2,(#12554,#12555,#12556,#12557),
 .UNSPECIFIED.,.F.,.F.,(3,1,3),(0.,1.,2.),.UNSPECIFIED.);
#3214=B_SPLINE_CURVE_WITH_KNOTS('',2,(#12559,#12560,#12561,#12562),
 .UNSPECIFIED.,.F.,.F.,(3,1,3),(-2.,-1.,0.),.UNSPECIFIED.);
#3215=B_SPLINE_CURVE_WITH_KNOTS('',2,(#12603,#12604,#12605,#12606),
 .UNSPECIFIED.,.F.,.F.,(3,1,3),(0.,1.,2.),.UNSPECIFIED.);
#3216=B_SPLINE_CURVE_WITH_KNOTS('',2,(#12610,#12611,#12612,#12613),
 .UNSPECIFIED.,.F.,.F.,(3,1,3),(-2.,-1.,0.),.UNSPECIFIED.);
#3217=B_SPLINE_CURVE_WITH_KNOTS('',2,(#12624,#12625,#12626,#12627),
 .UNSPECIFIED.,.F.,.F.,(3,1,3),(0.,1.,2.),.UNSPECIFIED.);
#3218=B_SPLINE_CURVE_WITH_KNOTS('',2,(#12630,#12631,#12632,#12633),
 .UNSPECIFIED.,.F.,.F.,(3,1,3),(-2.,-1.,0.),.UNSPECIFIED.);
#3219=B_SPLINE_CURVE_WITH_KNOTS('',2,(#12643,#12644,#12645,#12646),
 .UNSPECIFIED.,.F.,.F.,(3,1,3),(0.,1.,2.),.UNSPECIFIED.);
#3220=B_SPLINE_CURVE_WITH_KNOTS('',2,(#12649,#12650,#12651,#12652),
 .UNSPECIFIED.,.F.,.F.,(3,1,3),(-2.,-1.,0.),.UNSPECIFIED.);
#3221=B_SPLINE_CURVE_WITH_KNOTS('',2,(#12662,#12663,#12664,#12665),
 .UNSPECIFIED.,.F.,.F.,(3,1,3),(0.,1.,2.),.UNSPECIFIED.);
#3222=B_SPLINE_CURVE_WITH_KNOTS('',2,(#12668,#12669,#12670,#12671),
 .UNSPECIFIED.,.F.,.F.,(3,1,3),(-2.,-1.,0.),.UNSPECIFIED.);
#3223=B_SPLINE_CURVE_WITH_KNOTS('',2,(#12681,#12682,#12683,#12684),
 .UNSPECIFIED.,.F.,.F.,(3,1,3),(0.,1.,2.),.UNSPECIFIED.);
#3224=B_SPLINE_CURVE_WITH_KNOTS('',2,(#12687,#12688,#12689,#12690),
 .UNSPECIFIED.,.F.,.F.,(3,1,3),(-2.,-1.,0.),.UNSPECIFIED.);
#3225=B_SPLINE_CURVE_WITH_KNOTS('',2,(#12700,#12701,#12702,#12703),
 .UNSPECIFIED.,.F.,.F.,(3,1,3),(0.,1.,2.),.UNSPECIFIED.);
#3226=B_SPLINE_CURVE_WITH_KNOTS('',2,(#12706,#12707,#12708,#12709),
 .UNSPECIFIED.,.F.,.F.,(3,1,3),(-2.,-1.,0.),.UNSPECIFIED.);
#3227=B_SPLINE_CURVE_WITH_KNOTS('',2,(#12719,#12720,#12721,#12722),
 .UNSPECIFIED.,.F.,.F.,(3,1,3),(0.,1.,2.),.UNSPECIFIED.);
#3228=B_SPLINE_CURVE_WITH_KNOTS('',2,(#12725,#12726,#12727,#12728),
 .UNSPECIFIED.,.F.,.F.,(3,1,3),(-2.,-1.,0.),.UNSPECIFIED.);
#3229=B_SPLINE_CURVE_WITH_KNOTS('',2,(#12737,#12738,#12739,#12740),
 .UNSPECIFIED.,.F.,.F.,(3,1,3),(0.,1.,2.),.UNSPECIFIED.);
#3230=B_SPLINE_CURVE_WITH_KNOTS('',2,(#12741,#12742,#12743,#12744),
 .UNSPECIFIED.,.F.,.F.,(3,1,3),(-2.,-1.,0.),.UNSPECIFIED.);
#3231=B_SPLINE_CURVE_WITH_KNOTS('',2,(#12755,#12756,#12757,#12758),
 .UNSPECIFIED.,.F.,.F.,(3,1,3),(0.,1.,2.),.UNSPECIFIED.);
#3232=B_SPLINE_CURVE_WITH_KNOTS('',2,(#12762,#12763,#12764,#12765),
 .UNSPECIFIED.,.F.,.F.,(3,1,3),(-2.,-1.,0.),.UNSPECIFIED.);
#3233=B_SPLINE_CURVE_WITH_KNOTS('',2,(#12776,#12777,#12778,#12779),
 .UNSPECIFIED.,.F.,.F.,(3,1,3),(0.,1.,2.),.UNSPECIFIED.);
#3234=B_SPLINE_CURVE_WITH_KNOTS('',2,(#12781,#12782,#12783,#12784),
 .UNSPECIFIED.,.F.,.F.,(3,1,3),(-2.,-1.,0.),.UNSPECIFIED.);
#3235=B_SPLINE_CURVE_WITH_KNOTS('',2,(#12795,#12796,#12797,#12798),
 .UNSPECIFIED.,.F.,.F.,(3,1,3),(0.,1.,2.),.UNSPECIFIED.);
#3236=B_SPLINE_CURVE_WITH_KNOTS('',2,(#12800,#12801,#12802,#12803),
 .UNSPECIFIED.,.F.,.F.,(3,1,3),(-2.,-1.,0.),.UNSPECIFIED.);
#3237=B_SPLINE_CURVE_WITH_KNOTS('',2,(#12813,#12814,#12815,#12816),
 .UNSPECIFIED.,.F.,.F.,(3,1,3),(0.,1.,2.),.UNSPECIFIED.);
#3238=B_SPLINE_CURVE_WITH_KNOTS('',2,(#12817,#12818,#12819,#12820),
 .UNSPECIFIED.,.F.,.F.,(3,1,3),(-2.,-1.,0.),.UNSPECIFIED.);
#3239=B_SPLINE_CURVE_WITH_KNOTS('',2,(#12833,#12834,#12835,#12836),
 .UNSPECIFIED.,.F.,.F.,(3,1,3),(0.,1.,2.),.UNSPECIFIED.);
#3240=B_SPLINE_CURVE_WITH_KNOTS('',2,(#12840,#12841,#12842,#12843),
 .UNSPECIFIED.,.F.,.F.,(3,1,3),(-2.,-1.,0.),.UNSPECIFIED.);
#3241=B_SPLINE_CURVE_WITH_KNOTS('',2,(#12854,#12855,#12856,#12857),
 .UNSPECIFIED.,.F.,.F.,(3,1,3),(0.,1.,2.),.UNSPECIFIED.);
#3242=B_SPLINE_CURVE_WITH_KNOTS('',2,(#12860,#12861,#12862,#12863),
 .UNSPECIFIED.,.F.,.F.,(3,1,3),(-2.,-1.,0.),.UNSPECIFIED.);
#3243=B_SPLINE_CURVE_WITH_KNOTS('',2,(#12873,#12874,#12875,#12876),
 .UNSPECIFIED.,.F.,.F.,(3,1,3),(0.,1.,2.),.UNSPECIFIED.);
#3244=B_SPLINE_CURVE_WITH_KNOTS('',2,(#12879,#12880,#12881,#12882),
 .UNSPECIFIED.,.F.,.F.,(3,1,3),(-2.,-1.,0.),.UNSPECIFIED.);
#3245=B_SPLINE_CURVE_WITH_KNOTS('',2,(#12892,#12893,#12894,#12895),
 .UNSPECIFIED.,.F.,.F.,(3,1,3),(0.,1.,2.),.UNSPECIFIED.);
#3246=B_SPLINE_CURVE_WITH_KNOTS('',2,(#12898,#12899,#12900,#12901),
 .UNSPECIFIED.,.F.,.F.,(3,1,3),(-2.,-1.,0.),.UNSPECIFIED.);
#3247=B_SPLINE_CURVE_WITH_KNOTS('',2,(#12923,#12924,#12925,#12926),
 .UNSPECIFIED.,.F.,.F.,(3,1,3),(0.,1.,2.),.UNSPECIFIED.);
#3248=B_SPLINE_CURVE_WITH_KNOTS('',2,(#12928,#12929,#12930,#12931),
 .UNSPECIFIED.,.F.,.F.,(3,1,3),(-2.,-1.,0.),.UNSPECIFIED.);
#3249=B_SPLINE_CURVE_WITH_KNOTS('',2,(#12942,#12943,#12944,#12945),
 .UNSPECIFIED.,.F.,.F.,(3,1,3),(0.,1.,2.),.UNSPECIFIED.);
#3250=B_SPLINE_CURVE_WITH_KNOTS('',2,(#12947,#12948,#12949,#12950),
 .UNSPECIFIED.,.F.,.F.,(3,1,3),(-2.,-1.,0.),.UNSPECIFIED.);
#3251=B_SPLINE_CURVE_WITH_KNOTS('',2,(#12961,#12962,#12963,#12964),
 .UNSPECIFIED.,.F.,.F.,(3,1,3),(0.,1.,2.),.UNSPECIFIED.);
#3252=B_SPLINE_CURVE_WITH_KNOTS('',2,(#12966,#12967,#12968,#12969),
 .UNSPECIFIED.,.F.,.F.,(3,1,3),(-2.,-1.,0.),.UNSPECIFIED.);
#3253=B_SPLINE_CURVE_WITH_KNOTS('',2,(#12980,#12981,#12982,#12983),
 .UNSPECIFIED.,.F.,.F.,(3,1,3),(0.,1.,2.),.UNSPECIFIED.);
#3254=B_SPLINE_CURVE_WITH_KNOTS('',2,(#12985,#12986,#12987,#12988),
 .UNSPECIFIED.,.F.,.F.,(3,1,3),(-2.,-1.,0.),.UNSPECIFIED.);
#3255=B_SPLINE_CURVE_WITH_KNOTS('',2,(#12999,#13000,#13001,#13002),
 .UNSPECIFIED.,.F.,.F.,(3,1,3),(0.,1.,2.),.UNSPECIFIED.);
#3256=B_SPLINE_CURVE_WITH_KNOTS('',2,(#13004,#13005,#13006,#13007),
 .UNSPECIFIED.,.F.,.F.,(3,1,3),(-2.,-1.,0.),.UNSPECIFIED.);
#3257=B_SPLINE_CURVE_WITH_KNOTS('',2,(#13018,#13019,#13020,#13021),
 .UNSPECIFIED.,.F.,.F.,(3,1,3),(0.,1.,2.),.UNSPECIFIED.);
#3258=B_SPLINE_CURVE_WITH_KNOTS('',2,(#13023,#13024,#13025,#13026),
 .UNSPECIFIED.,.F.,.F.,(3,1,3),(-2.,-1.,0.),.UNSPECIFIED.);
#3259=B_SPLINE_CURVE_WITH_KNOTS('',2,(#13037,#13038,#13039,#13040),
 .UNSPECIFIED.,.F.,.F.,(3,1,3),(0.,1.,2.),.UNSPECIFIED.);
#3260=B_SPLINE_CURVE_WITH_KNOTS('',2,(#13042,#13043,#13044,#13045),
 .UNSPECIFIED.,.F.,.F.,(3,1,3),(-2.,-1.,0.),.UNSPECIFIED.);
#3261=B_SPLINE_CURVE_WITH_KNOTS('',2,(#13106,#13107,#13108,#13109),
 .UNSPECIFIED.,.F.,.F.,(3,1,3),(0.,1.,2.),.UNSPECIFIED.);
#3262=B_SPLINE_CURVE_WITH_KNOTS('',2,(#13113,#13114,#13115,#13116),
 .UNSPECIFIED.,.F.,.F.,(3,1,3),(-2.,-1.,0.),.UNSPECIFIED.);
#3263=B_SPLINE_CURVE_WITH_KNOTS('',2,(#13139,#13140,#13141,#13142),
 .UNSPECIFIED.,.F.,.F.,(3,1,3),(0.,1.,2.),.UNSPECIFIED.);
#3264=B_SPLINE_CURVE_WITH_KNOTS('',2,(#13144,#13145,#13146,#13147),
 .UNSPECIFIED.,.F.,.F.,(3,1,3),(-2.,-1.,0.),.UNSPECIFIED.);
#3265=B_SPLINE_CURVE_WITH_KNOTS('',2,(#13158,#13159,#13160,#13161),
 .UNSPECIFIED.,.F.,.F.,(3,1,3),(0.,1.,2.),.UNSPECIFIED.);
#3266=B_SPLINE_CURVE_WITH_KNOTS('',2,(#13163,#13164,#13165,#13166),
 .UNSPECIFIED.,.F.,.F.,(3,1,3),(-2.,-1.,0.),.UNSPECIFIED.);
#3267=B_SPLINE_CURVE_WITH_KNOTS('',2,(#13177,#13178,#13179,#13180),
 .UNSPECIFIED.,.F.,.F.,(3,1,3),(0.,1.,2.),.UNSPECIFIED.);
#3268=B_SPLINE_CURVE_WITH_KNOTS('',2,(#13182,#13183,#13184,#13185),
 .UNSPECIFIED.,.F.,.F.,(3,1,3),(-2.,-1.,0.),.UNSPECIFIED.);
#3269=B_SPLINE_CURVE_WITH_KNOTS('',2,(#13196,#13197,#13198,#13199),
 .UNSPECIFIED.,.F.,.F.,(3,1,3),(0.,1.,2.),.UNSPECIFIED.);
#3270=B_SPLINE_CURVE_WITH_KNOTS('',2,(#13201,#13202,#13203,#13204),
 .UNSPECIFIED.,.F.,.F.,(3,1,3),(-2.,-1.,0.),.UNSPECIFIED.);
#3271=B_SPLINE_CURVE_WITH_KNOTS('',2,(#13221,#13222,#13223,#13224),
 .UNSPECIFIED.,.F.,.F.,(3,1,3),(0.,1.,2.),.UNSPECIFIED.);
#3272=B_SPLINE_CURVE_WITH_KNOTS('',2,(#13226,#13227,#13228,#13229),
 .UNSPECIFIED.,.F.,.F.,(3,1,3),(-2.,-1.,0.),.UNSPECIFIED.);
#3273=B_SPLINE_CURVE_WITH_KNOTS('',2,(#13240,#13241,#13242,#13243),
 .UNSPECIFIED.,.F.,.F.,(3,1,3),(0.,1.,2.),.UNSPECIFIED.);
#3274=B_SPLINE_CURVE_WITH_KNOTS('',2,(#13245,#13246,#13247,#13248),
 .UNSPECIFIED.,.F.,.F.,(3,1,3),(-2.,-1.,0.),.UNSPECIFIED.);
#3275=B_SPLINE_CURVE_WITH_KNOTS('',2,(#13259,#13260,#13261,#13262),
 .UNSPECIFIED.,.F.,.F.,(3,1,3),(0.,1.,2.),.UNSPECIFIED.);
#3276=B_SPLINE_CURVE_WITH_KNOTS('',2,(#13264,#13265,#13266,#13267),
 .UNSPECIFIED.,.F.,.F.,(3,1,3),(-2.,-1.,0.),.UNSPECIFIED.);
#3277=B_SPLINE_CURVE_WITH_KNOTS('',2,(#13278,#13279,#13280,#13281),
 .UNSPECIFIED.,.F.,.F.,(3,1,3),(0.,1.,2.),.UNSPECIFIED.);
#3278=B_SPLINE_CURVE_WITH_KNOTS('',2,(#13283,#13284,#13285,#13286),
 .UNSPECIFIED.,.F.,.F.,(3,1,3),(-2.,-1.,0.),.UNSPECIFIED.);
#3279=B_SPLINE_CURVE_WITH_KNOTS('',2,(#13297,#13298,#13299,#13300),
 .UNSPECIFIED.,.F.,.F.,(3,1,3),(0.,1.,2.),.UNSPECIFIED.);
#3280=B_SPLINE_CURVE_WITH_KNOTS('',2,(#13302,#13303,#13304,#13305),
 .UNSPECIFIED.,.F.,.F.,(3,1,3),(-2.,-1.,0.),.UNSPECIFIED.);
#3281=B_SPLINE_CURVE_WITH_KNOTS('',2,(#13328,#13329,#13330,#13331),
 .UNSPECIFIED.,.F.,.F.,(3,1,3),(0.,1.,2.),.UNSPECIFIED.);
#3282=B_SPLINE_CURVE_WITH_KNOTS('',2,(#13333,#13334,#13335,#13336),
 .UNSPECIFIED.,.F.,.F.,(3,1,3),(-2.,-1.,0.),.UNSPECIFIED.);
#3283=B_SPLINE_CURVE_WITH_KNOTS('',2,(#13347,#13348,#13349,#13350),
 .UNSPECIFIED.,.F.,.F.,(3,1,3),(0.,1.,2.),.UNSPECIFIED.);
#3284=B_SPLINE_CURVE_WITH_KNOTS('',2,(#13352,#13353,#13354,#13355),
 .UNSPECIFIED.,.F.,.F.,(3,1,3),(-2.,-1.,0.),.UNSPECIFIED.);
#3285=B_SPLINE_CURVE_WITH_KNOTS('',2,(#13366,#13367,#13368,#13369),
 .UNSPECIFIED.,.F.,.F.,(3,1,3),(0.,1.,2.),.UNSPECIFIED.);
#3286=B_SPLINE_CURVE_WITH_KNOTS('',2,(#13371,#13372,#13373,#13374),
 .UNSPECIFIED.,.F.,.F.,(3,1,3),(-2.,-1.,0.),.UNSPECIFIED.);
#3287=B_SPLINE_CURVE_WITH_KNOTS('',2,(#13385,#13386,#13387,#13388),
 .UNSPECIFIED.,.F.,.F.,(3,1,3),(0.,1.,2.),.UNSPECIFIED.);
#3288=B_SPLINE_CURVE_WITH_KNOTS('',2,(#13390,#13391,#13392,#13393),
 .UNSPECIFIED.,.F.,.F.,(3,1,3),(-2.,-1.,0.),.UNSPECIFIED.);
#3289=B_SPLINE_CURVE_WITH_KNOTS('',2,(#13404,#13405,#13406,#13407),
 .UNSPECIFIED.,.F.,.F.,(3,1,3),(0.,1.,2.),.UNSPECIFIED.);
#3290=B_SPLINE_CURVE_WITH_KNOTS('',2,(#13409,#13410,#13411,#13412),
 .UNSPECIFIED.,.F.,.F.,(3,1,3),(-2.,-1.,0.),.UNSPECIFIED.);
#3291=B_SPLINE_CURVE_WITH_KNOTS('',2,(#13441,#13442,#13443,#13444),
 .UNSPECIFIED.,.F.,.F.,(3,1,3),(0.,1.,2.),.UNSPECIFIED.);
#3292=B_SPLINE_CURVE_WITH_KNOTS('',2,(#13446,#13447,#13448,#13449),
 .UNSPECIFIED.,.F.,.F.,(3,1,3),(-2.,-1.,0.),.UNSPECIFIED.);
#3293=B_SPLINE_CURVE_WITH_KNOTS('',2,(#13460,#13461,#13462,#13463),
 .UNSPECIFIED.,.F.,.F.,(3,1,3),(0.,1.,2.),.UNSPECIFIED.);
#3294=B_SPLINE_CURVE_WITH_KNOTS('',2,(#13465,#13466,#13467,#13468),
 .UNSPECIFIED.,.F.,.F.,(3,1,3),(-2.,-1.,0.),.UNSPECIFIED.);
#3295=B_SPLINE_CURVE_WITH_KNOTS('',2,(#13479,#13480,#13481,#13482),
 .UNSPECIFIED.,.F.,.F.,(3,1,3),(0.,1.,2.),.UNSPECIFIED.);
#3296=B_SPLINE_CURVE_WITH_KNOTS('',2,(#13484,#13485,#13486,#13487),
 .UNSPECIFIED.,.F.,.F.,(3,1,3),(-2.,-1.,0.),.UNSPECIFIED.);
#3297=B_SPLINE_CURVE_WITH_KNOTS('',2,(#13497,#13498,#13499,#13500),
 .UNSPECIFIED.,.F.,.F.,(3,1,3),(0.,1.,2.),.UNSPECIFIED.);
#3298=B_SPLINE_CURVE_WITH_KNOTS('',2,(#13501,#13502,#13503,#13504),
 .UNSPECIFIED.,.F.,.F.,(3,1,3),(-2.,-1.,0.),.UNSPECIFIED.);
#3299=B_SPLINE_CURVE_WITH_KNOTS('',2,(#13549,#13550,#13551,#13552),
 .UNSPECIFIED.,.F.,.F.,(3,1,3),(0.,1.,2.),.UNSPECIFIED.);
#3300=B_SPLINE_CURVE_WITH_KNOTS('',2,(#13554,#13555,#13556,#13557),
 .UNSPECIFIED.,.F.,.F.,(3,1,3),(-2.,-1.,0.),.UNSPECIFIED.);
#3301=B_SPLINE_CURVE_WITH_KNOTS('',2,(#13624,#13625,#13626,#13627),
 .UNSPECIFIED.,.F.,.F.,(3,1,3),(0.,1.,2.),.UNSPECIFIED.);
#3302=B_SPLINE_CURVE_WITH_KNOTS('',2,(#13631,#13632,#13633,#13634),
 .UNSPECIFIED.,.F.,.F.,(3,1,3),(-2.,-1.,0.),.UNSPECIFIED.);
#3303=B_SPLINE_CURVE_WITH_KNOTS('',2,(#13645,#13646,#13647,#13648),
 .UNSPECIFIED.,.F.,.F.,(3,1,3),(0.,1.,2.),.UNSPECIFIED.);
#3304=B_SPLINE_CURVE_WITH_KNOTS('',2,(#13651,#13652,#13653,#13654),
 .UNSPECIFIED.,.F.,.F.,(3,1,3),(-2.,-1.,0.),.UNSPECIFIED.);
#3305=B_SPLINE_CURVE_WITH_KNOTS('',2,(#13664,#13665,#13666,#13667),
 .UNSPECIFIED.,.F.,.F.,(3,1,3),(0.,1.,2.),.UNSPECIFIED.);
#3306=B_SPLINE_CURVE_WITH_KNOTS('',2,(#13670,#13671,#13672,#13673),
 .UNSPECIFIED.,.F.,.F.,(3,1,3),(-2.,-1.,0.),.UNSPECIFIED.);
#3307=B_SPLINE_CURVE_WITH_KNOTS('',2,(#13683,#13684,#13685,#13686),
 .UNSPECIFIED.,.F.,.F.,(3,1,3),(0.,1.,2.),.UNSPECIFIED.);
#3308=B_SPLINE_CURVE_WITH_KNOTS('',2,(#13689,#13690,#13691,#13692),
 .UNSPECIFIED.,.F.,.F.,(3,1,3),(-2.,-1.,0.),.UNSPECIFIED.);
#3309=B_SPLINE_CURVE_WITH_KNOTS('',2,(#13702,#13703,#13704,#13705),
 .UNSPECIFIED.,.F.,.F.,(3,1,3),(0.,1.,2.),.UNSPECIFIED.);
#3310=B_SPLINE_CURVE_WITH_KNOTS('',2,(#13708,#13709,#13710,#13711),
 .UNSPECIFIED.,.F.,.F.,(3,1,3),(-2.,-1.,0.),.UNSPECIFIED.);
#3311=B_SPLINE_CURVE_WITH_KNOTS('',2,(#13721,#13722,#13723,#13724),
 .UNSPECIFIED.,.F.,.F.,(3,1,3),(0.,1.,2.),.UNSPECIFIED.);
#3312=B_SPLINE_CURVE_WITH_KNOTS('',2,(#13727,#13728,#13729,#13730),
 .UNSPECIFIED.,.F.,.F.,(3,1,3),(-2.,-1.,0.),.UNSPECIFIED.);
#3313=B_SPLINE_CURVE_WITH_KNOTS('',2,(#13740,#13741,#13742,#13743),
 .UNSPECIFIED.,.F.,.F.,(3,1,3),(0.,1.,2.),.UNSPECIFIED.);
#3314=B_SPLINE_CURVE_WITH_KNOTS('',2,(#13746,#13747,#13748,#13749),
 .UNSPECIFIED.,.F.,.F.,(3,1,3),(-2.,-1.,0.),.UNSPECIFIED.);
#3315=B_SPLINE_CURVE_WITH_KNOTS('',2,(#13758,#13759,#13760,#13761),
 .UNSPECIFIED.,.F.,.F.,(3,1,3),(0.,1.,2.),.UNSPECIFIED.);
#3316=B_SPLINE_CURVE_WITH_KNOTS('',2,(#13762,#13763,#13764,#13765),
 .UNSPECIFIED.,.F.,.F.,(3,1,3),(-2.,-1.,0.),.UNSPECIFIED.);
#3317=B_SPLINE_CURVE_WITH_KNOTS('',2,(#13776,#13777,#13778,#13779),
 .UNSPECIFIED.,.F.,.F.,(3,1,3),(0.,1.,2.),.UNSPECIFIED.);
#3318=B_SPLINE_CURVE_WITH_KNOTS('',2,(#13783,#13784,#13785,#13786),
 .UNSPECIFIED.,.F.,.F.,(3,1,3),(-2.,-1.,0.),.UNSPECIFIED.);
#3319=B_SPLINE_CURVE_WITH_KNOTS('',2,(#13797,#13798,#13799,#13800),
 .UNSPECIFIED.,.F.,.F.,(3,1,3),(0.,1.,2.),.UNSPECIFIED.);
#3320=B_SPLINE_CURVE_WITH_KNOTS('',2,(#13802,#13803,#13804,#13805),
 .UNSPECIFIED.,.F.,.F.,(3,1,3),(-2.,-1.,0.),.UNSPECIFIED.);
#3321=B_SPLINE_CURVE_WITH_KNOTS('',2,(#13816,#13817,#13818,#13819),
 .UNSPECIFIED.,.F.,.F.,(3,1,3),(0.,1.,2.),.UNSPECIFIED.);
#3322=B_SPLINE_CURVE_WITH_KNOTS('',2,(#13821,#13822,#13823,#13824),
 .UNSPECIFIED.,.F.,.F.,(3,1,3),(-2.,-1.,0.),.UNSPECIFIED.);
#3323=B_SPLINE_CURVE_WITH_KNOTS('',2,(#13834,#13835,#13836,#13837),
 .UNSPECIFIED.,.F.,.F.,(3,1,3),(0.,1.,2.),.UNSPECIFIED.);
#3324=B_SPLINE_CURVE_WITH_KNOTS('',2,(#13838,#13839,#13840,#13841),
 .UNSPECIFIED.,.F.,.F.,(3,1,3),(-2.,-1.,0.),.UNSPECIFIED.);
#3325=B_SPLINE_CURVE_WITH_KNOTS('',2,(#13854,#13855,#13856,#13857),
 .UNSPECIFIED.,.F.,.F.,(3,1,3),(0.,1.,2.),.UNSPECIFIED.);
#3326=B_SPLINE_CURVE_WITH_KNOTS('',2,(#13861,#13862,#13863,#13864),
 .UNSPECIFIED.,.F.,.F.,(3,1,3),(-2.,-1.,0.),.UNSPECIFIED.);
#3327=B_SPLINE_CURVE_WITH_KNOTS('',2,(#13875,#13876,#13877,#13878),
 .UNSPECIFIED.,.F.,.F.,(3,1,3),(0.,1.,2.),.UNSPECIFIED.);
#3328=B_SPLINE_CURVE_WITH_KNOTS('',2,(#13881,#13882,#13883,#13884),
 .UNSPECIFIED.,.F.,.F.,(3,1,3),(-2.,-1.,0.),.UNSPECIFIED.);
#3329=B_SPLINE_CURVE_WITH_KNOTS('',2,(#13894,#13895,#13896,#13897),
 .UNSPECIFIED.,.F.,.F.,(3,1,3),(0.,1.,2.),.UNSPECIFIED.);
#3330=B_SPLINE_CURVE_WITH_KNOTS('',2,(#13900,#13901,#13902,#13903),
 .UNSPECIFIED.,.F.,.F.,(3,1,3),(-2.,-1.,0.),.UNSPECIFIED.);
#3331=B_SPLINE_CURVE_WITH_KNOTS('',2,(#13913,#13914,#13915,#13916),
 .UNSPECIFIED.,.F.,.F.,(3,1,3),(0.,1.,2.),.UNSPECIFIED.);
#3332=B_SPLINE_CURVE_WITH_KNOTS('',2,(#13919,#13920,#13921,#13922),
 .UNSPECIFIED.,.F.,.F.,(3,1,3),(-2.,-1.,0.),.UNSPECIFIED.);
#3333=B_SPLINE_CURVE_WITH_KNOTS('',2,(#13932,#13933,#13934,#13935),
 .UNSPECIFIED.,.F.,.F.,(3,1,3),(0.,1.,2.),.UNSPECIFIED.);
#3334=B_SPLINE_CURVE_WITH_KNOTS('',2,(#13938,#13939,#13940,#13941),
 .UNSPECIFIED.,.F.,.F.,(3,1,3),(-2.,-1.,0.),.UNSPECIFIED.);
#3335=B_SPLINE_CURVE_WITH_KNOTS('',2,(#13951,#13952,#13953,#13954),
 .UNSPECIFIED.,.F.,.F.,(3,1,3),(0.,1.,2.),.UNSPECIFIED.);
#3336=B_SPLINE_CURVE_WITH_KNOTS('',2,(#13957,#13958,#13959,#13960),
 .UNSPECIFIED.,.F.,.F.,(3,1,3),(-2.,-1.,0.),.UNSPECIFIED.);
#3337=B_SPLINE_CURVE_WITH_KNOTS('',2,(#13970,#13971,#13972,#13973),
 .UNSPECIFIED.,.F.,.F.,(3,1,3),(0.,1.,2.),.UNSPECIFIED.);
#3338=B_SPLINE_CURVE_WITH_KNOTS('',2,(#13976,#13977,#13978,#13979),
 .UNSPECIFIED.,.F.,.F.,(3,1,3),(-2.,-1.,0.),.UNSPECIFIED.);
#3339=B_SPLINE_CURVE_WITH_KNOTS('',2,(#13988,#13989,#13990,#13991),
 .UNSPECIFIED.,.F.,.F.,(3,1,3),(0.,1.,2.),.UNSPECIFIED.);
#3340=B_SPLINE_CURVE_WITH_KNOTS('',2,(#13992,#13993,#13994,#13995),
 .UNSPECIFIED.,.F.,.F.,(3,1,3),(-2.,-1.,0.),.UNSPECIFIED.);
#3341=B_SPLINE_CURVE_WITH_KNOTS('',2,(#14006,#14007,#14008,#14009),
 .UNSPECIFIED.,.F.,.F.,(3,1,3),(0.,1.,2.),.UNSPECIFIED.);
#3342=B_SPLINE_CURVE_WITH_KNOTS('',2,(#14013,#14014,#14015,#14016),
 .UNSPECIFIED.,.F.,.F.,(3,1,3),(-2.,-1.,0.),.UNSPECIFIED.);
#3343=B_SPLINE_CURVE_WITH_KNOTS('',2,(#14027,#14028,#14029,#14030),
 .UNSPECIFIED.,.F.,.F.,(3,1,3),(0.,1.,2.),.UNSPECIFIED.);
#3344=B_SPLINE_CURVE_WITH_KNOTS('',2,(#14032,#14033,#14034,#14035),
 .UNSPECIFIED.,.F.,.F.,(3,1,3),(-2.,-1.,0.),.UNSPECIFIED.);
#3345=B_SPLINE_CURVE_WITH_KNOTS('',2,(#14046,#14047,#14048,#14049),
 .UNSPECIFIED.,.F.,.F.,(3,1,3),(0.,1.,2.),.UNSPECIFIED.);
#3346=B_SPLINE_CURVE_WITH_KNOTS('',2,(#14051,#14052,#14053,#14054),
 .UNSPECIFIED.,.F.,.F.,(3,1,3),(-2.,-1.,0.),.UNSPECIFIED.);
#3347=B_SPLINE_CURVE_WITH_KNOTS('',2,(#14064,#14065,#14066,#14067),
 .UNSPECIFIED.,.F.,.F.,(3,1,3),(0.,1.,2.),.UNSPECIFIED.);
#3348=B_SPLINE_CURVE_WITH_KNOTS('',2,(#14068,#14069,#14070,#14071),
 .UNSPECIFIED.,.F.,.F.,(3,1,3),(-2.,-1.,0.),.UNSPECIFIED.);
#3349=B_SPLINE_CURVE_WITH_KNOTS('',2,(#14152,#14153,#14154,#14155),
 .UNSPECIFIED.,.F.,.F.,(3,1,3),(0.,1.,2.),.UNSPECIFIED.);
#3350=B_SPLINE_CURVE_WITH_KNOTS('',2,(#14157,#14158,#14159,#14160),
 .UNSPECIFIED.,.F.,.F.,(3,1,3),(-2.,-1.,0.),.UNSPECIFIED.);
#3351=B_SPLINE_CURVE_WITH_KNOTS('',2,(#14171,#14172,#14173,#14174),
 .UNSPECIFIED.,.F.,.F.,(3,1,3),(0.,1.,2.),.UNSPECIFIED.);
#3352=B_SPLINE_CURVE_WITH_KNOTS('',2,(#14176,#14177,#14178,#14179),
 .UNSPECIFIED.,.F.,.F.,(3,1,3),(-2.,-1.,0.),.UNSPECIFIED.);
#3353=B_SPLINE_CURVE_WITH_KNOTS('',2,(#14190,#14191,#14192,#14193),
 .UNSPECIFIED.,.F.,.F.,(3,1,3),(0.,1.,2.),.UNSPECIFIED.);
#3354=B_SPLINE_CURVE_WITH_KNOTS('',2,(#14195,#14196,#14197,#14198),
 .UNSPECIFIED.,.F.,.F.,(3,1,3),(-2.,-1.,0.),.UNSPECIFIED.);
#3355=B_SPLINE_CURVE_WITH_KNOTS('',2,(#14221,#14222,#14223,#14224),
 .UNSPECIFIED.,.F.,.F.,(3,1,3),(0.,1.,2.),.UNSPECIFIED.);
#3356=B_SPLINE_CURVE_WITH_KNOTS('',2,(#14226,#14227,#14228,#14229),
 .UNSPECIFIED.,.F.,.F.,(3,1,3),(-2.,-1.,0.),.UNSPECIFIED.);
#3357=B_SPLINE_CURVE_WITH_KNOTS('',2,(#14239,#14240,#14241,#14242),
 .UNSPECIFIED.,.F.,.F.,(3,1,3),(0.,1.,2.),.UNSPECIFIED.);
#3358=B_SPLINE_CURVE_WITH_KNOTS('',2,(#14243,#14244,#14245,#14246),
 .UNSPECIFIED.,.F.,.F.,(3,1,3),(-2.,-1.,0.),.UNSPECIFIED.);
#3359=B_SPLINE_CURVE_WITH_KNOTS('',2,(#14355,#14356,#14357,#14358),
 .UNSPECIFIED.,.F.,.F.,(3,1,3),(0.,1.,2.),.UNSPECIFIED.);
#3360=B_SPLINE_CURVE_WITH_KNOTS('',2,(#14362,#14363,#14364,#14365),
 .UNSPECIFIED.,.F.,.F.,(3,1,3),(-2.,-1.,0.),.UNSPECIFIED.);
#3361=B_SPLINE_CURVE_WITH_KNOTS('',2,(#14376,#14377,#14378,#14379),
 .UNSPECIFIED.,.F.,.F.,(3,1,3),(0.,1.,2.),.UNSPECIFIED.);
#3362=B_SPLINE_CURVE_WITH_KNOTS('',2,(#14382,#14383,#14384,#14385),
 .UNSPECIFIED.,.F.,.F.,(3,1,3),(-2.,-1.,0.),.UNSPECIFIED.);
#3363=B_SPLINE_CURVE_WITH_KNOTS('',2,(#14395,#14396,#14397,#14398),
 .UNSPECIFIED.,.F.,.F.,(3,1,3),(0.,1.,2.),.UNSPECIFIED.);
#3364=B_SPLINE_CURVE_WITH_KNOTS('',2,(#14401,#14402,#14403,#14404),
 .UNSPECIFIED.,.F.,.F.,(3,1,3),(-2.,-1.,0.),.UNSPECIFIED.);
#3365=B_SPLINE_CURVE_WITH_KNOTS('',2,(#14414,#14415,#14416,#14417),
 .UNSPECIFIED.,.F.,.F.,(3,1,3),(0.,1.,2.),.UNSPECIFIED.);
#3366=B_SPLINE_CURVE_WITH_KNOTS('',2,(#14420,#14421,#14422,#14423),
 .UNSPECIFIED.,.F.,.F.,(3,1,3),(-2.,-1.,0.),.UNSPECIFIED.);
#3367=B_SPLINE_CURVE_WITH_KNOTS('',2,(#14433,#14434,#14435,#14436),
 .UNSPECIFIED.,.F.,.F.,(3,1,3),(0.,1.,2.),.UNSPECIFIED.);
#3368=B_SPLINE_CURVE_WITH_KNOTS('',2,(#14439,#14440,#14441,#14442),
 .UNSPECIFIED.,.F.,.F.,(3,1,3),(-2.,-1.,0.),.UNSPECIFIED.);
#3369=B_SPLINE_CURVE_WITH_KNOTS('',2,(#14452,#14453,#14454,#14455),
 .UNSPECIFIED.,.F.,.F.,(3,1,3),(0.,1.,2.),.UNSPECIFIED.);
#3370=B_SPLINE_CURVE_WITH_KNOTS('',2,(#14458,#14459,#14460,#14461),
 .UNSPECIFIED.,.F.,.F.,(3,1,3),(-2.,-1.,0.),.UNSPECIFIED.);
#3371=B_SPLINE_CURVE_WITH_KNOTS('',2,(#14471,#14472,#14473,#14474),
 .UNSPECIFIED.,.F.,.F.,(3,1,3),(0.,1.,2.),.UNSPECIFIED.);
#3372=B_SPLINE_CURVE_WITH_KNOTS('',2,(#14477,#14478,#14479,#14480),
 .UNSPECIFIED.,.F.,.F.,(3,1,3),(-2.,-1.,0.),.UNSPECIFIED.);
#3373=B_SPLINE_CURVE_WITH_KNOTS('',2,(#14489,#14490,#14491,#14492),
 .UNSPECIFIED.,.F.,.F.,(3,1,3),(0.,1.,2.),.UNSPECIFIED.);
#3374=B_SPLINE_CURVE_WITH_KNOTS('',2,(#14493,#14494,#14495,#14496),
 .UNSPECIFIED.,.F.,.F.,(3,1,3),(-2.,-1.,0.),.UNSPECIFIED.);
#3375=B_SPLINE_CURVE_WITH_KNOTS('',2,(#14507,#14508,#14509,#14510),
 .UNSPECIFIED.,.F.,.F.,(3,1,3),(0.,1.,2.),.UNSPECIFIED.);
#3376=B_SPLINE_CURVE_WITH_KNOTS('',2,(#14514,#14515,#14516,#14517),
 .UNSPECIFIED.,.F.,.F.,(3,1,3),(-2.,-1.,0.),.UNSPECIFIED.);
#3377=B_SPLINE_CURVE_WITH_KNOTS('',2,(#14528,#14529,#14530,#14531),
 .UNSPECIFIED.,.F.,.F.,(3,1,3),(0.,1.,2.),.UNSPECIFIED.);
#3378=B_SPLINE_CURVE_WITH_KNOTS('',2,(#14533,#14534,#14535,#14536),
 .UNSPECIFIED.,.F.,.F.,(3,1,3),(-2.,-1.,0.),.UNSPECIFIED.);
#3379=B_SPLINE_CURVE_WITH_KNOTS('',2,(#14547,#14548,#14549,#14550),
 .UNSPECIFIED.,.F.,.F.,(3,1,3),(0.,1.,2.),.UNSPECIFIED.);
#3380=B_SPLINE_CURVE_WITH_KNOTS('',2,(#14552,#14553,#14554,#14555),
 .UNSPECIFIED.,.F.,.F.,(3,1,3),(-2.,-1.,0.),.UNSPECIFIED.);
#3381=B_SPLINE_CURVE_WITH_KNOTS('',2,(#14565,#14566,#14567,#14568),
 .UNSPECIFIED.,.F.,.F.,(3,1,3),(0.,1.,2.),.UNSPECIFIED.);
#3382=B_SPLINE_CURVE_WITH_KNOTS('',2,(#14569,#14570,#14571,#14572),
 .UNSPECIFIED.,.F.,.F.,(3,1,3),(-2.,-1.,0.),.UNSPECIFIED.);
#3383=B_SPLINE_CURVE_WITH_KNOTS('',2,(#14585,#14586,#14587,#14588),
 .UNSPECIFIED.,.F.,.F.,(3,1,3),(0.,1.,2.),.UNSPECIFIED.);
#3384=B_SPLINE_CURVE_WITH_KNOTS('',2,(#14592,#14593,#14594,#14595),
 .UNSPECIFIED.,.F.,.F.,(3,1,3),(-2.,-1.,0.),.UNSPECIFIED.);
#3385=B_SPLINE_CURVE_WITH_KNOTS('',2,(#14606,#14607,#14608,#14609),
 .UNSPECIFIED.,.F.,.F.,(3,1,3),(0.,1.,2.),.UNSPECIFIED.);
#3386=B_SPLINE_CURVE_WITH_KNOTS('',2,(#14612,#14613,#14614,#14615),
 .UNSPECIFIED.,.F.,.F.,(3,1,3),(-2.,-1.,0.),.UNSPECIFIED.);
#3387=B_SPLINE_CURVE_WITH_KNOTS('',2,(#14625,#14626,#14627,#14628),
 .UNSPECIFIED.,.F.,.F.,(3,1,3),(0.,1.,2.),.UNSPECIFIED.);
#3388=B_SPLINE_CURVE_WITH_KNOTS('',2,(#14631,#14632,#14633,#14634),
 .UNSPECIFIED.,.F.,.F.,(3,1,3),(-2.,-1.,0.),.UNSPECIFIED.);
#3389=B_SPLINE_CURVE_WITH_KNOTS('',2,(#14644,#14645,#14646,#14647),
 .UNSPECIFIED.,.F.,.F.,(3,1,3),(0.,1.,2.),.UNSPECIFIED.);
#3390=B_SPLINE_CURVE_WITH_KNOTS('',2,(#14650,#14651,#14652,#14653),
 .UNSPECIFIED.,.F.,.F.,(3,1,3),(-2.,-1.,0.),.UNSPECIFIED.);
#3391=B_SPLINE_CURVE_WITH_KNOTS('',2,(#14663,#14664,#14665,#14666),
 .UNSPECIFIED.,.F.,.F.,(3,1,3),(0.,1.,2.),.UNSPECIFIED.);
#3392=B_SPLINE_CURVE_WITH_KNOTS('',2,(#14669,#14670,#14671,#14672),
 .UNSPECIFIED.,.F.,.F.,(3,1,3),(-2.,-1.,0.),.UNSPECIFIED.);
#3393=B_SPLINE_CURVE_WITH_KNOTS('',2,(#14682,#14683,#14684,#14685),
 .UNSPECIFIED.,.F.,.F.,(3,1,3),(0.,1.,2.),.UNSPECIFIED.);
#3394=B_SPLINE_CURVE_WITH_KNOTS('',2,(#14688,#14689,#14690,#14691),
 .UNSPECIFIED.,.F.,.F.,(3,1,3),(-2.,-1.,0.),.UNSPECIFIED.);
#3395=B_SPLINE_CURVE_WITH_KNOTS('',2,(#14701,#14702,#14703,#14704),
 .UNSPECIFIED.,.F.,.F.,(3,1,3),(0.,1.,2.),.UNSPECIFIED.);
#3396=B_SPLINE_CURVE_WITH_KNOTS('',2,(#14707,#14708,#14709,#14710),
 .UNSPECIFIED.,.F.,.F.,(3,1,3),(-2.,-1.,0.),.UNSPECIFIED.);
#3397=B_SPLINE_CURVE_WITH_KNOTS('',2,(#14719,#14720,#14721,#14722),
 .UNSPECIFIED.,.F.,.F.,(3,1,3),(0.,1.,2.),.UNSPECIFIED.);
#3398=B_SPLINE_CURVE_WITH_KNOTS('',2,(#14723,#14724,#14725,#14726),
 .UNSPECIFIED.,.F.,.F.,(3,1,3),(-2.,-1.,0.),.UNSPECIFIED.);
#3399=B_SPLINE_CURVE_WITH_KNOTS('',2,(#14737,#14738,#14739,#14740),
 .UNSPECIFIED.,.F.,.F.,(3,1,3),(0.,1.,2.),.UNSPECIFIED.);
#3400=B_SPLINE_CURVE_WITH_KNOTS('',2,(#14744,#14745,#14746,#14747),
 .UNSPECIFIED.,.F.,.F.,(3,1,3),(-2.,-1.,0.),.UNSPECIFIED.);
#3401=B_SPLINE_CURVE_WITH_KNOTS('',2,(#14758,#14759,#14760,#14761),
 .UNSPECIFIED.,.F.,.F.,(3,1,3),(0.,1.,2.),.UNSPECIFIED.);
#3402=B_SPLINE_CURVE_WITH_KNOTS('',2,(#14763,#14764,#14765,#14766),
 .UNSPECIFIED.,.F.,.F.,(3,1,3),(-2.,-1.,0.),.UNSPECIFIED.);
#3403=B_SPLINE_CURVE_WITH_KNOTS('',2,(#14777,#14778,#14779,#14780),
 .UNSPECIFIED.,.F.,.F.,(3,1,3),(0.,1.,2.),.UNSPECIFIED.);
#3404=B_SPLINE_CURVE_WITH_KNOTS('',2,(#14782,#14783,#14784,#14785),
 .UNSPECIFIED.,.F.,.F.,(3,1,3),(-2.,-1.,0.),.UNSPECIFIED.);
#3405=B_SPLINE_CURVE_WITH_KNOTS('',2,(#14795,#14796,#14797,#14798),
 .UNSPECIFIED.,.F.,.F.,(3,1,3),(0.,1.,2.),.UNSPECIFIED.);
#3406=B_SPLINE_CURVE_WITH_KNOTS('',2,(#14799,#14800,#14801,#14802),
 .UNSPECIFIED.,.F.,.F.,(3,1,3),(-2.,-1.,0.),.UNSPECIFIED.);
#3407=B_SPLINE_CURVE_WITH_KNOTS('',2,(#14875,#14876,#14877,#14878),
 .UNSPECIFIED.,.F.,.F.,(3,1,3),(0.,1.,2.),.UNSPECIFIED.);
#3408=B_SPLINE_CURVE_WITH_KNOTS('',2,(#14880,#14881,#14882,#14883),
 .UNSPECIFIED.,.F.,.F.,(3,1,3),(-2.,-1.,0.),.UNSPECIFIED.);
#3409=B_SPLINE_CURVE_WITH_KNOTS('',2,(#14894,#14895,#14896,#14897),
 .UNSPECIFIED.,.F.,.F.,(3,1,3),(0.,1.,2.),.UNSPECIFIED.);
#3410=B_SPLINE_CURVE_WITH_KNOTS('',2,(#14899,#14900,#14901,#14902),
 .UNSPECIFIED.,.F.,.F.,(3,1,3),(-2.,-1.,0.),.UNSPECIFIED.);
#3411=B_SPLINE_CURVE_WITH_KNOTS('',2,(#14913,#14914,#14915,#14916),
 .UNSPECIFIED.,.F.,.F.,(3,1,3),(0.,1.,2.),.UNSPECIFIED.);
#3412=B_SPLINE_CURVE_WITH_KNOTS('',2,(#14918,#14919,#14920,#14921),
 .UNSPECIFIED.,.F.,.F.,(3,1,3),(-2.,-1.,0.),.UNSPECIFIED.);
#3413=B_SPLINE_CURVE_WITH_KNOTS('',2,(#14932,#14933,#14934,#14935),
 .UNSPECIFIED.,.F.,.F.,(3,1,3),(0.,1.,2.),.UNSPECIFIED.);
#3414=B_SPLINE_CURVE_WITH_KNOTS('',2,(#14937,#14938,#14939,#14940),
 .UNSPECIFIED.,.F.,.F.,(3,1,3),(-2.,-1.,0.),.UNSPECIFIED.);
#3415=B_SPLINE_CURVE_WITH_KNOTS('',2,(#14951,#14952,#14953,#14954),
 .UNSPECIFIED.,.F.,.F.,(3,1,3),(0.,1.,2.),.UNSPECIFIED.);
#3416=B_SPLINE_CURVE_WITH_KNOTS('',2,(#14956,#14957,#14958,#14959),
 .UNSPECIFIED.,.F.,.F.,(3,1,3),(-2.,-1.,0.),.UNSPECIFIED.);
#3417=B_SPLINE_CURVE_WITH_KNOTS('',2,(#14970,#14971,#14972,#14973),
 .UNSPECIFIED.,.F.,.F.,(3,1,3),(0.,1.,2.),.UNSPECIFIED.);
#3418=B_SPLINE_CURVE_WITH_KNOTS('',2,(#14975,#14976,#14977,#14978),
 .UNSPECIFIED.,.F.,.F.,(3,1,3),(-2.,-1.,0.),.UNSPECIFIED.);
#3419=B_SPLINE_CURVE_WITH_KNOTS('',2,(#15001,#15002,#15003,#15004),
 .UNSPECIFIED.,.F.,.F.,(3,1,3),(0.,1.,2.),.UNSPECIFIED.);
#3420=B_SPLINE_CURVE_WITH_KNOTS('',2,(#15006,#15007,#15008,#15009),
 .UNSPECIFIED.,.F.,.F.,(3,1,3),(-2.,-1.,0.),.UNSPECIFIED.);
#3421=B_SPLINE_CURVE_WITH_KNOTS('',2,(#15020,#15021,#15022,#15023),
 .UNSPECIFIED.,.F.,.F.,(3,1,3),(0.,1.,2.),.UNSPECIFIED.);
#3422=B_SPLINE_CURVE_WITH_KNOTS('',2,(#15025,#15026,#15027,#15028),
 .UNSPECIFIED.,.F.,.F.,(3,1,3),(-2.,-1.,0.),.UNSPECIFIED.);
#3423=B_SPLINE_CURVE_WITH_KNOTS('',2,(#15039,#15040,#15041,#15042),
 .UNSPECIFIED.,.F.,.F.,(3,1,3),(0.,1.,2.),.UNSPECIFIED.);
#3424=B_SPLINE_CURVE_WITH_KNOTS('',2,(#15044,#15045,#15046,#15047),
 .UNSPECIFIED.,.F.,.F.,(3,1,3),(-2.,-1.,0.),.UNSPECIFIED.);
#3425=B_SPLINE_CURVE_WITH_KNOTS('',2,(#15058,#15059,#15060,#15061),
 .UNSPECIFIED.,.F.,.F.,(3,1,3),(0.,1.,2.),.UNSPECIFIED.);
#3426=B_SPLINE_CURVE_WITH_KNOTS('',2,(#15063,#15064,#15065,#15066),
 .UNSPECIFIED.,.F.,.F.,(3,1,3),(-2.,-1.,0.),.UNSPECIFIED.);
#3427=B_SPLINE_CURVE_WITH_KNOTS('',2,(#15077,#15078,#15079,#15080),
 .UNSPECIFIED.,.F.,.F.,(3,1,3),(0.,1.,2.),.UNSPECIFIED.);
#3428=B_SPLINE_CURVE_WITH_KNOTS('',2,(#15082,#15083,#15084,#15085),
 .UNSPECIFIED.,.F.,.F.,(3,1,3),(-2.,-1.,0.),.UNSPECIFIED.);
#3429=VERTEX_POINT('',#10293);
#3430=VERTEX_POINT('',#10294);
#3431=VERTEX_POINT('',#10299);
#3432=VERTEX_POINT('',#10301);
#3433=VERTEX_POINT('',#10315);
#3434=VERTEX_POINT('',#10320);
#3435=VERTEX_POINT('',#10334);
#3436=VERTEX_POINT('',#10339);
#3437=VERTEX_POINT('',#10353);
#3438=VERTEX_POINT('',#10358);
#3439=VERTEX_POINT('',#10372);
#3440=VERTEX_POINT('',#10377);
#3441=VERTEX_POINT('',#10391);
#3442=VERTEX_POINT('',#10396);
#3443=VERTEX_POINT('',#10410);
#3444=VERTEX_POINT('',#10415);
#3445=VERTEX_POINT('',#10445);
#3446=VERTEX_POINT('',#10446);
#3447=VERTEX_POINT('',#10451);
#3448=VERTEX_POINT('',#10453);
#3449=VERTEX_POINT('',#10467);
#3450=VERTEX_POINT('',#10472);
#3451=VERTEX_POINT('',#10486);
#3452=VERTEX_POINT('',#10491);
#3453=VERTEX_POINT('',#10516);
#3454=VERTEX_POINT('',#10517);
#3455=VERTEX_POINT('',#10519);
#3456=VERTEX_POINT('',#10521);
#3457=VERTEX_POINT('',#10525);
#3458=VERTEX_POINT('',#10527);
#3459=VERTEX_POINT('',#10531);
#3460=VERTEX_POINT('',#10533);
#3461=VERTEX_POINT('',#10537);
#3462=VERTEX_POINT('',#10539);
#3463=VERTEX_POINT('',#10543);
#3464=VERTEX_POINT('',#10545);
#3465=VERTEX_POINT('',#10556);
#3466=VERTEX_POINT('',#10561);
#3467=VERTEX_POINT('',#10568);
#3468=VERTEX_POINT('',#10570);
#3469=VERTEX_POINT('',#10574);
#3470=VERTEX_POINT('',#10576);
#3471=VERTEX_POINT('',#10580);
#3472=VERTEX_POINT('',#10582);
#3473=VERTEX_POINT('',#10586);
#3474=VERTEX_POINT('',#10588);
#3475=VERTEX_POINT('',#10597);
#3476=VERTEX_POINT('',#10598);
#3477=VERTEX_POINT('',#10600);
#3478=VERTEX_POINT('',#10602);
#3479=VERTEX_POINT('',#10606);
#3480=VERTEX_POINT('',#10608);
#3481=VERTEX_POINT('',#10612);
#3482=VERTEX_POINT('',#10614);
#3483=VERTEX_POINT('',#10630);
#3484=VERTEX_POINT('',#10631);
#3485=VERTEX_POINT('',#10636);
#3486=VERTEX_POINT('',#10638);
#3487=VERTEX_POINT('',#10652);
#3488=VERTEX_POINT('',#10657);
#3489=VERTEX_POINT('',#10671);
#3490=VERTEX_POINT('',#10676);
#3491=VERTEX_POINT('',#10690);
#3492=VERTEX_POINT('',#10695);
#3493=VERTEX_POINT('',#10725);
#3494=VERTEX_POINT('',#10726);
#3495=VERTEX_POINT('',#10731);
#3496=VERTEX_POINT('',#10733);
#3497=VERTEX_POINT('',#10747);
#3498=VERTEX_POINT('',#10752);
#3499=VERTEX_POINT('',#10766);
#3500=VERTEX_POINT('',#10771);
#3501=VERTEX_POINT('',#10785);
#3502=VERTEX_POINT('',#10790);
#3503=VERTEX_POINT('',#10820);
#3504=VERTEX_POINT('',#10821);
#3505=VERTEX_POINT('',#10826);
#3506=VERTEX_POINT('',#10828);
#3507=VERTEX_POINT('',#10842);
#3508=VERTEX_POINT('',#10847);
#3509=VERTEX_POINT('',#10854);
#3510=VERTEX_POINT('',#10856);
#3511=VERTEX_POINT('',#10867);
#3512=VERTEX_POINT('',#10872);
#3513=VERTEX_POINT('',#10886);
#3514=VERTEX_POINT('',#10891);
#3515=VERTEX_POINT('',#10905);
#3516=VERTEX_POINT('',#10910);
#3517=VERTEX_POINT('',#10924);
#3518=VERTEX_POINT('',#10929);
#3519=VERTEX_POINT('',#10936);
#3520=VERTEX_POINT('',#10938);
#3521=VERTEX_POINT('',#10949);
#3522=VERTEX_POINT('',#10954);
#3523=VERTEX_POINT('',#10968);
#3524=VERTEX_POINT('',#10973);
#3525=VERTEX_POINT('',#10998);
#3526=VERTEX_POINT('',#10999);
#3527=VERTEX_POINT('',#11001);
#3528=VERTEX_POINT('',#11003);
#3529=VERTEX_POINT('',#11007);
#3530=VERTEX_POINT('',#11009);
#3531=VERTEX_POINT('',#11013);
#3532=VERTEX_POINT('',#11015);
#3533=VERTEX_POINT('',#11031);
#3534=VERTEX_POINT('',#11032);
#3535=VERTEX_POINT('',#11037);
#3536=VERTEX_POINT('',#11039);
#3537=VERTEX_POINT('',#11053);
#3538=VERTEX_POINT('',#11058);
#3539=VERTEX_POINT('',#11065);
#3540=VERTEX_POINT('',#11067);
#3541=VERTEX_POINT('',#11078);
#3542=VERTEX_POINT('',#11083);
#3543=VERTEX_POINT('',#11113);
#3544=VERTEX_POINT('',#11114);
#3545=VERTEX_POINT('',#11119);
#3546=VERTEX_POINT('',#11121);
#3547=VERTEX_POINT('',#11128);
#3548=VERTEX_POINT('',#11130);
#3549=VERTEX_POINT('',#11134);
#3550=VERTEX_POINT('',#11136);
#3551=VERTEX_POINT('',#11140);
#3552=VERTEX_POINT('',#11142);
#3553=VERTEX_POINT('',#11146);
#3554=VERTEX_POINT('',#11148);
#3555=VERTEX_POINT('',#11152);
#3556=VERTEX_POINT('',#11154);
#3557=VERTEX_POINT('',#11165);
#3558=VERTEX_POINT('',#11170);
#3559=VERTEX_POINT('',#11184);
#3560=VERTEX_POINT('',#11189);
#3561=VERTEX_POINT('',#11221);
#3562=VERTEX_POINT('',#11222);
#3563=VERTEX_POINT('',#11227);
#3564=VERTEX_POINT('',#11229);
#3565=VERTEX_POINT('',#11243);
#3566=VERTEX_POINT('',#11248);
#3567=VERTEX_POINT('',#11262);
#3568=VERTEX_POINT('',#11267);
#3569=VERTEX_POINT('',#11281);
#3570=VERTEX_POINT('',#11286);
#3571=VERTEX_POINT('',#11300);
#3572=VERTEX_POINT('',#11305);
#3573=VERTEX_POINT('',#11319);
#3574=VERTEX_POINT('',#11324);
#3575=VERTEX_POINT('',#11338);
#3576=VERTEX_POINT('',#11343);
#3577=VERTEX_POINT('',#11373);
#3578=VERTEX_POINT('',#11374);
#3579=VERTEX_POINT('',#11379);
#3580=VERTEX_POINT('',#11381);
#3581=VERTEX_POINT('',#11395);
#3582=VERTEX_POINT('',#11400);
#3583=VERTEX_POINT('',#11414);
#3584=VERTEX_POINT('',#11419);
#3585=VERTEX_POINT('',#11444);
#3586=VERTEX_POINT('',#11445);
#3587=VERTEX_POINT('',#11447);
#3588=VERTEX_POINT('',#11449);
#3589=VERTEX_POINT('',#11453);
#3590=VERTEX_POINT('',#11455);
#3591=VERTEX_POINT('',#11459);
#3592=VERTEX_POINT('',#11461);
#3593=VERTEX_POINT('',#11470);
#3594=VERTEX_POINT('',#11471);
#3595=VERTEX_POINT('',#11473);
#3596=VERTEX_POINT('',#11475);
#3597=VERTEX_POINT('',#11486);
#3598=VERTEX_POINT('',#11491);
#3599=VERTEX_POINT('',#11505);
#3600=VERTEX_POINT('',#11510);
#3601=VERTEX_POINT('',#11524);
#3602=VERTEX_POINT('',#11529);
#3603=VERTEX_POINT('',#11543);
#3604=VERTEX_POINT('',#11548);
#3605=VERTEX_POINT('',#11562);
#3606=VERTEX_POINT('',#11567);
#3607=VERTEX_POINT('',#11581);
#3608=VERTEX_POINT('',#11586);
#3609=VERTEX_POINT('',#11593);
#3610=VERTEX_POINT('',#11595);
#3611=VERTEX_POINT('',#11599);
#3612=VERTEX_POINT('',#11601);
#3613=VERTEX_POINT('',#11612);
#3614=VERTEX_POINT('',#11617);
#3615=VERTEX_POINT('',#11631);
#3616=VERTEX_POINT('',#11636);
#3617=VERTEX_POINT('',#11650);
#3618=VERTEX_POINT('',#11655);
#3619=VERTEX_POINT('',#11669);
#3620=VERTEX_POINT('',#11674);
#3621=VERTEX_POINT('',#11688);
#3622=VERTEX_POINT('',#11693);
#3623=VERTEX_POINT('',#11700);
#3624=VERTEX_POINT('',#11702);
#3625=VERTEX_POINT('',#11706);
#3626=VERTEX_POINT('',#11708);
#3627=VERTEX_POINT('',#11717);
#3628=VERTEX_POINT('',#11718);
#3629=VERTEX_POINT('',#11720);
#3630=VERTEX_POINT('',#11722);
#3631=VERTEX_POINT('',#11726);
#3632=VERTEX_POINT('',#11728);
#3633=VERTEX_POINT('',#11732);
#3634=VERTEX_POINT('',#11734);
#3635=VERTEX_POINT('',#11738);
#3636=VERTEX_POINT('',#11740);
#3637=VERTEX_POINT('',#11744);
#3638=VERTEX_POINT('',#11746);
#3639=VERTEX_POINT('',#11757);
#3640=VERTEX_POINT('',#11762);
#3641=VERTEX_POINT('',#11769);
#3642=VERTEX_POINT('',#11771);
#3643=VERTEX_POINT('',#11775);
#3644=VERTEX_POINT('',#11777);
#3645=VERTEX_POINT('',#11781);
#3646=VERTEX_POINT('',#11783);
#3647=VERTEX_POINT('',#11787);
#3648=VERTEX_POINT('',#11789);
#3649=VERTEX_POINT('',#11798);
#3650=VERTEX_POINT('',#11799);
#3651=VERTEX_POINT('',#11801);
#3652=VERTEX_POINT('',#11803);
#3653=VERTEX_POINT('',#11807);
#3654=VERTEX_POINT('',#11809);
#3655=VERTEX_POINT('',#11813);
#3656=VERTEX_POINT('',#11815);
#3657=VERTEX_POINT('',#11824);
#3658=VERTEX_POINT('',#11825);
#3659=VERTEX_POINT('',#11827);
#3660=VERTEX_POINT('',#11829);
#3661=VERTEX_POINT('',#11833);
#3662=VERTEX_POINT('',#11835);
#3663=VERTEX_POINT('',#11839);
#3664=VERTEX_POINT('',#11841);
#3665=VERTEX_POINT('',#11845);
#3666=VERTEX_POINT('',#11847);
#3667=VERTEX_POINT('',#11851);
#3668=VERTEX_POINT('',#11853);
#3669=VERTEX_POINT('',#11857);
#3670=VERTEX_POINT('',#11859);
#3671=VERTEX_POINT('',#11863);
#3672=VERTEX_POINT('',#11865);
#3673=VERTEX_POINT('',#11869);
#3674=VERTEX_POINT('',#11871);
#3675=VERTEX_POINT('',#11875);
#3676=VERTEX_POINT('',#11877);
#3677=VERTEX_POINT('',#11881);
#3678=VERTEX_POINT('',#11883);
#3679=VERTEX_POINT('',#11887);
#3680=VERTEX_POINT('',#11889);
#3681=VERTEX_POINT('',#11900);
#3682=VERTEX_POINT('',#11905);
#3683=VERTEX_POINT('',#11919);
#3684=VERTEX_POINT('',#11924);
#3685=VERTEX_POINT('',#11938);
#3686=VERTEX_POINT('',#11943);
#3687=VERTEX_POINT('',#11950);
#3688=VERTEX_POINT('',#11952);
#3689=VERTEX_POINT('',#11956);
#3690=VERTEX_POINT('',#11958);
#3691=VERTEX_POINT('',#11969);
#3692=VERTEX_POINT('',#11974);
#3693=VERTEX_POINT('',#11999);
#3694=VERTEX_POINT('',#12000);
#3695=VERTEX_POINT('',#12002);
#3696=VERTEX_POINT('',#12004);
#3697=VERTEX_POINT('',#12008);
#3698=VERTEX_POINT('',#12010);
#3699=VERTEX_POINT('',#12014);
#3700=VERTEX_POINT('',#12016);
#3701=VERTEX_POINT('',#12032);
#3702=VERTEX_POINT('',#12033);
#3703=VERTEX_POINT('',#12038);
#3704=VERTEX_POINT('',#12040);
#3705=VERTEX_POINT('',#12054);
#3706=VERTEX_POINT('',#12059);
#3707=VERTEX_POINT('',#12066);
#3708=VERTEX_POINT('',#12068);
#3709=VERTEX_POINT('',#12072);
#3710=VERTEX_POINT('',#12074);
#3711=VERTEX_POINT('',#12085);
#3712=VERTEX_POINT('',#12090);
#3713=VERTEX_POINT('',#12104);
#3714=VERTEX_POINT('',#12109);
#3715=VERTEX_POINT('',#12123);
#3716=VERTEX_POINT('',#12128);
#3717=VERTEX_POINT('',#12142);
#3718=VERTEX_POINT('',#12147);
#3719=VERTEX_POINT('',#12161);
#3720=VERTEX_POINT('',#12166);
#3721=VERTEX_POINT('',#12180);
#3722=VERTEX_POINT('',#12185);
#3723=VERTEX_POINT('',#12199);
#3724=VERTEX_POINT('',#12204);
#3725=VERTEX_POINT('',#12211);
#3726=VERTEX_POINT('',#12213);
#3727=VERTEX_POINT('',#12217);
#3728=VERTEX_POINT('',#12219);
#3729=VERTEX_POINT('',#12223);
#3730=VERTEX_POINT('',#12225);
#3731=VERTEX_POINT('',#12229);
#3732=VERTEX_POINT('',#12231);
#3733=VERTEX_POINT('',#12235);
#3734=VERTEX_POINT('',#12237);
#3735=VERTEX_POINT('',#12248);
#3736=VERTEX_POINT('',#12253);
#3737=VERTEX_POINT('',#12267);
#3738=VERTEX_POINT('',#12272);
#3739=VERTEX_POINT('',#12286);
#3740=VERTEX_POINT('',#12291);
#3741=VERTEX_POINT('',#12316);
#3742=VERTEX_POINT('',#12317);
#3743=VERTEX_POINT('',#12319);
#3744=VERTEX_POINT('',#12321);
#3745=VERTEX_POINT('',#12325);
#3746=VERTEX_POINT('',#12327);
#3747=VERTEX_POINT('',#12331);
#3748=VERTEX_POINT('',#12333);
#3749=VERTEX_POINT('',#12342);
#3750=VERTEX_POINT('',#12343);
#3751=VERTEX_POINT('',#12345);
#3752=VERTEX_POINT('',#12347);
#3753=VERTEX_POINT('',#12358);
#3754=VERTEX_POINT('',#12363);
#3755=VERTEX_POINT('',#12377);
#3756=VERTEX_POINT('',#12382);
#3757=VERTEX_POINT('',#12396);
#3758=VERTEX_POINT('',#12401);
#3759=VERTEX_POINT('',#12408);
#3760=VERTEX_POINT('',#12410);
#3761=VERTEX_POINT('',#12414);
#3762=VERTEX_POINT('',#12416);
#3763=VERTEX_POINT('',#12420);
#3764=VERTEX_POINT('',#12422);
#3765=VERTEX_POINT('',#12426);
#3766=VERTEX_POINT('',#12428);
#3767=VERTEX_POINT('',#12432);
#3768=VERTEX_POINT('',#12434);
#3769=VERTEX_POINT('',#12445);
#3770=VERTEX_POINT('',#12450);
#3771=VERTEX_POINT('',#12464);
#3772=VERTEX_POINT('',#12469);
#3773=VERTEX_POINT('',#12476);
#3774=VERTEX_POINT('',#12478);
#3775=VERTEX_POINT('',#12487);
#3776=VERTEX_POINT('',#12488);
#3777=VERTEX_POINT('',#12490);
#3778=VERTEX_POINT('',#12492);
#3779=VERTEX_POINT('',#12496);
#3780=VERTEX_POINT('',#12498);
#3781=VERTEX_POINT('',#12502);
#3782=VERTEX_POINT('',#12504);
#3783=VERTEX_POINT('',#12513);
#3784=VERTEX_POINT('',#12514);
#3785=VERTEX_POINT('',#12516);
#3786=VERTEX_POINT('',#12518);
#3787=VERTEX_POINT('',#12522);
#3788=VERTEX_POINT('',#12524);
#3789=VERTEX_POINT('',#12528);
#3790=VERTEX_POINT('',#12530);
#3791=VERTEX_POINT('',#12534);
#3792=VERTEX_POINT('',#12536);
#3793=VERTEX_POINT('',#12540);
#3794=VERTEX_POINT('',#12542);
#3795=VERTEX_POINT('',#12553);
#3796=VERTEX_POINT('',#12558);
#3797=VERTEX_POINT('',#12565);
#3798=VERTEX_POINT('',#12567);
#3799=VERTEX_POINT('',#12571);
#3800=VERTEX_POINT('',#12573);
#3801=VERTEX_POINT('',#12577);
#3802=VERTEX_POINT('',#12579);
#3803=VERTEX_POINT('',#12583);
#3804=VERTEX_POINT('',#12585);
#3805=VERTEX_POINT('',#12601);
#3806=VERTEX_POINT('',#12602);
#3807=VERTEX_POINT('',#12607);
#3808=VERTEX_POINT('',#12609);
#3809=VERTEX_POINT('',#12623);
#3810=VERTEX_POINT('',#12628);
#3811=VERTEX_POINT('',#12642);
#3812=VERTEX_POINT('',#12647);
#3813=VERTEX_POINT('',#12661);
#3814=VERTEX_POINT('',#12666);
#3815=VERTEX_POINT('',#12680);
#3816=VERTEX_POINT('',#12685);
#3817=VERTEX_POINT('',#12699);
#3818=VERTEX_POINT('',#12704);
#3819=VERTEX_POINT('',#12718);
#3820=VERTEX_POINT('',#12723);
#3821=VERTEX_POINT('',#12753);
#3822=VERTEX_POINT('',#12754);
#3823=VERTEX_POINT('',#12759);
#3824=VERTEX_POINT('',#12761);
#3825=VERTEX_POINT('',#12775);
#3826=VERTEX_POINT('',#12780);
#3827=VERTEX_POINT('',#12794);
#3828=VERTEX_POINT('',#12799);
#3829=VERTEX_POINT('',#12831);
#3830=VERTEX_POINT('',#12832);
#3831=VERTEX_POINT('',#12837);
#3832=VERTEX_POINT('',#12839);
#3833=VERTEX_POINT('',#12853);
#3834=VERTEX_POINT('',#12858);
#3835=VERTEX_POINT('',#12872);
#3836=VERTEX_POINT('',#12877);
#3837=VERTEX_POINT('',#12891);
#3838=VERTEX_POINT('',#12896);
#3839=VERTEX_POINT('',#12906);
#3840=VERTEX_POINT('',#12907);
#3841=VERTEX_POINT('',#12909);
#3842=VERTEX_POINT('',#12911);
#3843=VERTEX_POINT('',#12922);
#3844=VERTEX_POINT('',#12927);
#3845=VERTEX_POINT('',#12941);
#3846=VERTEX_POINT('',#12946);
#3847=VERTEX_POINT('',#12960);
#3848=VERTEX_POINT('',#12965);
#3849=VERTEX_POINT('',#12979);
#3850=VERTEX_POINT('',#12984);
#3851=VERTEX_POINT('',#12998);
#3852=VERTEX_POINT('',#13003);
#3853=VERTEX_POINT('',#13017);
#3854=VERTEX_POINT('',#13022);
#3855=VERTEX_POINT('',#13036);
#3856=VERTEX_POINT('',#13041);
#3857=VERTEX_POINT('',#13048);
#3858=VERTEX_POINT('',#13050);
#3859=VERTEX_POINT('',#13054);
#3860=VERTEX_POINT('',#13056);
#3861=VERTEX_POINT('',#13060);
#3862=VERTEX_POINT('',#13062);
#3863=VERTEX_POINT('',#13071);
#3864=VERTEX_POINT('',#13072);
#3865=VERTEX_POINT('',#13074);
#3866=VERTEX_POINT('',#13076);
#3867=VERTEX_POINT('',#13080);
#3868=VERTEX_POINT('',#13082);
#3869=VERTEX_POINT('',#13086);
#3870=VERTEX_POINT('',#13088);
#3871=VERTEX_POINT('',#13104);
#3872=VERTEX_POINT('',#13105);
#3873=VERTEX_POINT('',#13110);
#3874=VERTEX_POINT('',#13112);
#3875=VERTEX_POINT('',#13119);
#3876=VERTEX_POINT('',#13121);
#3877=VERTEX_POINT('',#13125);
#3878=VERTEX_POINT('',#13127);
#3879=VERTEX_POINT('',#13138);
#3880=VERTEX_POINT('',#13143);
#3881=VERTEX_POINT('',#13157);
#3882=VERTEX_POINT('',#13162);
#3883=VERTEX_POINT('',#13176);
#3884=VERTEX_POINT('',#13181);
#3885=VERTEX_POINT('',#13195);
#3886=VERTEX_POINT('',#13200);
#3887=VERTEX_POINT('',#13207);
#3888=VERTEX_POINT('',#13209);
#3889=VERTEX_POINT('',#13220);
#3890=VERTEX_POINT('',#13225);
#3891=VERTEX_POINT('',#13239);
#3892=VERTEX_POINT('',#13244);
#3893=VERTEX_POINT('',#13258);
#3894=VERTEX_POINT('',#13263);
#3895=VERTEX_POINT('',#13277);
#3896=VERTEX_POINT('',#13282);
#3897=VERTEX_POINT('',#13296);
#3898=VERTEX_POINT('',#13301);
#3899=VERTEX_POINT('',#13308);
#3900=VERTEX_POINT('',#13310);
#3901=VERTEX_POINT('',#13314);
#3902=VERTEX_POINT('',#13316);
#3903=VERTEX_POINT('',#13327);
#3904=VERTEX_POINT('',#13332);
#3905=VERTEX_POINT('',#13346);
#3906=VERTEX_POINT('',#13351);
#3907=VERTEX_POINT('',#13365);
#3908=VERTEX_POINT('',#13370);
#3909=VERTEX_POINT('',#13384);
#3910=VERTEX_POINT('',#13389);
#3911=VERTEX_POINT('',#13403);
#3912=VERTEX_POINT('',#13408);
#3913=VERTEX_POINT('',#13415);
#3914=VERTEX_POINT('',#13417);
#3915=VERTEX_POINT('',#13421);
#3916=VERTEX_POINT('',#13423);
#3917=VERTEX_POINT('',#13427);
#3918=VERTEX_POINT('',#13429);
#3919=VERTEX_POINT('',#13440);
#3920=VERTEX_POINT('',#13445);
#3921=VERTEX_POINT('',#13459);
#3922=VERTEX_POINT('',#13464);
#3923=VERTEX_POINT('',#13478);
#3924=VERTEX_POINT('',#13483);
#3925=VERTEX_POINT('',#13508);
#3926=VERTEX_POINT('',#13509);
#3927=VERTEX_POINT('',#13511);
#3928=VERTEX_POINT('',#13513);
#3929=VERTEX_POINT('',#13517);
#3930=VERTEX_POINT('',#13519);
#3931=VERTEX_POINT('',#13523);
#3932=VERTEX_POINT('',#13525);
#3933=VERTEX_POINT('',#13529);
#3934=VERTEX_POINT('',#13531);
#3935=VERTEX_POINT('',#13535);
#3936=VERTEX_POINT('',#13537);
#3937=VERTEX_POINT('',#13548);
#3938=VERTEX_POINT('',#13553);
#3939=VERTEX_POINT('',#13560);
#3940=VERTEX_POINT('',#13562);
#3941=VERTEX_POINT('',#13566);
#3942=VERTEX_POINT('',#13568);
#3943=VERTEX_POINT('',#13572);
#3944=VERTEX_POINT('',#13574);
#3945=VERTEX_POINT('',#13578);
#3946=VERTEX_POINT('',#13580);
#3947=VERTEX_POINT('',#13589);
#3948=VERTEX_POINT('',#13590);
#3949=VERTEX_POINT('',#13592);
#3950=VERTEX_POINT('',#13594);
#3951=VERTEX_POINT('',#13598);
#3952=VERTEX_POINT('',#13600);
#3953=VERTEX_POINT('',#13604);
#3954=VERTEX_POINT('',#13606);
#3955=VERTEX_POINT('',#13622);
#3956=VERTEX_POINT('',#13623);
#3957=VERTEX_POINT('',#13628);
#3958=VERTEX_POINT('',#13630);
#3959=VERTEX_POINT('',#13644);
#3960=VERTEX_POINT('',#13649);
#3961=VERTEX_POINT('',#13663);
#3962=VERTEX_POINT('',#13668);
#3963=VERTEX_POINT('',#13682);
#3964=VERTEX_POINT('',#13687);
#3965=VERTEX_POINT('',#13701);
#3966=VERTEX_POINT('',#13706);
#3967=VERTEX_POINT('',#13720);
#3968=VERTEX_POINT('',#13725);
#3969=VERTEX_POINT('',#13739);
#3970=VERTEX_POINT('',#13744);
#3971=VERTEX_POINT('',#13774);
#3972=VERTEX_POINT('',#13775);
#3973=VERTEX_POINT('',#13780);
#3974=VERTEX_POINT('',#13782);
#3975=VERTEX_POINT('',#13796);
#3976=VERTEX_POINT('',#13801);
#3977=VERTEX_POINT('',#13815);
#3978=VERTEX_POINT('',#13820);
#3979=VERTEX_POINT('',#13852);
#3980=VERTEX_POINT('',#13853);
#3981=VERTEX_POINT('',#13858);
#3982=VERTEX_POINT('',#13860);
#3983=VERTEX_POINT('',#13874);
#3984=VERTEX_POINT('',#13879);
#3985=VERTEX_POINT('',#13893);
#3986=VERTEX_POINT('',#13898);
#3987=VERTEX_POINT('',#13912);
#3988=VERTEX_POINT('',#13917);
#3989=VERTEX_POINT('',#13931);
#3990=VERTEX_POINT('',#13936);
#3991=VERTEX_POINT('',#13950);
#3992=VERTEX_POINT('',#13955);
#3993=VERTEX_POINT('',#13969);
#3994=VERTEX_POINT('',#13974);
#3995=VERTEX_POINT('',#14004);
#3996=VERTEX_POINT('',#14005);
#3997=VERTEX_POINT('',#14010);
#3998=VERTEX_POINT('',#14012);
#3999=VERTEX_POINT('',#14026);
#4000=VERTEX_POINT('',#14031);
#4001=VERTEX_POINT('',#14045);
#4002=VERTEX_POINT('',#14050);
#4003=VERTEX_POINT('',#14075);
#4004=VERTEX_POINT('',#14076);
#4005=VERTEX_POINT('',#14078);
#4006=VERTEX_POINT('',#14080);
#4007=VERTEX_POINT('',#14084);
#4008=VERTEX_POINT('',#14086);
#4009=VERTEX_POINT('',#14090);
#4010=VERTEX_POINT('',#14092);
#4011=VERTEX_POINT('',#14096);
#4012=VERTEX_POINT('',#14098);
#4013=VERTEX_POINT('',#14102);
#4014=VERTEX_POINT('',#14104);
#4015=VERTEX_POINT('',#14108);
#4016=VERTEX_POINT('',#14110);
#4017=VERTEX_POINT('',#14114);
#4018=VERTEX_POINT('',#14116);
#4019=VERTEX_POINT('',#14120);
#4020=VERTEX_POINT('',#14122);
#4021=VERTEX_POINT('',#14126);
#4022=VERTEX_POINT('',#14128);
#4023=VERTEX_POINT('',#14132);
#4024=VERTEX_POINT('',#14134);
#4025=VERTEX_POINT('',#14138);
#4026=VERTEX_POINT('',#14140);
#4027=VERTEX_POINT('',#14151);
#4028=VERTEX_POINT('',#14156);
#4029=VERTEX_POINT('',#14170);
#4030=VERTEX_POINT('',#14175);
#4031=VERTEX_POINT('',#14189);
#4032=VERTEX_POINT('',#14194);
#4033=VERTEX_POINT('',#14201);
#4034=VERTEX_POINT('',#14203);
#4035=VERTEX_POINT('',#14207);
#4036=VERTEX_POINT('',#14209);
#4037=VERTEX_POINT('',#14220);
#4038=VERTEX_POINT('',#14225);
#4039=VERTEX_POINT('',#14250);
#4040=VERTEX_POINT('',#14251);
#4041=VERTEX_POINT('',#14253);
#4042=VERTEX_POINT('',#14255);
#4043=VERTEX_POINT('',#14259);
#4044=VERTEX_POINT('',#14261);
#4045=VERTEX_POINT('',#14265);
#4046=VERTEX_POINT('',#14267);
#4047=VERTEX_POINT('',#14276);
#4048=VERTEX_POINT('',#14277);
#4049=VERTEX_POINT('',#14279);
#4050=VERTEX_POINT('',#14281);
#4051=VERTEX_POINT('',#14285);
#4052=VERTEX_POINT('',#14287);
#4053=VERTEX_POINT('',#14291);
#4054=VERTEX_POINT('',#14293);
#4055=VERTEX_POINT('',#14297);
#4056=VERTEX_POINT('',#14299);
#4057=VERTEX_POINT('',#14303);
#4058=VERTEX_POINT('',#14305);
#4059=VERTEX_POINT('',#14309);
#4060=VERTEX_POINT('',#14311);
#4061=VERTEX_POINT('',#14320);
#4062=VERTEX_POINT('',#14321);
#4063=VERTEX_POINT('',#14323);
#4064=VERTEX_POINT('',#14325);
#4065=VERTEX_POINT('',#14329);
#4066=VERTEX_POINT('',#14331);
#4067=VERTEX_POINT('',#14335);
#4068=VERTEX_POINT('',#14337);
#4069=VERTEX_POINT('',#14353);
#4070=VERTEX_POINT('',#14354);
#4071=VERTEX_POINT('',#14359);
#4072=VERTEX_POINT('',#14361);
#4073=VERTEX_POINT('',#14375);
#4074=VERTEX_POINT('',#14380);
#4075=VERTEX_POINT('',#14394);
#4076=VERTEX_POINT('',#14399);
#4077=VERTEX_POINT('',#14413);
#4078=VERTEX_POINT('',#14418);
#4079=VERTEX_POINT('',#14432);
#4080=VERTEX_POINT('',#14437);
#4081=VERTEX_POINT('',#14451);
#4082=VERTEX_POINT('',#14456);
#4083=VERTEX_POINT('',#14470);
#4084=VERTEX_POINT('',#14475);
#4085=VERTEX_POINT('',#14505);
#4086=VERTEX_POINT('',#14506);
#4087=VERTEX_POINT('',#14511);
#4088=VERTEX_POINT('',#14513);
#4089=VERTEX_POINT('',#14527);
#4090=VERTEX_POINT('',#14532);
#4091=VERTEX_POINT('',#14546);
#4092=VERTEX_POINT('',#14551);
#4093=VERTEX_POINT('',#14583);
#4094=VERTEX_POINT('',#14584);
#4095=VERTEX_POINT('',#14589);
#4096=VERTEX_POINT('',#14591);
#4097=VERTEX_POINT('',#14605);
#4098=VERTEX_POINT('',#14610);
#4099=VERTEX_POINT('',#14624);
#4100=VERTEX_POINT('',#14629);
#4101=VERTEX_POINT('',#14643);
#4102=VERTEX_POINT('',#14648);
#4103=VERTEX_POINT('',#14662);
#4104=VERTEX_POINT('',#14667);
#4105=VERTEX_POINT('',#14681);
#4106=VERTEX_POINT('',#14686);
#4107=VERTEX_POINT('',#14700);
#4108=VERTEX_POINT('',#14705);
#4109=VERTEX_POINT('',#14735);
#4110=VERTEX_POINT('',#14736);
#4111=VERTEX_POINT('',#14741);
#4112=VERTEX_POINT('',#14743);
#4113=VERTEX_POINT('',#14757);
#4114=VERTEX_POINT('',#14762);
#4115=VERTEX_POINT('',#14776);
#4116=VERTEX_POINT('',#14781);
#4117=VERTEX_POINT('',#14806);
#4118=VERTEX_POINT('',#14807);
#4119=VERTEX_POINT('',#14809);
#4120=VERTEX_POINT('',#14811);
#4121=VERTEX_POINT('',#14815);
#4122=VERTEX_POINT('',#14817);
#4123=VERTEX_POINT('',#14821);
#4124=VERTEX_POINT('',#14823);
#4125=VERTEX_POINT('',#14832);
#4126=VERTEX_POINT('',#14833);
#4127=VERTEX_POINT('',#14835);
#4128=VERTEX_POINT('',#14837);
#4129=VERTEX_POINT('',#14841);
#4130=VERTEX_POINT('',#14843);
#4131=VERTEX_POINT('',#14847);
#4132=VERTEX_POINT('',#14849);
#4133=VERTEX_POINT('',#14858);
#4134=VERTEX_POINT('',#14859);
#4135=VERTEX_POINT('',#14861);
#4136=VERTEX_POINT('',#14863);
#4137=VERTEX_POINT('',#14874);
#4138=VERTEX_POINT('',#14879);
#4139=VERTEX_POINT('',#14893);
#4140=VERTEX_POINT('',#14898);
#4141=VERTEX_POINT('',#14912);
#4142=VERTEX_POINT('',#14917);
#4143=VERTEX_POINT('',#14931);
#4144=VERTEX_POINT('',#14936);
#4145=VERTEX_POINT('',#14950);
#4146=VERTEX_POINT('',#14955);
#4147=VERTEX_POINT('',#14969);
#4148=VERTEX_POINT('',#14974);
#4149=VERTEX_POINT('',#14981);
#4150=VERTEX_POINT('',#14983);
#4151=VERTEX_POINT('',#14987);
#4152=VERTEX_POINT('',#14989);
#4153=VERTEX_POINT('',#15000);
#4154=VERTEX_POINT('',#15005);
#4155=VERTEX_POINT('',#15019);
#4156=VERTEX_POINT('',#15024);
#4157=VERTEX_POINT('',#15038);
#4158=VERTEX_POINT('',#15043);
#4159=VERTEX_POINT('',#15057);
#4160=VERTEX_POINT('',#15062);
#4161=VERTEX_POINT('',#15076);
#4162=VERTEX_POINT('',#15081);
#4163=VERTEX_POINT('',#15088);
#4164=VERTEX_POINT('',#15090);
#4165=VERTEX_POINT('',#15094);
#4166=VERTEX_POINT('',#15096);
#4167=VERTEX_POINT('',#15105);
#4168=VERTEX_POINT('',#15106);
#4169=VERTEX_POINT('',#15108);
#4170=VERTEX_POINT('',#15110);
#4171=VERTEX_POINT('',#15114);
#4172=VERTEX_POINT('',#15116);
#4173=VERTEX_POINT('',#15118);
#4174=VERTEX_POINT('',#15120);
#4175=VERTEX_POINT('',#15122);
#4176=VERTEX_POINT('',#15124);
#4177=VERTEX_POINT('',#15126);
#4178=VERTEX_POINT('',#15128);
#4179=VERTEX_POINT('',#15130);
#4180=VERTEX_POINT('',#15132);
#4181=VERTEX_POINT('',#15135);
#4182=VERTEX_POINT('',#15136);
#4183=VERTEX_POINT('',#15138);
#4184=VERTEX_POINT('',#15140);
#4185=VERTEX_POINT('',#15143);
#4186=VERTEX_POINT('',#15144);
#4187=VERTEX_POINT('',#15146);
#4188=VERTEX_POINT('',#15148);
#4189=VERTEX_POINT('',#15151);
#4190=VERTEX_POINT('',#15152);
#4191=VERTEX_POINT('',#15154);
#4192=VERTEX_POINT('',#15156);
#4193=VERTEX_POINT('',#15159);
#4194=VERTEX_POINT('',#15160);
#4195=VERTEX_POINT('',#15162);
#4196=VERTEX_POINT('',#15164);
#4197=VERTEX_POINT('',#15167);
#4198=VERTEX_POINT('',#15168);
#4199=VERTEX_POINT('',#15170);
#4200=VERTEX_POINT('',#15172);
#4201=VERTEX_POINT('',#15175);
#4202=VERTEX_POINT('',#15176);
#4203=VERTEX_POINT('',#15178);
#4204=VERTEX_POINT('',#15180);
#4205=VERTEX_POINT('',#15184);
#4206=VERTEX_POINT('',#15186);
#4207=VERTEX_POINT('',#15190);
#4208=VERTEX_POINT('',#15194);
#4209=VERTEX_POINT('',#15200);
#4210=VERTEX_POINT('',#15202);
#4211=VERTEX_POINT('',#15206);
#4212=VERTEX_POINT('',#15210);
#4213=VERTEX_POINT('',#15216);
#4214=VERTEX_POINT('',#15218);
#4215=VERTEX_POINT('',#15222);
#4216=VERTEX_POINT('',#15226);
#4217=VERTEX_POINT('',#15232);
#4218=VERTEX_POINT('',#15234);
#4219=VERTEX_POINT('',#15238);
#4220=VERTEX_POINT('',#15242);
#4221=VERTEX_POINT('',#15248);
#4222=VERTEX_POINT('',#15250);
#4223=VERTEX_POINT('',#15254);
#4224=VERTEX_POINT('',#15258);
#4225=VERTEX_POINT('',#15264);
#4226=VERTEX_POINT('',#15266);
#4227=VERTEX_POINT('',#15270);
#4228=VERTEX_POINT('',#15274);
#4229=VERTEX_POINT('',#15280);
#4230=VERTEX_POINT('',#15282);
#4231=VERTEX_POINT('',#15286);
#4232=VERTEX_POINT('',#15290);
#4233=VERTEX_POINT('',#15294);
#4234=VERTEX_POINT('',#15298);
#4235=VERTEX_POINT('',#15302);
#4236=VERTEX_POINT('',#15308);
#4237=VERTEX_POINT('',#15312);
#4238=VERTEX_POINT('',#15316);
#4239=EDGE_CURVE('',#3429,#3430,#3039,.T.);
#4240=EDGE_CURVE('',#3429,#3431,#1389,.T.);
#4241=EDGE_CURVE('',#3432,#3431,#3040,.T.);
#4242=EDGE_CURVE('',#3430,#3432,#1390,.T.);
#4243=EDGE_CURVE('',#3433,#3429,#3041,.T.);
#4244=EDGE_CURVE('',#3433,#3434,#1391,.T.);
#4245=EDGE_CURVE('',#3431,#3434,#3042,.T.);
#4246=EDGE_CURVE('',#3435,#3433,#3043,.T.);
#4247=EDGE_CURVE('',#3435,#3436,#1392,.T.);
#4248=EDGE_CURVE('',#3434,#3436,#3044,.T.);
#4249=EDGE_CURVE('',#3437,#3435,#3045,.T.);
#4250=EDGE_CURVE('',#3437,#3438,#1393,.T.);
#4251=EDGE_CURVE('',#3436,#3438,#3046,.T.);
#4252=EDGE_CURVE('',#3439,#3437,#3047,.T.);
#4253=EDGE_CURVE('',#3439,#3440,#1394,.T.);
#4254=EDGE_CURVE('',#3438,#3440,#3048,.T.);
#4255=EDGE_CURVE('',#3441,#3439,#3049,.T.);
#4256=EDGE_CURVE('',#3441,#3442,#1395,.T.);
#4257=EDGE_CURVE('',#3440,#3442,#3050,.T.);
#4258=EDGE_CURVE('',#3443,#3441,#3051,.T.);
#4259=EDGE_CURVE('',#3443,#3444,#1396,.T.);
#4260=EDGE_CURVE('',#3442,#3444,#3052,.T.);
#4261=EDGE_CURVE('',#3430,#3443,#3053,.T.);
#4262=EDGE_CURVE('',#3444,#3432,#3054,.T.);
#4263=EDGE_CURVE('',#3445,#3446,#3055,.T.);
#4264=EDGE_CURVE('',#3445,#3447,#1397,.T.);
#4265=EDGE_CURVE('',#3448,#3447,#3056,.T.);
#4266=EDGE_CURVE('',#3446,#3448,#1398,.T.);
#4267=EDGE_CURVE('',#3446,#3449,#3057,.T.);
#4268=EDGE_CURVE('',#3450,#3448,#3058,.T.);
#4269=EDGE_CURVE('',#3449,#3450,#1399,.T.);
#4270=EDGE_CURVE('',#3449,#3451,#3059,.T.);
#4271=EDGE_CURVE('',#3452,#3450,#3060,.T.);
#4272=EDGE_CURVE('',#3451,#3452,#1400,.T.);
#4273=EDGE_CURVE('',#3451,#3445,#3061,.T.);
#4274=EDGE_CURVE('',#3447,#3452,#3062,.T.);
#4275=EDGE_CURVE('',#3453,#3454,#1401,.T.);
#4276=EDGE_CURVE('',#3453,#3455,#1402,.T.);
#4277=EDGE_CURVE('',#3456,#3455,#1403,.T.);
#4278=EDGE_CURVE('',#3454,#3456,#1404,.T.);
#4279=EDGE_CURVE('',#3454,#3457,#1405,.T.);
#4280=EDGE_CURVE('',#3458,#3456,#1406,.T.);
#4281=EDGE_CURVE('',#3457,#3458,#1407,.T.);
#4282=EDGE_CURVE('',#3457,#3459,#1408,.T.);
#4283=EDGE_CURVE('',#3460,#3458,#1409,.T.);
#4284=EDGE_CURVE('',#3459,#3460,#1410,.T.);
#4285=EDGE_CURVE('',#3459,#3461,#1411,.T.);
#4286=EDGE_CURVE('',#3462,#3460,#1412,.T.);
#4287=EDGE_CURVE('',#3461,#3462,#1413,.T.);
#4288=EDGE_CURVE('',#3461,#3463,#1414,.T.);
#4289=EDGE_CURVE('',#3464,#3462,#1415,.T.);
#4290=EDGE_CURVE('',#3463,#3464,#1416,.T.);
#4291=EDGE_CURVE('',#3463,#3465,#3063,.T.);
#4292=EDGE_CURVE('',#3466,#3464,#3064,.T.);
#4293=EDGE_CURVE('',#3465,#3466,#1417,.T.);
#4294=EDGE_CURVE('',#3465,#3467,#1418,.T.);
#4295=EDGE_CURVE('',#3468,#3466,#1419,.T.);
#4296=EDGE_CURVE('',#3467,#3468,#1420,.T.);
#4297=EDGE_CURVE('',#3467,#3469,#1421,.T.);
#4298=EDGE_CURVE('',#3470,#3468,#1422,.T.);
#4299=EDGE_CURVE('',#3469,#3470,#1423,.T.);
#4300=EDGE_CURVE('',#3469,#3471,#1424,.T.);
#4301=EDGE_CURVE('',#3472,#3470,#1425,.T.);
#4302=EDGE_CURVE('',#3471,#3472,#1426,.T.);
#4303=EDGE_CURVE('',#3471,#3473,#1427,.T.);
#4304=EDGE_CURVE('',#3474,#3472,#1428,.T.);
#4305=EDGE_CURVE('',#3473,#3474,#1429,.T.);
#4306=EDGE_CURVE('',#3473,#3453,#1430,.T.);
#4307=EDGE_CURVE('',#3455,#3474,#1431,.T.);
#4308=EDGE_CURVE('',#3475,#3476,#1432,.T.);
#4309=EDGE_CURVE('',#3475,#3477,#1433,.T.);
#4310=EDGE_CURVE('',#3478,#3477,#1434,.T.);
#4311=EDGE_CURVE('',#3476,#3478,#1435,.T.);
#4312=EDGE_CURVE('',#3476,#3479,#1436,.T.);
#4313=EDGE_CURVE('',#3480,#3478,#1437,.T.);
#4314=EDGE_CURVE('',#3479,#3480,#1438,.T.);
#4315=EDGE_CURVE('',#3479,#3481,#1439,.T.);
#4316=EDGE_CURVE('',#3482,#3480,#1440,.T.);
#4317=EDGE_CURVE('',#3481,#3482,#1441,.T.);
#4318=EDGE_CURVE('',#3481,#3475,#1442,.T.);
#4319=EDGE_CURVE('',#3477,#3482,#1443,.T.);
#4320=EDGE_CURVE('',#3483,#3484,#3065,.T.);
#4321=EDGE_CURVE('',#3483,#3485,#1444,.T.);
#4322=EDGE_CURVE('',#3486,#3485,#3066,.T.);
#4323=EDGE_CURVE('',#3484,#3486,#1445,.T.);
#4324=EDGE_CURVE('',#3487,#3483,#3067,.T.);
#4325=EDGE_CURVE('',#3487,#3488,#1446,.T.);
#4326=EDGE_CURVE('',#3485,#3488,#3068,.T.);
#4327=EDGE_CURVE('',#3489,#3487,#3069,.T.);
#4328=EDGE_CURVE('',#3489,#3490,#1447,.T.);
#4329=EDGE_CURVE('',#3488,#3490,#3070,.T.);
#4330=EDGE_CURVE('',#3491,#3489,#3071,.T.);
#4331=EDGE_CURVE('',#3491,#3492,#1448,.T.);
#4332=EDGE_CURVE('',#3490,#3492,#3072,.T.);
#4333=EDGE_CURVE('',#3484,#3491,#3073,.T.);
#4334=EDGE_CURVE('',#3492,#3486,#3074,.T.);
#4335=EDGE_CURVE('',#3493,#3494,#3075,.T.);
#4336=EDGE_CURVE('',#3493,#3495,#1449,.T.);
#4337=EDGE_CURVE('',#3496,#3495,#3076,.T.);
#4338=EDGE_CURVE('',#3494,#3496,#1450,.T.);
#4339=EDGE_CURVE('',#3497,#3493,#3077,.T.);
#4340=EDGE_CURVE('',#3497,#3498,#1451,.T.);
#4341=EDGE_CURVE('',#3495,#3498,#3078,.T.);
#4342=EDGE_CURVE('',#3499,#3497,#3079,.T.);
#4343=EDGE_CURVE('',#3499,#3500,#1452,.T.);
#4344=EDGE_CURVE('',#3498,#3500,#3080,.T.);
#4345=EDGE_CURVE('',#3501,#3499,#3081,.T.);
#4346=EDGE_CURVE('',#3501,#3502,#1453,.T.);
#4347=EDGE_CURVE('',#3500,#3502,#3082,.T.);
#4348=EDGE_CURVE('',#3494,#3501,#3083,.T.);
#4349=EDGE_CURVE('',#3502,#3496,#3084,.T.);
#4350=EDGE_CURVE('',#3503,#3504,#3085,.T.);
#4351=EDGE_CURVE('',#3503,#3505,#1454,.T.);
#4352=EDGE_CURVE('',#3506,#3505,#3086,.T.);
#4353=EDGE_CURVE('',#3504,#3506,#1455,.T.);
#4354=EDGE_CURVE('',#3504,#3507,#3087,.T.);
#4355=EDGE_CURVE('',#3508,#3506,#3088,.T.);
#4356=EDGE_CURVE('',#3507,#3508,#1456,.T.);
#4357=EDGE_CURVE('',#3507,#3509,#1457,.T.);
#4358=EDGE_CURVE('',#3510,#3508,#1458,.T.);
#4359=EDGE_CURVE('',#3509,#3510,#1459,.T.);
#4360=EDGE_CURVE('',#3509,#3511,#3089,.T.);
#4361=EDGE_CURVE('',#3512,#3510,#3090,.T.);
#4362=EDGE_CURVE('',#3511,#3512,#1460,.T.);
#4363=EDGE_CURVE('',#3511,#3513,#3091,.T.);
#4364=EDGE_CURVE('',#3514,#3512,#3092,.T.);
#4365=EDGE_CURVE('',#3513,#3514,#1461,.T.);
#4366=EDGE_CURVE('',#3513,#3515,#3093,.T.);
#4367=EDGE_CURVE('',#3516,#3514,#3094,.T.);
#4368=EDGE_CURVE('',#3515,#3516,#1462,.T.);
#4369=EDGE_CURVE('',#3515,#3517,#3095,.T.);
#4370=EDGE_CURVE('',#3518,#3516,#3096,.T.);
#4371=EDGE_CURVE('',#3517,#3518,#1463,.T.);
#4372=EDGE_CURVE('',#3517,#3519,#1464,.T.);
#4373=EDGE_CURVE('',#3520,#3518,#1465,.T.);
#4374=EDGE_CURVE('',#3519,#3520,#1466,.T.);
#4375=EDGE_CURVE('',#3519,#3521,#3097,.T.);
#4376=EDGE_CURVE('',#3522,#3520,#3098,.T.);
#4377=EDGE_CURVE('',#3521,#3522,#1467,.T.);
#4378=EDGE_CURVE('',#3521,#3523,#3099,.T.);
#4379=EDGE_CURVE('',#3524,#3522,#3100,.T.);
#4380=EDGE_CURVE('',#3523,#3524,#1468,.T.);
#4381=EDGE_CURVE('',#3523,#3503,#3101,.T.);
#4382=EDGE_CURVE('',#3505,#3524,#3102,.T.);
#4383=EDGE_CURVE('',#3525,#3526,#1469,.T.);
#4384=EDGE_CURVE('',#3525,#3527,#1470,.T.);
#4385=EDGE_CURVE('',#3528,#3527,#1471,.T.);
#4386=EDGE_CURVE('',#3526,#3528,#1472,.T.);
#4387=EDGE_CURVE('',#3526,#3529,#1473,.T.);
#4388=EDGE_CURVE('',#3530,#3528,#1474,.T.);
#4389=EDGE_CURVE('',#3529,#3530,#1475,.T.);
#4390=EDGE_CURVE('',#3529,#3531,#1476,.T.);
#4391=EDGE_CURVE('',#3532,#3530,#1477,.T.);
#4392=EDGE_CURVE('',#3531,#3532,#1478,.T.);
#4393=EDGE_CURVE('',#3531,#3525,#1479,.T.);
#4394=EDGE_CURVE('',#3527,#3532,#1480,.T.);
#4395=EDGE_CURVE('',#3533,#3534,#3103,.T.);
#4396=EDGE_CURVE('',#3533,#3535,#1481,.T.);
#4397=EDGE_CURVE('',#3536,#3535,#3104,.T.);
#4398=EDGE_CURVE('',#3534,#3536,#1482,.T.);
#4399=EDGE_CURVE('',#3537,#3533,#3105,.T.);
#4400=EDGE_CURVE('',#3537,#3538,#1483,.T.);
#4401=EDGE_CURVE('',#3535,#3538,#3106,.T.);
#4402=EDGE_CURVE('',#3539,#3537,#1484,.T.);
#4403=EDGE_CURVE('',#3539,#3540,#1485,.T.);
#4404=EDGE_CURVE('',#3538,#3540,#1486,.T.);
#4405=EDGE_CURVE('',#3541,#3539,#3107,.T.);
#4406=EDGE_CURVE('',#3541,#3542,#1487,.T.);
#4407=EDGE_CURVE('',#3540,#3542,#3108,.T.);
#4408=EDGE_CURVE('',#3534,#3541,#3109,.T.);
#4409=EDGE_CURVE('',#3542,#3536,#3110,.T.);
#4410=EDGE_CURVE('',#3543,#3544,#3111,.T.);
#4411=EDGE_CURVE('',#3543,#3545,#1488,.T.);
#4412=EDGE_CURVE('',#3546,#3545,#3112,.T.);
#4413=EDGE_CURVE('',#3544,#3546,#1489,.T.);
#4414=EDGE_CURVE('',#3544,#3547,#1490,.T.);
#4415=EDGE_CURVE('',#3548,#3546,#1491,.T.);
#4416=EDGE_CURVE('',#3547,#3548,#1492,.T.);
#4417=EDGE_CURVE('',#3547,#3549,#1493,.T.);
#4418=EDGE_CURVE('',#3550,#3548,#1494,.T.);
#4419=EDGE_CURVE('',#3549,#3550,#1495,.T.);
#4420=EDGE_CURVE('',#3549,#3551,#1496,.T.);
#4421=EDGE_CURVE('',#3552,#3550,#1497,.T.);
#4422=EDGE_CURVE('',#3551,#3552,#1498,.T.);
#4423=EDGE_CURVE('',#3551,#3553,#1499,.T.);
#4424=EDGE_CURVE('',#3554,#3552,#1500,.T.);
#4425=EDGE_CURVE('',#3553,#3554,#1501,.T.);
#4426=EDGE_CURVE('',#3553,#3555,#1502,.T.);
#4427=EDGE_CURVE('',#3556,#3554,#1503,.T.);
#4428=EDGE_CURVE('',#3555,#3556,#1504,.T.);
#4429=EDGE_CURVE('',#3555,#3557,#3113,.T.);
#4430=EDGE_CURVE('',#3558,#3556,#3114,.T.);
#4431=EDGE_CURVE('',#3557,#3558,#1505,.T.);
#4432=EDGE_CURVE('',#3557,#3559,#3115,.T.);
#4433=EDGE_CURVE('',#3560,#3558,#3116,.T.);
#4434=EDGE_CURVE('',#3559,#3560,#1506,.T.);
#4435=EDGE_CURVE('',#3559,#3543,#3117,.T.);
#4436=EDGE_CURVE('',#3545,#3560,#3118,.T.);
#4437=EDGE_CURVE('',#3561,#3562,#3119,.T.);
#4438=EDGE_CURVE('',#3561,#3563,#1507,.T.);
#4439=EDGE_CURVE('',#3564,#3563,#3120,.T.);
#4440=EDGE_CURVE('',#3562,#3564,#1508,.T.);
#4441=EDGE_CURVE('',#3565,#3561,#3121,.T.);
#4442=EDGE_CURVE('',#3565,#3566,#1509,.T.);
#4443=EDGE_CURVE('',#3563,#3566,#3122,.T.);
#4444=EDGE_CURVE('',#3567,#3565,#3123,.T.);
#4445=EDGE_CURVE('',#3567,#3568,#1510,.T.);
#4446=EDGE_CURVE('',#3566,#3568,#3124,.T.);
#4447=EDGE_CURVE('',#3569,#3567,#3125,.T.);
#4448=EDGE_CURVE('',#3569,#3570,#1511,.T.);
#4449=EDGE_CURVE('',#3568,#3570,#3126,.T.);
#4450=EDGE_CURVE('',#3571,#3569,#3127,.T.);
#4451=EDGE_CURVE('',#3571,#3572,#1512,.T.);
#4452=EDGE_CURVE('',#3570,#3572,#3128,.T.);
#4453=EDGE_CURVE('',#3573,#3571,#3129,.T.);
#4454=EDGE_CURVE('',#3573,#3574,#1513,.T.);
#4455=EDGE_CURVE('',#3572,#3574,#3130,.T.);
#4456=EDGE_CURVE('',#3575,#3573,#3131,.T.);
#4457=EDGE_CURVE('',#3575,#3576,#1514,.T.);
#4458=EDGE_CURVE('',#3574,#3576,#3132,.T.);
#4459=EDGE_CURVE('',#3562,#3575,#3133,.T.);
#4460=EDGE_CURVE('',#3576,#3564,#3134,.T.);
#4461=EDGE_CURVE('',#3577,#3578,#3135,.T.);
#4462=EDGE_CURVE('',#3577,#3579,#1515,.T.);
#4463=EDGE_CURVE('',#3580,#3579,#3136,.T.);
#4464=EDGE_CURVE('',#3578,#3580,#1516,.T.);
#4465=EDGE_CURVE('',#3578,#3581,#3137,.T.);
#4466=EDGE_CURVE('',#3582,#3580,#3138,.T.);
#4467=EDGE_CURVE('',#3581,#3582,#1517,.T.);
#4468=EDGE_CURVE('',#3581,#3583,#3139,.T.);
#4469=EDGE_CURVE('',#3584,#3582,#3140,.T.);
#4470=EDGE_CURVE('',#3583,#3584,#1518,.T.);
#4471=EDGE_CURVE('',#3583,#3577,#3141,.T.);
#4472=EDGE_CURVE('',#3579,#3584,#3142,.T.);
#4473=EDGE_CURVE('',#3585,#3586,#1519,.T.);
#4474=EDGE_CURVE('',#3585,#3587,#1520,.T.);
#4475=EDGE_CURVE('',#3588,#3587,#1521,.T.);
#4476=EDGE_CURVE('',#3586,#3588,#1522,.T.);
#4477=EDGE_CURVE('',#3586,#3589,#1523,.T.);
#4478=EDGE_CURVE('',#3590,#3588,#1524,.T.);
#4479=EDGE_CURVE('',#3589,#3590,#1525,.T.);
#4480=EDGE_CURVE('',#3589,#3591,#1526,.T.);
#4481=EDGE_CURVE('',#3592,#3590,#1527,.T.);
#4482=EDGE_CURVE('',#3591,#3592,#1528,.T.);
#4483=EDGE_CURVE('',#3591,#3585,#1529,.T.);
#4484=EDGE_CURVE('',#3587,#3592,#1530,.T.);
#4485=EDGE_CURVE('',#3593,#3594,#1531,.T.);
#4486=EDGE_CURVE('',#3593,#3595,#1532,.T.);
#4487=EDGE_CURVE('',#3596,#3595,#1533,.T.);
#4488=EDGE_CURVE('',#3594,#3596,#1534,.T.);
#4489=EDGE_CURVE('',#3594,#3597,#3143,.T.);
#4490=EDGE_CURVE('',#3598,#3596,#3144,.T.);
#4491=EDGE_CURVE('',#3597,#3598,#1535,.T.);
#4492=EDGE_CURVE('',#3597,#3599,#3145,.T.);
#4493=EDGE_CURVE('',#3600,#3598,#3146,.T.);
#4494=EDGE_CURVE('',#3599,#3600,#1536,.T.);
#4495=EDGE_CURVE('',#3599,#3601,#3147,.T.);
#4496=EDGE_CURVE('',#3602,#3600,#3148,.T.);
#4497=EDGE_CURVE('',#3601,#3602,#1537,.T.);
#4498=EDGE_CURVE('',#3601,#3603,#3149,.T.);
#4499=EDGE_CURVE('',#3604,#3602,#3150,.T.);
#4500=EDGE_CURVE('',#3603,#3604,#1538,.T.);
#4501=EDGE_CURVE('',#3603,#3605,#3151,.T.);
#4502=EDGE_CURVE('',#3606,#3604,#3152,.T.);
#4503=EDGE_CURVE('',#3605,#3606,#1539,.T.);
#4504=EDGE_CURVE('',#3605,#3607,#3153,.T.);
#4505=EDGE_CURVE('',#3608,#3606,#3154,.T.);
#4506=EDGE_CURVE('',#3607,#3608,#1540,.T.);
#4507=EDGE_CURVE('',#3607,#3609,#1541,.T.);
#4508=EDGE_CURVE('',#3610,#3608,#1542,.T.);
#4509=EDGE_CURVE('',#3609,#3610,#1543,.T.);
#4510=EDGE_CURVE('',#3609,#3611,#1544,.T.);
#4511=EDGE_CURVE('',#3612,#3610,#1545,.T.);
#4512=EDGE_CURVE('',#3611,#3612,#1546,.T.);
#4513=EDGE_CURVE('',#3611,#3613,#3155,.T.);
#4514=EDGE_CURVE('',#3614,#3612,#3156,.T.);
#4515=EDGE_CURVE('',#3613,#3614,#1547,.T.);
#4516=EDGE_CURVE('',#3613,#3615,#3157,.T.);
#4517=EDGE_CURVE('',#3616,#3614,#3158,.T.);
#4518=EDGE_CURVE('',#3615,#3616,#1548,.T.);
#4519=EDGE_CURVE('',#3615,#3617,#3159,.T.);
#4520=EDGE_CURVE('',#3618,#3616,#3160,.T.);
#4521=EDGE_CURVE('',#3617,#3618,#1549,.T.);
#4522=EDGE_CURVE('',#3617,#3619,#3161,.T.);
#4523=EDGE_CURVE('',#3620,#3618,#3162,.T.);
#4524=EDGE_CURVE('',#3619,#3620,#1550,.T.);
#4525=EDGE_CURVE('',#3619,#3621,#3163,.T.);
#4526=EDGE_CURVE('',#3622,#3620,#3164,.T.);
#4527=EDGE_CURVE('',#3621,#3622,#1551,.T.);
#4528=EDGE_CURVE('',#3621,#3623,#1552,.T.);
#4529=EDGE_CURVE('',#3624,#3622,#1553,.T.);
#4530=EDGE_CURVE('',#3623,#3624,#1554,.T.);
#4531=EDGE_CURVE('',#3623,#3625,#1555,.T.);
#4532=EDGE_CURVE('',#3626,#3624,#1556,.T.);
#4533=EDGE_CURVE('',#3625,#3626,#1557,.T.);
#4534=EDGE_CURVE('',#3625,#3593,#1558,.T.);
#4535=EDGE_CURVE('',#3595,#3626,#1559,.T.);
#4536=EDGE_CURVE('',#3627,#3628,#1560,.T.);
#4537=EDGE_CURVE('',#3627,#3629,#1561,.T.);
#4538=EDGE_CURVE('',#3630,#3629,#1562,.T.);
#4539=EDGE_CURVE('',#3628,#3630,#1563,.T.);
#4540=EDGE_CURVE('',#3628,#3631,#1564,.T.);
#4541=EDGE_CURVE('',#3632,#3630,#1565,.T.);
#4542=EDGE_CURVE('',#3631,#3632,#1566,.T.);
#4543=EDGE_CURVE('',#3631,#3633,#1567,.T.);
#4544=EDGE_CURVE('',#3634,#3632,#1568,.T.);
#4545=EDGE_CURVE('',#3633,#3634,#1569,.T.);
#4546=EDGE_CURVE('',#3633,#3635,#1570,.T.);
#4547=EDGE_CURVE('',#3636,#3634,#1571,.T.);
#4548=EDGE_CURVE('',#3635,#3636,#1572,.T.);
#4549=EDGE_CURVE('',#3635,#3637,#1573,.T.);
#4550=EDGE_CURVE('',#3638,#3636,#1574,.T.);
#4551=EDGE_CURVE('',#3637,#3638,#1575,.T.);
#4552=EDGE_CURVE('',#3637,#3639,#3165,.T.);
#4553=EDGE_CURVE('',#3640,#3638,#3166,.T.);
#4554=EDGE_CURVE('',#3639,#3640,#1576,.T.);
#4555=EDGE_CURVE('',#3639,#3641,#1577,.T.);
#4556=EDGE_CURVE('',#3642,#3640,#1578,.T.);
#4557=EDGE_CURVE('',#3641,#3642,#1579,.T.);
#4558=EDGE_CURVE('',#3641,#3643,#1580,.T.);
#4559=EDGE_CURVE('',#3644,#3642,#1581,.T.);
#4560=EDGE_CURVE('',#3643,#3644,#1582,.T.);
#4561=EDGE_CURVE('',#3643,#3645,#1583,.T.);
#4562=EDGE_CURVE('',#3646,#3644,#1584,.T.);
#4563=EDGE_CURVE('',#3645,#3646,#1585,.T.);
#4564=EDGE_CURVE('',#3645,#3647,#1586,.T.);
#4565=EDGE_CURVE('',#3648,#3646,#1587,.T.);
#4566=EDGE_CURVE('',#3647,#3648,#1588,.T.);
#4567=EDGE_CURVE('',#3647,#3627,#1589,.T.);
#4568=EDGE_CURVE('',#3629,#3648,#1590,.T.);
#4569=EDGE_CURVE('',#3649,#3650,#1591,.T.);
#4570=EDGE_CURVE('',#3649,#3651,#1592,.T.);
#4571=EDGE_CURVE('',#3652,#3651,#1593,.T.);
#4572=EDGE_CURVE('',#3650,#3652,#1594,.T.);
#4573=EDGE_CURVE('',#3650,#3653,#1595,.T.);
#4574=EDGE_CURVE('',#3654,#3652,#1596,.T.);
#4575=EDGE_CURVE('',#3653,#3654,#1597,.T.);
#4576=EDGE_CURVE('',#3653,#3655,#1598,.T.);
#4577=EDGE_CURVE('',#3656,#3654,#1599,.T.);
#4578=EDGE_CURVE('',#3655,#3656,#1600,.T.);
#4579=EDGE_CURVE('',#3655,#3649,#1601,.T.);
#4580=EDGE_CURVE('',#3651,#3656,#1602,.T.);
#4581=EDGE_CURVE('',#3657,#3658,#1603,.T.);
#4582=EDGE_CURVE('',#3657,#3659,#1604,.T.);
#4583=EDGE_CURVE('',#3660,#3659,#1605,.T.);
#4584=EDGE_CURVE('',#3658,#3660,#1606,.T.);
#4585=EDGE_CURVE('',#3658,#3661,#1607,.T.);
#4586=EDGE_CURVE('',#3662,#3660,#1608,.T.);
#4587=EDGE_CURVE('',#3661,#3662,#1609,.T.);
#4588=EDGE_CURVE('',#3661,#3663,#1610,.T.);
#4589=EDGE_CURVE('',#3664,#3662,#1611,.T.);
#4590=EDGE_CURVE('',#3663,#3664,#1612,.T.);
#4591=EDGE_CURVE('',#3663,#3665,#1613,.T.);
#4592=EDGE_CURVE('',#3666,#3664,#1614,.T.);
#4593=EDGE_CURVE('',#3665,#3666,#1615,.T.);
#4594=EDGE_CURVE('',#3665,#3667,#1616,.T.);
#4595=EDGE_CURVE('',#3668,#3666,#1617,.T.);
#4596=EDGE_CURVE('',#3667,#3668,#1618,.T.);
#4597=EDGE_CURVE('',#3667,#3669,#1619,.T.);
#4598=EDGE_CURVE('',#3670,#3668,#1620,.T.);
#4599=EDGE_CURVE('',#3669,#3670,#1621,.T.);
#4600=EDGE_CURVE('',#3669,#3671,#1622,.T.);
#4601=EDGE_CURVE('',#3672,#3670,#1623,.T.);
#4602=EDGE_CURVE('',#3671,#3672,#1624,.T.);
#4603=EDGE_CURVE('',#3671,#3673,#1625,.T.);
#4604=EDGE_CURVE('',#3674,#3672,#1626,.T.);
#4605=EDGE_CURVE('',#3673,#3674,#1627,.T.);
#4606=EDGE_CURVE('',#3673,#3675,#1628,.T.);
#4607=EDGE_CURVE('',#3676,#3674,#1629,.T.);
#4608=EDGE_CURVE('',#3675,#3676,#1630,.T.);
#4609=EDGE_CURVE('',#3675,#3677,#1631,.T.);
#4610=EDGE_CURVE('',#3678,#3676,#1632,.T.);
#4611=EDGE_CURVE('',#3677,#3678,#1633,.T.);
#4612=EDGE_CURVE('',#3677,#3679,#1634,.T.);
#4613=EDGE_CURVE('',#3680,#3678,#1635,.T.);
#4614=EDGE_CURVE('',#3679,#3680,#1636,.T.);
#4615=EDGE_CURVE('',#3679,#3681,#3167,.T.);
#4616=EDGE_CURVE('',#3682,#3680,#3168,.T.);
#4617=EDGE_CURVE('',#3681,#3682,#1637,.T.);
#4618=EDGE_CURVE('',#3681,#3683,#3169,.T.);
#4619=EDGE_CURVE('',#3684,#3682,#3170,.T.);
#4620=EDGE_CURVE('',#3683,#3684,#1638,.T.);
#4621=EDGE_CURVE('',#3683,#3685,#3171,.T.);
#4622=EDGE_CURVE('',#3686,#3684,#3172,.T.);
#4623=EDGE_CURVE('',#3685,#3686,#1639,.T.);
#4624=EDGE_CURVE('',#3685,#3687,#1640,.T.);
#4625=EDGE_CURVE('',#3688,#3686,#1641,.T.);
#4626=EDGE_CURVE('',#3687,#3688,#1642,.T.);
#4627=EDGE_CURVE('',#3687,#3689,#1643,.T.);
#4628=EDGE_CURVE('',#3690,#3688,#1644,.T.);
#4629=EDGE_CURVE('',#3689,#3690,#1645,.T.);
#4630=EDGE_CURVE('',#3689,#3691,#3173,.T.);
#4631=EDGE_CURVE('',#3692,#3690,#3174,.T.);
#4632=EDGE_CURVE('',#3691,#3692,#1646,.T.);
#4633=EDGE_CURVE('',#3691,#3657,#3175,.T.);
#4634=EDGE_CURVE('',#3659,#3692,#3176,.T.);
#4635=EDGE_CURVE('',#3693,#3694,#1647,.T.);
#4636=EDGE_CURVE('',#3693,#3695,#1648,.T.);
#4637=EDGE_CURVE('',#3696,#3695,#1649,.T.);
#4638=EDGE_CURVE('',#3694,#3696,#1650,.T.);
#4639=EDGE_CURVE('',#3694,#3697,#1651,.T.);
#4640=EDGE_CURVE('',#3698,#3696,#1652,.T.);
#4641=EDGE_CURVE('',#3697,#3698,#1653,.T.);
#4642=EDGE_CURVE('',#3697,#3699,#1654,.T.);
#4643=EDGE_CURVE('',#3700,#3698,#1655,.T.);
#4644=EDGE_CURVE('',#3699,#3700,#1656,.T.);
#4645=EDGE_CURVE('',#3699,#3693,#1657,.T.);
#4646=EDGE_CURVE('',#3695,#3700,#1658,.T.);
#4647=EDGE_CURVE('',#3701,#3702,#3177,.T.);
#4648=EDGE_CURVE('',#3701,#3703,#1659,.T.);
#4649=EDGE_CURVE('',#3704,#3703,#3178,.T.);
#4650=EDGE_CURVE('',#3702,#3704,#1660,.T.);
#4651=EDGE_CURVE('',#3702,#3705,#3179,.T.);
#4652=EDGE_CURVE('',#3706,#3704,#3180,.T.);
#4653=EDGE_CURVE('',#3705,#3706,#1661,.T.);
#4654=EDGE_CURVE('',#3705,#3707,#1662,.T.);
#4655=EDGE_CURVE('',#3708,#3706,#1663,.T.);
#4656=EDGE_CURVE('',#3707,#3708,#1664,.T.);
#4657=EDGE_CURVE('',#3707,#3709,#1665,.T.);
#4658=EDGE_CURVE('',#3710,#3708,#1666,.T.);
#4659=EDGE_CURVE('',#3709,#3710,#1667,.T.);
#4660=EDGE_CURVE('',#3709,#3711,#3181,.T.);
#4661=EDGE_CURVE('',#3712,#3710,#3182,.T.);
#4662=EDGE_CURVE('',#3711,#3712,#1668,.T.);
#4663=EDGE_CURVE('',#3711,#3713,#3183,.T.);
#4664=EDGE_CURVE('',#3714,#3712,#3184,.T.);
#4665=EDGE_CURVE('',#3713,#3714,#1669,.T.);
#4666=EDGE_CURVE('',#3713,#3715,#3185,.T.);
#4667=EDGE_CURVE('',#3716,#3714,#3186,.T.);
#4668=EDGE_CURVE('',#3715,#3716,#1670,.T.);
#4669=EDGE_CURVE('',#3715,#3717,#3187,.T.);
#4670=EDGE_CURVE('',#3718,#3716,#3188,.T.);
#4671=EDGE_CURVE('',#3717,#3718,#1671,.T.);
#4672=EDGE_CURVE('',#3717,#3719,#3189,.T.);
#4673=EDGE_CURVE('',#3720,#3718,#3190,.T.);
#4674=EDGE_CURVE('',#3719,#3720,#1672,.T.);
#4675=EDGE_CURVE('',#3719,#3721,#3191,.T.);
#4676=EDGE_CURVE('',#3722,#3720,#3192,.T.);
#4677=EDGE_CURVE('',#3721,#3722,#1673,.T.);
#4678=EDGE_CURVE('',#3721,#3723,#3193,.T.);
#4679=EDGE_CURVE('',#3724,#3722,#3194,.T.);
#4680=EDGE_CURVE('',#3723,#3724,#1674,.T.);
#4681=EDGE_CURVE('',#3723,#3725,#1675,.T.);
#4682=EDGE_CURVE('',#3726,#3724,#1676,.T.);
#4683=EDGE_CURVE('',#3725,#3726,#1677,.T.);
#4684=EDGE_CURVE('',#3725,#3727,#1678,.T.);
#4685=EDGE_CURVE('',#3728,#3726,#1679,.T.);
#4686=EDGE_CURVE('',#3727,#3728,#1680,.T.);
#4687=EDGE_CURVE('',#3727,#3729,#1681,.T.);
#4688=EDGE_CURVE('',#3730,#3728,#1682,.T.);
#4689=EDGE_CURVE('',#3729,#3730,#1683,.T.);
#4690=EDGE_CURVE('',#3729,#3731,#1684,.T.);
#4691=EDGE_CURVE('',#3732,#3730,#1685,.T.);
#4692=EDGE_CURVE('',#3731,#3732,#1686,.T.);
#4693=EDGE_CURVE('',#3731,#3733,#1687,.T.);
#4694=EDGE_CURVE('',#3734,#3732,#1688,.T.);
#4695=EDGE_CURVE('',#3733,#3734,#1689,.T.);
#4696=EDGE_CURVE('',#3733,#3735,#3195,.T.);
#4697=EDGE_CURVE('',#3736,#3734,#3196,.T.);
#4698=EDGE_CURVE('',#3735,#3736,#1690,.T.);
#4699=EDGE_CURVE('',#3735,#3737,#3197,.T.);
#4700=EDGE_CURVE('',#3738,#3736,#3198,.T.);
#4701=EDGE_CURVE('',#3737,#3738,#1691,.T.);
#4702=EDGE_CURVE('',#3737,#3739,#3199,.T.);
#4703=EDGE_CURVE('',#3740,#3738,#3200,.T.);
#4704=EDGE_CURVE('',#3739,#3740,#1692,.T.);
#4705=EDGE_CURVE('',#3739,#3701,#3201,.T.);
#4706=EDGE_CURVE('',#3703,#3740,#3202,.T.);
#4707=EDGE_CURVE('',#3741,#3742,#1693,.T.);
#4708=EDGE_CURVE('',#3741,#3743,#1694,.T.);
#4709=EDGE_CURVE('',#3744,#3743,#1695,.T.);
#4710=EDGE_CURVE('',#3742,#3744,#1696,.T.);
#4711=EDGE_CURVE('',#3742,#3745,#1697,.T.);
#4712=EDGE_CURVE('',#3746,#3744,#1698,.T.);
#4713=EDGE_CURVE('',#3745,#3746,#1699,.T.);
#4714=EDGE_CURVE('',#3745,#3747,#1700,.T.);
#4715=EDGE_CURVE('',#3748,#3746,#1701,.T.);
#4716=EDGE_CURVE('',#3747,#3748,#1702,.T.);
#4717=EDGE_CURVE('',#3747,#3741,#1703,.T.);
#4718=EDGE_CURVE('',#3743,#3748,#1704,.T.);
#4719=EDGE_CURVE('',#3749,#3750,#1705,.T.);
#4720=EDGE_CURVE('',#3749,#3751,#1706,.T.);
#4721=EDGE_CURVE('',#3752,#3751,#1707,.T.);
#4722=EDGE_CURVE('',#3750,#3752,#1708,.T.);
#4723=EDGE_CURVE('',#3750,#3753,#3203,.T.);
#4724=EDGE_CURVE('',#3754,#3752,#3204,.T.);
#4725=EDGE_CURVE('',#3753,#3754,#1709,.T.);
#4726=EDGE_CURVE('',#3753,#3755,#3205,.T.);
#4727=EDGE_CURVE('',#3756,#3754,#3206,.T.);
#4728=EDGE_CURVE('',#3755,#3756,#1710,.T.);
#4729=EDGE_CURVE('',#3755,#3757,#3207,.T.);
#4730=EDGE_CURVE('',#3758,#3756,#3208,.T.);
#4731=EDGE_CURVE('',#3757,#3758,#1711,.T.);
#4732=EDGE_CURVE('',#3757,#3759,#1712,.T.);
#4733=EDGE_CURVE('',#3760,#3758,#1713,.T.);
#4734=EDGE_CURVE('',#3759,#3760,#1714,.T.);
#4735=EDGE_CURVE('',#3759,#3761,#1715,.T.);
#4736=EDGE_CURVE('',#3762,#3760,#1716,.T.);
#4737=EDGE_CURVE('',#3761,#3762,#1717,.T.);
#4738=EDGE_CURVE('',#3761,#3763,#1718,.T.);
#4739=EDGE_CURVE('',#3764,#3762,#1719,.T.);
#4740=EDGE_CURVE('',#3763,#3764,#1720,.T.);
#4741=EDGE_CURVE('',#3763,#3765,#1721,.T.);
#4742=EDGE_CURVE('',#3766,#3764,#1722,.T.);
#4743=EDGE_CURVE('',#3765,#3766,#1723,.T.);
#4744=EDGE_CURVE('',#3765,#3767,#1724,.T.);
#4745=EDGE_CURVE('',#3768,#3766,#1725,.T.);
#4746=EDGE_CURVE('',#3767,#3768,#1726,.T.);
#4747=EDGE_CURVE('',#3767,#3769,#3209,.T.);
#4748=EDGE_CURVE('',#3770,#3768,#3210,.T.);
#4749=EDGE_CURVE('',#3769,#3770,#1727,.T.);
#4750=EDGE_CURVE('',#3769,#3771,#3211,.T.);
#4751=EDGE_CURVE('',#3772,#3770,#3212,.T.);
#4752=EDGE_CURVE('',#3771,#3772,#1728,.T.);
#4753=EDGE_CURVE('',#3771,#3773,#1729,.T.);
#4754=EDGE_CURVE('',#3774,#3772,#1730,.T.);
#4755=EDGE_CURVE('',#3773,#3774,#1731,.T.);
#4756=EDGE_CURVE('',#3773,#3749,#1732,.T.);
#4757=EDGE_CURVE('',#3751,#3774,#1733,.T.);
#4758=EDGE_CURVE('',#3775,#3776,#1734,.T.);
#4759=EDGE_CURVE('',#3775,#3777,#1735,.T.);
#4760=EDGE_CURVE('',#3778,#3777,#1736,.T.);
#4761=EDGE_CURVE('',#3776,#3778,#1737,.T.);
#4762=EDGE_CURVE('',#3776,#3779,#1738,.T.);
#4763=EDGE_CURVE('',#3780,#3778,#1739,.T.);
#4764=EDGE_CURVE('',#3779,#3780,#1740,.T.);
#4765=EDGE_CURVE('',#3779,#3781,#1741,.T.);
#4766=EDGE_CURVE('',#3782,#3780,#1742,.T.);
#4767=EDGE_CURVE('',#3781,#3782,#1743,.T.);
#4768=EDGE_CURVE('',#3781,#3775,#1744,.T.);
#4769=EDGE_CURVE('',#3777,#3782,#1745,.T.);
#4770=EDGE_CURVE('',#3783,#3784,#1746,.T.);
#4771=EDGE_CURVE('',#3783,#3785,#1747,.T.);
#4772=EDGE_CURVE('',#3786,#3785,#1748,.T.);
#4773=EDGE_CURVE('',#3784,#3786,#1749,.T.);
#4774=EDGE_CURVE('',#3784,#3787,#1750,.T.);
#4775=EDGE_CURVE('',#3788,#3786,#1751,.T.);
#4776=EDGE_CURVE('',#3787,#3788,#1752,.T.);
#4777=EDGE_CURVE('',#3787,#3789,#1753,.T.);
#4778=EDGE_CURVE('',#3790,#3788,#1754,.T.);
#4779=EDGE_CURVE('',#3789,#3790,#1755,.T.);
#4780=EDGE_CURVE('',#3789,#3791,#1756,.T.);
#4781=EDGE_CURVE('',#3792,#3790,#1757,.T.);
#4782=EDGE_CURVE('',#3791,#3792,#1758,.T.);
#4783=EDGE_CURVE('',#3791,#3793,#1759,.T.);
#4784=EDGE_CURVE('',#3794,#3792,#1760,.T.);
#4785=EDGE_CURVE('',#3793,#3794,#1761,.T.);
#4786=EDGE_CURVE('',#3793,#3795,#3213,.T.);
#4787=EDGE_CURVE('',#3796,#3794,#3214,.T.);
#4788=EDGE_CURVE('',#3795,#3796,#1762,.T.);
#4789=EDGE_CURVE('',#3795,#3797,#1763,.T.);
#4790=EDGE_CURVE('',#3798,#3796,#1764,.T.);
#4791=EDGE_CURVE('',#3797,#3798,#1765,.T.);
#4792=EDGE_CURVE('',#3797,#3799,#1766,.T.);
#4793=EDGE_CURVE('',#3800,#3798,#1767,.T.);
#4794=EDGE_CURVE('',#3799,#3800,#1768,.T.);
#4795=EDGE_CURVE('',#3799,#3801,#1769,.T.);
#4796=EDGE_CURVE('',#3802,#3800,#1770,.T.);
#4797=EDGE_CURVE('',#3801,#3802,#1771,.T.);
#4798=EDGE_CURVE('',#3801,#3803,#1772,.T.);
#4799=EDGE_CURVE('',#3804,#3802,#1773,.T.);
#4800=EDGE_CURVE('',#3803,#3804,#1774,.T.);
#4801=EDGE_CURVE('',#3803,#3783,#1775,.T.);
#4802=EDGE_CURVE('',#3785,#3804,#1776,.T.);
#4803=EDGE_CURVE('',#3805,#3806,#3215,.T.);
#4804=EDGE_CURVE('',#3805,#3807,#1777,.T.);
#4805=EDGE_CURVE('',#3808,#3807,#3216,.T.);
#4806=EDGE_CURVE('',#3806,#3808,#1778,.T.);
#4807=EDGE_CURVE('',#3809,#3805,#3217,.T.);
#4808=EDGE_CURVE('',#3809,#3810,#1779,.T.);
#4809=EDGE_CURVE('',#3807,#3810,#3218,.T.);
#4810=EDGE_CURVE('',#3811,#3809,#3219,.T.);
#4811=EDGE_CURVE('',#3811,#3812,#1780,.T.);
#4812=EDGE_CURVE('',#3810,#3812,#3220,.T.);
#4813=EDGE_CURVE('',#3813,#3811,#3221,.T.);
#4814=EDGE_CURVE('',#3813,#3814,#1781,.T.);
#4815=EDGE_CURVE('',#3812,#3814,#3222,.T.);
#4816=EDGE_CURVE('',#3815,#3813,#3223,.T.);
#4817=EDGE_CURVE('',#3815,#3816,#1782,.T.);
#4818=EDGE_CURVE('',#3814,#3816,#3224,.T.);
#4819=EDGE_CURVE('',#3817,#3815,#3225,.T.);
#4820=EDGE_CURVE('',#3817,#3818,#1783,.T.);
#4821=EDGE_CURVE('',#3816,#3818,#3226,.T.);
#4822=EDGE_CURVE('',#3819,#3817,#3227,.T.);
#4823=EDGE_CURVE('',#3819,#3820,#1784,.T.);
#4824=EDGE_CURVE('',#3818,#3820,#3228,.T.);
#4825=EDGE_CURVE('',#3806,#3819,#3229,.T.);
#4826=EDGE_CURVE('',#3820,#3808,#3230,.T.);
#4827=EDGE_CURVE('',#3821,#3822,#3231,.T.);
#4828=EDGE_CURVE('',#3821,#3823,#1785,.T.);
#4829=EDGE_CURVE('',#3824,#3823,#3232,.T.);
#4830=EDGE_CURVE('',#3822,#3824,#1786,.T.);
#4831=EDGE_CURVE('',#3822,#3825,#3233,.T.);
#4832=EDGE_CURVE('',#3826,#3824,#3234,.T.);
#4833=EDGE_CURVE('',#3825,#3826,#1787,.T.);
#4834=EDGE_CURVE('',#3825,#3827,#3235,.T.);
#4835=EDGE_CURVE('',#3828,#3826,#3236,.T.);
#4836=EDGE_CURVE('',#3827,#3828,#1788,.T.);
#4837=EDGE_CURVE('',#3827,#3821,#3237,.T.);
#4838=EDGE_CURVE('',#3823,#3828,#3238,.T.);
#4839=EDGE_CURVE('',#3829,#3830,#3239,.T.);
#4840=EDGE_CURVE('',#3829,#3831,#1789,.T.);
#4841=EDGE_CURVE('',#3832,#3831,#3240,.T.);
#4842=EDGE_CURVE('',#3830,#3832,#1790,.T.);
#4843=EDGE_CURVE('',#3833,#3829,#3241,.T.);
#4844=EDGE_CURVE('',#3833,#3834,#1791,.T.);
#4845=EDGE_CURVE('',#3831,#3834,#3242,.T.);
#4846=EDGE_CURVE('',#3835,#3833,#3243,.T.);
#4847=EDGE_CURVE('',#3835,#3836,#1792,.T.);
#4848=EDGE_CURVE('',#3834,#3836,#3244,.T.);
#4849=EDGE_CURVE('',#3837,#3835,#3245,.T.);
#4850=EDGE_CURVE('',#3837,#3838,#1793,.T.);
#4851=EDGE_CURVE('',#3836,#3838,#3246,.T.);
#4852=EDGE_CURVE('',#3830,#3837,#1794,.T.);
#4853=EDGE_CURVE('',#3838,#3832,#1795,.T.);
#4854=EDGE_CURVE('',#3839,#3840,#1796,.T.);
#4855=EDGE_CURVE('',#3839,#3841,#1797,.T.);
#4856=EDGE_CURVE('',#3842,#3841,#1798,.T.);
#4857=EDGE_CURVE('',#3840,#3842,#1799,.T.);
#4858=EDGE_CURVE('',#3840,#3843,#3247,.T.);
#4859=EDGE_CURVE('',#3844,#3842,#3248,.T.);
#4860=EDGE_CURVE('',#3843,#3844,#1800,.T.);
#4861=EDGE_CURVE('',#3843,#3845,#3249,.T.);
#4862=EDGE_CURVE('',#3846,#3844,#3250,.T.);
#4863=EDGE_CURVE('',#3845,#3846,#1801,.T.);
#4864=EDGE_CURVE('',#3845,#3847,#3251,.T.);
#4865=EDGE_CURVE('',#3848,#3846,#3252,.T.);
#4866=EDGE_CURVE('',#3847,#3848,#1802,.T.);
#4867=EDGE_CURVE('',#3847,#3849,#3253,.T.);
#4868=EDGE_CURVE('',#3850,#3848,#3254,.T.);
#4869=EDGE_CURVE('',#3849,#3850,#1803,.T.);
#4870=EDGE_CURVE('',#3849,#3851,#3255,.T.);
#4871=EDGE_CURVE('',#3852,#3850,#3256,.T.);
#4872=EDGE_CURVE('',#3851,#3852,#1804,.T.);
#4873=EDGE_CURVE('',#3851,#3853,#3257,.T.);
#4874=EDGE_CURVE('',#3854,#3852,#3258,.T.);
#4875=EDGE_CURVE('',#3853,#3854,#1805,.T.);
#4876=EDGE_CURVE('',#3853,#3855,#3259,.T.);
#4877=EDGE_CURVE('',#3856,#3854,#3260,.T.);
#4878=EDGE_CURVE('',#3855,#3856,#1806,.T.);
#4879=EDGE_CURVE('',#3855,#3857,#1807,.T.);
#4880=EDGE_CURVE('',#3858,#3856,#1808,.T.);
#4881=EDGE_CURVE('',#3857,#3858,#1809,.T.);
#4882=EDGE_CURVE('',#3857,#3859,#1810,.T.);
#4883=EDGE_CURVE('',#3860,#3858,#1811,.T.);
#4884=EDGE_CURVE('',#3859,#3860,#1812,.T.);
#4885=EDGE_CURVE('',#3859,#3861,#1813,.T.);
#4886=EDGE_CURVE('',#3862,#3860,#1814,.T.);
#4887=EDGE_CURVE('',#3861,#3862,#1815,.T.);
#4888=EDGE_CURVE('',#3861,#3839,#1816,.T.);
#4889=EDGE_CURVE('',#3841,#3862,#1817,.T.);
#4890=EDGE_CURVE('',#3863,#3864,#1818,.T.);
#4891=EDGE_CURVE('',#3863,#3865,#1819,.T.);
#4892=EDGE_CURVE('',#3866,#3865,#1820,.T.);
#4893=EDGE_CURVE('',#3864,#3866,#1821,.T.);
#4894=EDGE_CURVE('',#3864,#3867,#1822,.T.);
#4895=EDGE_CURVE('',#3868,#3866,#1823,.T.);
#4896=EDGE_CURVE('',#3867,#3868,#1824,.T.);
#4897=EDGE_CURVE('',#3867,#3869,#1825,.T.);
#4898=EDGE_CURVE('',#3870,#3868,#1826,.T.);
#4899=EDGE_CURVE('',#3869,#3870,#1827,.T.);
#4900=EDGE_CURVE('',#3869,#3863,#1828,.T.);
#4901=EDGE_CURVE('',#3865,#3870,#1829,.T.);
#4902=EDGE_CURVE('',#3871,#3872,#3261,.T.);
#4903=EDGE_CURVE('',#3871,#3873,#1830,.T.);
#4904=EDGE_CURVE('',#3874,#3873,#3262,.T.);
#4905=EDGE_CURVE('',#3872,#3874,#1831,.T.);
#4906=EDGE_CURVE('',#3872,#3875,#1832,.T.);
#4907=EDGE_CURVE('',#3876,#3874,#1833,.T.);
#4908=EDGE_CURVE('',#3875,#3876,#1834,.T.);
#4909=EDGE_CURVE('',#3875,#3877,#1835,.T.);
#4910=EDGE_CURVE('',#3878,#3876,#1836,.T.);
#4911=EDGE_CURVE('',#3877,#3878,#1837,.T.);
#4912=EDGE_CURVE('',#3877,#3879,#3263,.T.);
#4913=EDGE_CURVE('',#3880,#3878,#3264,.T.);
#4914=EDGE_CURVE('',#3879,#3880,#1838,.T.);
#4915=EDGE_CURVE('',#3879,#3881,#3265,.T.);
#4916=EDGE_CURVE('',#3882,#3880,#3266,.T.);
#4917=EDGE_CURVE('',#3881,#3882,#1839,.T.);
#4918=EDGE_CURVE('',#3881,#3883,#3267,.T.);
#4919=EDGE_CURVE('',#3884,#3882,#3268,.T.);
#4920=EDGE_CURVE('',#3883,#3884,#1840,.T.);
#4921=EDGE_CURVE('',#3883,#3885,#3269,.T.);
#4922=EDGE_CURVE('',#3886,#3884,#3270,.T.);
#4923=EDGE_CURVE('',#3885,#3886,#1841,.T.);
#4924=EDGE_CURVE('',#3885,#3887,#1842,.T.);
#4925=EDGE_CURVE('',#3888,#3886,#1843,.T.);
#4926=EDGE_CURVE('',#3887,#3888,#1844,.T.);
#4927=EDGE_CURVE('',#3887,#3889,#3271,.T.);
#4928=EDGE_CURVE('',#3890,#3888,#3272,.T.);
#4929=EDGE_CURVE('',#3889,#3890,#1845,.T.);
#4930=EDGE_CURVE('',#3889,#3891,#3273,.T.);
#4931=EDGE_CURVE('',#3892,#3890,#3274,.T.);
#4932=EDGE_CURVE('',#3891,#3892,#1846,.T.);
#4933=EDGE_CURVE('',#3891,#3893,#3275,.T.);
#4934=EDGE_CURVE('',#3894,#3892,#3276,.T.);
#4935=EDGE_CURVE('',#3893,#3894,#1847,.T.);
#4936=EDGE_CURVE('',#3893,#3895,#3277,.T.);
#4937=EDGE_CURVE('',#3896,#3894,#3278,.T.);
#4938=EDGE_CURVE('',#3895,#3896,#1848,.T.);
#4939=EDGE_CURVE('',#3895,#3897,#3279,.T.);
#4940=EDGE_CURVE('',#3898,#3896,#3280,.T.);
#4941=EDGE_CURVE('',#3897,#3898,#1849,.T.);
#4942=EDGE_CURVE('',#3897,#3899,#1850,.T.);
#4943=EDGE_CURVE('',#3900,#3898,#1851,.T.);
#4944=EDGE_CURVE('',#3899,#3900,#1852,.T.);
#4945=EDGE_CURVE('',#3899,#3901,#1853,.T.);
#4946=EDGE_CURVE('',#3902,#3900,#1854,.T.);
#4947=EDGE_CURVE('',#3901,#3902,#1855,.T.);
#4948=EDGE_CURVE('',#3901,#3903,#3281,.T.);
#4949=EDGE_CURVE('',#3904,#3902,#3282,.T.);
#4950=EDGE_CURVE('',#3903,#3904,#1856,.T.);
#4951=EDGE_CURVE('',#3903,#3905,#3283,.T.);
#4952=EDGE_CURVE('',#3906,#3904,#3284,.T.);
#4953=EDGE_CURVE('',#3905,#3906,#1857,.T.);
#4954=EDGE_CURVE('',#3905,#3907,#3285,.T.);
#4955=EDGE_CURVE('',#3908,#3906,#3286,.T.);
#4956=EDGE_CURVE('',#3907,#3908,#1858,.T.);
#4957=EDGE_CURVE('',#3907,#3909,#3287,.T.);
#4958=EDGE_CURVE('',#3910,#3908,#3288,.T.);
#4959=EDGE_CURVE('',#3909,#3910,#1859,.T.);
#4960=EDGE_CURVE('',#3909,#3911,#3289,.T.);
#4961=EDGE_CURVE('',#3912,#3910,#3290,.T.);
#4962=EDGE_CURVE('',#3911,#3912,#1860,.T.);
#4963=EDGE_CURVE('',#3911,#3913,#1861,.T.);
#4964=EDGE_CURVE('',#3914,#3912,#1862,.T.);
#4965=EDGE_CURVE('',#3913,#3914,#1863,.T.);
#4966=EDGE_CURVE('',#3913,#3915,#1864,.T.);
#4967=EDGE_CURVE('',#3916,#3914,#1865,.T.);
#4968=EDGE_CURVE('',#3915,#3916,#1866,.T.);
#4969=EDGE_CURVE('',#3915,#3917,#1867,.T.);
#4970=EDGE_CURVE('',#3918,#3916,#1868,.T.);
#4971=EDGE_CURVE('',#3917,#3918,#1869,.T.);
#4972=EDGE_CURVE('',#3917,#3919,#3291,.T.);
#4973=EDGE_CURVE('',#3920,#3918,#3292,.T.);
#4974=EDGE_CURVE('',#3919,#3920,#1870,.T.);
#4975=EDGE_CURVE('',#3919,#3921,#3293,.T.);
#4976=EDGE_CURVE('',#3922,#3920,#3294,.T.);
#4977=EDGE_CURVE('',#3921,#3922,#1871,.T.);
#4978=EDGE_CURVE('',#3921,#3923,#3295,.T.);
#4979=EDGE_CURVE('',#3924,#3922,#3296,.T.);
#4980=EDGE_CURVE('',#3923,#3924,#1872,.T.);
#4981=EDGE_CURVE('',#3923,#3871,#3297,.T.);
#4982=EDGE_CURVE('',#3873,#3924,#3298,.T.);
#4983=EDGE_CURVE('',#3925,#3926,#1873,.T.);
#4984=EDGE_CURVE('',#3925,#3927,#1874,.T.);
#4985=EDGE_CURVE('',#3928,#3927,#1875,.T.);
#4986=EDGE_CURVE('',#3926,#3928,#1876,.T.);
#4987=EDGE_CURVE('',#3926,#3929,#1877,.T.);
#4988=EDGE_CURVE('',#3930,#3928,#1878,.T.);
#4989=EDGE_CURVE('',#3929,#3930,#1879,.T.);
#4990=EDGE_CURVE('',#3929,#3931,#1880,.T.);
#4991=EDGE_CURVE('',#3932,#3930,#1881,.T.);
#4992=EDGE_CURVE('',#3931,#3932,#1882,.T.);
#4993=EDGE_CURVE('',#3931,#3933,#1883,.T.);
#4994=EDGE_CURVE('',#3934,#3932,#1884,.T.);
#4995=EDGE_CURVE('',#3933,#3934,#1885,.T.);
#4996=EDGE_CURVE('',#3933,#3935,#1886,.T.);
#4997=EDGE_CURVE('',#3936,#3934,#1887,.T.);
#4998=EDGE_CURVE('',#3935,#3936,#1888,.T.);
#4999=EDGE_CURVE('',#3935,#3937,#3299,.T.);
#5000=EDGE_CURVE('',#3938,#3936,#3300,.T.);
#5001=EDGE_CURVE('',#3937,#3938,#1889,.T.);
#5002=EDGE_CURVE('',#3937,#3939,#1890,.T.);
#5003=EDGE_CURVE('',#3940,#3938,#1891,.T.);
#5004=EDGE_CURVE('',#3939,#3940,#1892,.T.);
#5005=EDGE_CURVE('',#3939,#3941,#1893,.T.);
#5006=EDGE_CURVE('',#3942,#3940,#1894,.T.);
#5007=EDGE_CURVE('',#3941,#3942,#1895,.T.);
#5008=EDGE_CURVE('',#3941,#3943,#1896,.T.);
#5009=EDGE_CURVE('',#3944,#3942,#1897,.T.);
#5010=EDGE_CURVE('',#3943,#3944,#1898,.T.);
#5011=EDGE_CURVE('',#3943,#3945,#1899,.T.);
#5012=EDGE_CURVE('',#3946,#3944,#1900,.T.);
#5013=EDGE_CURVE('',#3945,#3946,#1901,.T.);
#5014=EDGE_CURVE('',#3945,#3925,#1902,.T.);
#5015=EDGE_CURVE('',#3927,#3946,#1903,.T.);
#5016=EDGE_CURVE('',#3947,#3948,#1904,.T.);
#5017=EDGE_CURVE('',#3947,#3949,#1905,.T.);
#5018=EDGE_CURVE('',#3950,#3949,#1906,.T.);
#5019=EDGE_CURVE('',#3948,#3950,#1907,.T.);
#5020=EDGE_CURVE('',#3948,#3951,#1908,.T.);
#5021=EDGE_CURVE('',#3952,#3950,#1909,.T.);
#5022=EDGE_CURVE('',#3951,#3952,#1910,.T.);
#5023=EDGE_CURVE('',#3951,#3953,#1911,.T.);
#5024=EDGE_CURVE('',#3954,#3952,#1912,.T.);
#5025=EDGE_CURVE('',#3953,#3954,#1913,.T.);
#5026=EDGE_CURVE('',#3953,#3947,#1914,.T.);
#5027=EDGE_CURVE('',#3949,#3954,#1915,.T.);
#5028=EDGE_CURVE('',#3955,#3956,#3301,.T.);
#5029=EDGE_CURVE('',#3955,#3957,#1916,.T.);
#5030=EDGE_CURVE('',#3958,#3957,#3302,.T.);
#5031=EDGE_CURVE('',#3956,#3958,#1917,.T.);
#5032=EDGE_CURVE('',#3959,#3955,#3303,.T.);
#5033=EDGE_CURVE('',#3959,#3960,#1918,.T.);
#5034=EDGE_CURVE('',#3957,#3960,#3304,.T.);
#5035=EDGE_CURVE('',#3961,#3959,#3305,.T.);
#5036=EDGE_CURVE('',#3961,#3962,#1919,.T.);
#5037=EDGE_CURVE('',#3960,#3962,#3306,.T.);
#5038=EDGE_CURVE('',#3963,#3961,#3307,.T.);
#5039=EDGE_CURVE('',#3963,#3964,#1920,.T.);
#5040=EDGE_CURVE('',#3962,#3964,#3308,.T.);
#5041=EDGE_CURVE('',#3965,#3963,#3309,.T.);
#5042=EDGE_CURVE('',#3965,#3966,#1921,.T.);
#5043=EDGE_CURVE('',#3964,#3966,#3310,.T.);
#5044=EDGE_CURVE('',#3967,#3965,#3311,.T.);
#5045=EDGE_CURVE('',#3967,#3968,#1922,.T.);
#5046=EDGE_CURVE('',#3966,#3968,#3312,.T.);
#5047=EDGE_CURVE('',#3969,#3967,#3313,.T.);
#5048=EDGE_CURVE('',#3969,#3970,#1923,.T.);
#5049=EDGE_CURVE('',#3968,#3970,#3314,.T.);
#5050=EDGE_CURVE('',#3956,#3969,#3315,.T.);
#5051=EDGE_CURVE('',#3970,#3958,#3316,.T.);
#5052=EDGE_CURVE('',#3971,#3972,#3317,.T.);
#5053=EDGE_CURVE('',#3971,#3973,#1924,.T.);
#5054=EDGE_CURVE('',#3974,#3973,#3318,.T.);
#5055=EDGE_CURVE('',#3972,#3974,#1925,.T.);
#5056=EDGE_CURVE('',#3972,#3975,#3319,.T.);
#5057=EDGE_CURVE('',#3976,#3974,#3320,.T.);
#5058=EDGE_CURVE('',#3975,#3976,#1926,.T.);
#5059=EDGE_CURVE('',#3975,#3977,#3321,.T.);
#5060=EDGE_CURVE('',#3978,#3976,#3322,.T.);
#5061=EDGE_CURVE('',#3977,#3978,#1927,.T.);
#5062=EDGE_CURVE('',#3977,#3971,#3323,.T.);
#5063=EDGE_CURVE('',#3973,#3978,#3324,.T.);
#5064=EDGE_CURVE('',#3979,#3980,#3325,.T.);
#5065=EDGE_CURVE('',#3979,#3981,#1928,.T.);
#5066=EDGE_CURVE('',#3982,#3981,#3326,.T.);
#5067=EDGE_CURVE('',#3980,#3982,#1929,.T.);
#5068=EDGE_CURVE('',#3983,#3979,#3327,.T.);
#5069=EDGE_CURVE('',#3983,#3984,#1930,.T.);
#5070=EDGE_CURVE('',#3981,#3984,#3328,.T.);
#5071=EDGE_CURVE('',#3985,#3983,#3329,.T.);
#5072=EDGE_CURVE('',#3985,#3986,#1931,.T.);
#5073=EDGE_CURVE('',#3984,#3986,#3330,.T.);
#5074=EDGE_CURVE('',#3987,#3985,#3331,.T.);
#5075=EDGE_CURVE('',#3987,#3988,#1932,.T.);
#5076=EDGE_CURVE('',#3986,#3988,#3332,.T.);
#5077=EDGE_CURVE('',#3989,#3987,#3333,.T.);
#5078=EDGE_CURVE('',#3989,#3990,#1933,.T.);
#5079=EDGE_CURVE('',#3988,#3990,#3334,.T.);
#5080=EDGE_CURVE('',#3991,#3989,#3335,.T.);
#5081=EDGE_CURVE('',#3991,#3992,#1934,.T.);
#5082=EDGE_CURVE('',#3990,#3992,#3336,.T.);
#5083=EDGE_CURVE('',#3993,#3991,#3337,.T.);
#5084=EDGE_CURVE('',#3993,#3994,#1935,.T.);
#5085=EDGE_CURVE('',#3992,#3994,#3338,.T.);
#5086=EDGE_CURVE('',#3980,#3993,#3339,.T.);
#5087=EDGE_CURVE('',#3994,#3982,#3340,.T.);
#5088=EDGE_CURVE('',#3995,#3996,#3341,.T.);
#5089=EDGE_CURVE('',#3995,#3997,#1936,.T.);
#5090=EDGE_CURVE('',#3998,#3997,#3342,.T.);
#5091=EDGE_CURVE('',#3996,#3998,#1937,.T.);
#5092=EDGE_CURVE('',#3996,#3999,#3343,.T.);
#5093=EDGE_CURVE('',#4000,#3998,#3344,.T.);
#5094=EDGE_CURVE('',#3999,#4000,#1938,.T.);
#5095=EDGE_CURVE('',#3999,#4001,#3345,.T.);
#5096=EDGE_CURVE('',#4002,#4000,#3346,.T.);
#5097=EDGE_CURVE('',#4001,#4002,#1939,.T.);
#5098=EDGE_CURVE('',#4001,#3995,#3347,.T.);
#5099=EDGE_CURVE('',#3997,#4002,#3348,.T.);
#5100=EDGE_CURVE('',#4003,#4004,#1940,.T.);
#5101=EDGE_CURVE('',#4003,#4005,#1941,.T.);
#5102=EDGE_CURVE('',#4006,#4005,#1942,.T.);
#5103=EDGE_CURVE('',#4004,#4006,#1943,.T.);
#5104=EDGE_CURVE('',#4004,#4007,#1944,.T.);
#5105=EDGE_CURVE('',#4008,#4006,#1945,.T.);
#5106=EDGE_CURVE('',#4007,#4008,#1946,.T.);
#5107=EDGE_CURVE('',#4007,#4009,#1947,.T.);
#5108=EDGE_CURVE('',#4010,#4008,#1948,.T.);
#5109=EDGE_CURVE('',#4009,#4010,#1949,.T.);
#5110=EDGE_CURVE('',#4009,#4011,#1950,.T.);
#5111=EDGE_CURVE('',#4012,#4010,#1951,.T.);
#5112=EDGE_CURVE('',#4011,#4012,#1952,.T.);
#5113=EDGE_CURVE('',#4011,#4013,#1953,.T.);
#5114=EDGE_CURVE('',#4014,#4012,#1954,.T.);
#5115=EDGE_CURVE('',#4013,#4014,#1955,.T.);
#5116=EDGE_CURVE('',#4013,#4015,#1956,.T.);
#5117=EDGE_CURVE('',#4016,#4014,#1957,.T.);
#5118=EDGE_CURVE('',#4015,#4016,#1958,.T.);
#5119=EDGE_CURVE('',#4015,#4017,#1959,.T.);
#5120=EDGE_CURVE('',#4018,#4016,#1960,.T.);
#5121=EDGE_CURVE('',#4017,#4018,#1961,.T.);
#5122=EDGE_CURVE('',#4017,#4019,#1962,.T.);
#5123=EDGE_CURVE('',#4020,#4018,#1963,.T.);
#5124=EDGE_CURVE('',#4019,#4020,#1964,.T.);
#5125=EDGE_CURVE('',#4019,#4021,#1965,.T.);
#5126=EDGE_CURVE('',#4022,#4020,#1966,.T.);
#5127=EDGE_CURVE('',#4021,#4022,#1967,.T.);
#5128=EDGE_CURVE('',#4021,#4023,#1968,.T.);
#5129=EDGE_CURVE('',#4024,#4022,#1969,.T.);
#5130=EDGE_CURVE('',#4023,#4024,#1970,.T.);
#5131=EDGE_CURVE('',#4023,#4025,#1971,.T.);
#5132=EDGE_CURVE('',#4026,#4024,#1972,.T.);
#5133=EDGE_CURVE('',#4025,#4026,#1973,.T.);
#5134=EDGE_CURVE('',#4025,#4027,#3349,.T.);
#5135=EDGE_CURVE('',#4028,#4026,#3350,.T.);
#5136=EDGE_CURVE('',#4027,#4028,#1974,.T.);
#5137=EDGE_CURVE('',#4027,#4029,#3351,.T.);
#5138=EDGE_CURVE('',#4030,#4028,#3352,.T.);
#5139=EDGE_CURVE('',#4029,#4030,#1975,.T.);
#5140=EDGE_CURVE('',#4029,#4031,#3353,.T.);
#5141=EDGE_CURVE('',#4032,#4030,#3354,.T.);
#5142=EDGE_CURVE('',#4031,#4032,#1976,.T.);
#5143=EDGE_CURVE('',#4031,#4033,#1977,.T.);
#5144=EDGE_CURVE('',#4034,#4032,#1978,.T.);
#5145=EDGE_CURVE('',#4033,#4034,#1979,.T.);
#5146=EDGE_CURVE('',#4033,#4035,#1980,.T.);
#5147=EDGE_CURVE('',#4036,#4034,#1981,.T.);
#5148=EDGE_CURVE('',#4035,#4036,#1982,.T.);
#5149=EDGE_CURVE('',#4035,#4037,#3355,.T.);
#5150=EDGE_CURVE('',#4038,#4036,#3356,.T.);
#5151=EDGE_CURVE('',#4037,#4038,#1983,.T.);
#5152=EDGE_CURVE('',#4037,#4003,#3357,.T.);
#5153=EDGE_CURVE('',#4005,#4038,#3358,.T.);
#5154=EDGE_CURVE('',#4039,#4040,#1984,.T.);
#5155=EDGE_CURVE('',#4039,#4041,#1985,.T.);
#5156=EDGE_CURVE('',#4042,#4041,#1986,.T.);
#5157=EDGE_CURVE('',#4040,#4042,#1987,.T.);
#5158=EDGE_CURVE('',#4040,#4043,#1988,.T.);
#5159=EDGE_CURVE('',#4044,#4042,#1989,.T.);
#5160=EDGE_CURVE('',#4043,#4044,#1990,.T.);
#5161=EDGE_CURVE('',#4043,#4045,#1991,.T.);
#5162=EDGE_CURVE('',#4046,#4044,#1992,.T.);
#5163=EDGE_CURVE('',#4045,#4046,#1993,.T.);
#5164=EDGE_CURVE('',#4045,#4039,#1994,.T.);
#5165=EDGE_CURVE('',#4041,#4046,#1995,.T.);
#5166=EDGE_CURVE('',#4047,#4048,#1996,.T.);
#5167=EDGE_CURVE('',#4047,#4049,#1997,.T.);
#5168=EDGE_CURVE('',#4050,#4049,#1998,.T.);
#5169=EDGE_CURVE('',#4048,#4050,#1999,.T.);
#5170=EDGE_CURVE('',#4048,#4051,#2000,.T.);
#5171=EDGE_CURVE('',#4052,#4050,#2001,.T.);
#5172=EDGE_CURVE('',#4051,#4052,#2002,.T.);
#5173=EDGE_CURVE('',#4051,#4053,#2003,.T.);
#5174=EDGE_CURVE('',#4054,#4052,#2004,.T.);
#5175=EDGE_CURVE('',#4053,#4054,#2005,.T.);
#5176=EDGE_CURVE('',#4053,#4055,#2006,.T.);
#5177=EDGE_CURVE('',#4056,#4054,#2007,.T.);
#5178=EDGE_CURVE('',#4055,#4056,#2008,.T.);
#5179=EDGE_CURVE('',#4055,#4057,#2009,.T.);
#5180=EDGE_CURVE('',#4058,#4056,#2010,.T.);
#5181=EDGE_CURVE('',#4057,#4058,#2011,.T.);
#5182=EDGE_CURVE('',#4057,#4059,#2012,.T.);
#5183=EDGE_CURVE('',#4060,#4058,#2013,.T.);
#5184=EDGE_CURVE('',#4059,#4060,#2014,.T.);
#5185=EDGE_CURVE('',#4059,#4047,#2015,.T.);
#5186=EDGE_CURVE('',#4049,#4060,#2016,.T.);
#5187=EDGE_CURVE('',#4061,#4062,#2017,.T.);
#5188=EDGE_CURVE('',#4061,#4063,#2018,.T.);
#5189=EDGE_CURVE('',#4064,#4063,#2019,.T.);
#5190=EDGE_CURVE('',#4062,#4064,#2020,.T.);
#5191=EDGE_CURVE('',#4062,#4065,#2021,.T.);
#5192=EDGE_CURVE('',#4066,#4064,#2022,.T.);
#5193=EDGE_CURVE('',#4065,#4066,#2023,.T.);
#5194=EDGE_CURVE('',#4065,#4067,#2024,.T.);
#5195=EDGE_CURVE('',#4068,#4066,#2025,.T.);
#5196=EDGE_CURVE('',#4067,#4068,#2026,.T.);
#5197=EDGE_CURVE('',#4067,#4061,#2027,.T.);
#5198=EDGE_CURVE('',#4063,#4068,#2028,.T.);
#5199=EDGE_CURVE('',#4069,#4070,#3359,.T.);
#5200=EDGE_CURVE('',#4069,#4071,#2029,.T.);
#5201=EDGE_CURVE('',#4072,#4071,#3360,.T.);
#5202=EDGE_CURVE('',#4070,#4072,#2030,.T.);
#5203=EDGE_CURVE('',#4073,#4069,#3361,.T.);
#5204=EDGE_CURVE('',#4073,#4074,#2031,.T.);
#5205=EDGE_CURVE('',#4071,#4074,#3362,.T.);
#5206=EDGE_CURVE('',#4075,#4073,#3363,.T.);
#5207=EDGE_CURVE('',#4075,#4076,#2032,.T.);
#5208=EDGE_CURVE('',#4074,#4076,#3364,.T.);
#5209=EDGE_CURVE('',#4077,#4075,#3365,.T.);
#5210=EDGE_CURVE('',#4077,#4078,#2033,.T.);
#5211=EDGE_CURVE('',#4076,#4078,#3366,.T.);
#5212=EDGE_CURVE('',#4079,#4077,#3367,.T.);
#5213=EDGE_CURVE('',#4079,#4080,#2034,.T.);
#5214=EDGE_CURVE('',#4078,#4080,#3368,.T.);
#5215=EDGE_CURVE('',#4081,#4079,#3369,.T.);
#5216=EDGE_CURVE('',#4081,#4082,#2035,.T.);
#5217=EDGE_CURVE('',#4080,#4082,#3370,.T.);
#5218=EDGE_CURVE('',#4083,#4081,#3371,.T.);
#5219=EDGE_CURVE('',#4083,#4084,#2036,.T.);
#5220=EDGE_CURVE('',#4082,#4084,#3372,.T.);
#5221=EDGE_CURVE('',#4070,#4083,#3373,.T.);
#5222=EDGE_CURVE('',#4084,#4072,#3374,.T.);
#5223=EDGE_CURVE('',#4085,#4086,#3375,.T.);
#5224=EDGE_CURVE('',#4085,#4087,#2037,.T.);
#5225=EDGE_CURVE('',#4088,#4087,#3376,.T.);
#5226=EDGE_CURVE('',#4086,#4088,#2038,.T.);
#5227=EDGE_CURVE('',#4086,#4089,#3377,.T.);
#5228=EDGE_CURVE('',#4090,#4088,#3378,.T.);
#5229=EDGE_CURVE('',#4089,#4090,#2039,.T.);
#5230=EDGE_CURVE('',#4089,#4091,#3379,.T.);
#5231=EDGE_CURVE('',#4092,#4090,#3380,.T.);
#5232=EDGE_CURVE('',#4091,#4092,#2040,.T.);
#5233=EDGE_CURVE('',#4091,#4085,#3381,.T.);
#5234=EDGE_CURVE('',#4087,#4092,#3382,.T.);
#5235=EDGE_CURVE('',#4093,#4094,#3383,.T.);
#5236=EDGE_CURVE('',#4093,#4095,#2041,.T.);
#5237=EDGE_CURVE('',#4096,#4095,#3384,.T.);
#5238=EDGE_CURVE('',#4094,#4096,#2042,.T.);
#5239=EDGE_CURVE('',#4097,#4093,#3385,.T.);
#5240=EDGE_CURVE('',#4097,#4098,#2043,.T.);
#5241=EDGE_CURVE('',#4095,#4098,#3386,.T.);
#5242=EDGE_CURVE('',#4099,#4097,#3387,.T.);
#5243=EDGE_CURVE('',#4099,#4100,#2044,.T.);
#5244=EDGE_CURVE('',#4098,#4100,#3388,.T.);
#5245=EDGE_CURVE('',#4101,#4099,#3389,.T.);
#5246=EDGE_CURVE('',#4101,#4102,#2045,.T.);
#5247=EDGE_CURVE('',#4100,#4102,#3390,.T.);
#5248=EDGE_CURVE('',#4103,#4101,#3391,.T.);
#5249=EDGE_CURVE('',#4103,#4104,#2046,.T.);
#5250=EDGE_CURVE('',#4102,#4104,#3392,.T.);
#5251=EDGE_CURVE('',#4105,#4103,#3393,.T.);
#5252=EDGE_CURVE('',#4105,#4106,#2047,.T.);
#5253=EDGE_CURVE('',#4104,#4106,#3394,.T.);
#5254=EDGE_CURVE('',#4107,#4105,#3395,.T.);
#5255=EDGE_CURVE('',#4107,#4108,#2048,.T.);
#5256=EDGE_CURVE('',#4106,#4108,#3396,.T.);
#5257=EDGE_CURVE('',#4094,#4107,#3397,.T.);
#5258=EDGE_CURVE('',#4108,#4096,#3398,.T.);
#5259=EDGE_CURVE('',#4109,#4110,#3399,.T.);
#5260=EDGE_CURVE('',#4109,#4111,#2049,.T.);
#5261=EDGE_CURVE('',#4112,#4111,#3400,.T.);
#5262=EDGE_CURVE('',#4110,#4112,#2050,.T.);
#5263=EDGE_CURVE('',#4110,#4113,#3401,.T.);
#5264=EDGE_CURVE('',#4114,#4112,#3402,.T.);
#5265=EDGE_CURVE('',#4113,#4114,#2051,.T.);
#5266=EDGE_CURVE('',#4113,#4115,#3403,.T.);
#5267=EDGE_CURVE('',#4116,#4114,#3404,.T.);
#5268=EDGE_CURVE('',#4115,#4116,#2052,.T.);
#5269=EDGE_CURVE('',#4115,#4109,#3405,.T.);
#5270=EDGE_CURVE('',#4111,#4116,#3406,.T.);
#5271=EDGE_CURVE('',#4117,#4118,#2053,.T.);
#5272=EDGE_CURVE('',#4117,#4119,#2054,.T.);
#5273=EDGE_CURVE('',#4120,#4119,#2055,.T.);
#5274=EDGE_CURVE('',#4118,#4120,#2056,.T.);
#5275=EDGE_CURVE('',#4118,#4121,#2057,.T.);
#5276=EDGE_CURVE('',#4122,#4120,#2058,.T.);
#5277=EDGE_CURVE('',#4121,#4122,#2059,.T.);
#5278=EDGE_CURVE('',#4121,#4123,#2060,.T.);
#5279=EDGE_CURVE('',#4124,#4122,#2061,.T.);
#5280=EDGE_CURVE('',#4123,#4124,#2062,.T.);
#5281=EDGE_CURVE('',#4123,#4117,#2063,.T.);
#5282=EDGE_CURVE('',#4119,#4124,#2064,.T.);
#5283=EDGE_CURVE('',#4125,#4126,#2065,.T.);
#5284=EDGE_CURVE('',#4125,#4127,#2066,.T.);
#5285=EDGE_CURVE('',#4128,#4127,#2067,.T.);
#5286=EDGE_CURVE('',#4126,#4128,#2068,.T.);
#5287=EDGE_CURVE('',#4126,#4129,#2069,.T.);
#5288=EDGE_CURVE('',#4130,#4128,#2070,.T.);
#5289=EDGE_CURVE('',#4129,#4130,#2071,.T.);
#5290=EDGE_CURVE('',#4129,#4131,#2072,.T.);
#5291=EDGE_CURVE('',#4132,#4130,#2073,.T.);
#5292=EDGE_CURVE('',#4131,#4132,#2074,.T.);
#5293=EDGE_CURVE('',#4131,#4125,#2075,.T.);
#5294=EDGE_CURVE('',#4127,#4132,#2076,.T.);
#5295=EDGE_CURVE('',#4133,#4134,#2077,.T.);
#5296=EDGE_CURVE('',#4133,#4135,#2078,.T.);
#5297=EDGE_CURVE('',#4136,#4135,#2079,.T.);
#5298=EDGE_CURVE('',#4134,#4136,#2080,.T.);
#5299=EDGE_CURVE('',#4134,#4137,#3407,.T.);
#5300=EDGE_CURVE('',#4138,#4136,#3408,.T.);
#5301=EDGE_CURVE('',#4137,#4138,#2081,.T.);
#5302=EDGE_CURVE('',#4137,#4139,#3409,.T.);
#5303=EDGE_CURVE('',#4140,#4138,#3410,.T.);
#5304=EDGE_CURVE('',#4139,#4140,#2082,.T.);
#5305=EDGE_CURVE('',#4139,#4141,#3411,.T.);
#5306=EDGE_CURVE('',#4142,#4140,#3412,.T.);
#5307=EDGE_CURVE('',#4141,#4142,#2083,.T.);
#5308=EDGE_CURVE('',#4141,#4143,#3413,.T.);
#5309=EDGE_CURVE('',#4144,#4142,#3414,.T.);
#5310=EDGE_CURVE('',#4143,#4144,#2084,.T.);
#5311=EDGE_CURVE('',#4143,#4145,#3415,.T.);
#5312=EDGE_CURVE('',#4146,#4144,#3416,.T.);
#5313=EDGE_CURVE('',#4145,#4146,#2085,.T.);
#5314=EDGE_CURVE('',#4145,#4147,#3417,.T.);
#5315=EDGE_CURVE('',#4148,#4146,#3418,.T.);
#5316=EDGE_CURVE('',#4147,#4148,#2086,.T.);
#5317=EDGE_CURVE('',#4147,#4149,#2087,.T.);
#5318=EDGE_CURVE('',#4150,#4148,#2088,.T.);
#5319=EDGE_CURVE('',#4149,#4150,#2089,.T.);
#5320=EDGE_CURVE('',#4149,#4151,#2090,.T.);
#5321=EDGE_CURVE('',#4152,#4150,#2091,.T.);
#5322=EDGE_CURVE('',#4151,#4152,#2092,.T.);
#5323=EDGE_CURVE('',#4151,#4153,#3419,.T.);
#5324=EDGE_CURVE('',#4154,#4152,#3420,.T.);
#5325=EDGE_CURVE('',#4153,#4154,#2093,.T.);
#5326=EDGE_CURVE('',#4153,#4155,#3421,.T.);
#5327=EDGE_CURVE('',#4156,#4154,#3422,.T.);
#5328=EDGE_CURVE('',#4155,#4156,#2094,.T.);
#5329=EDGE_CURVE('',#4155,#4157,#3423,.T.);
#5330=EDGE_CURVE('',#4158,#4156,#3424,.T.);
#5331=EDGE_CURVE('',#4157,#4158,#2095,.T.);
#5332=EDGE_CURVE('',#4157,#4159,#3425,.T.);
#5333=EDGE_CURVE('',#4160,#4158,#3426,.T.);
#5334=EDGE_CURVE('',#4159,#4160,#2096,.T.);
#5335=EDGE_CURVE('',#4159,#4161,#3427,.T.);
#5336=EDGE_CURVE('',#4162,#4160,#3428,.T.);
#5337=EDGE_CURVE('',#4161,#4162,#2097,.T.);
#5338=EDGE_CURVE('',#4161,#4163,#2098,.T.);
#5339=EDGE_CURVE('',#4164,#4162,#2099,.T.);
#5340=EDGE_CURVE('',#4163,#4164,#2100,.T.);
#5341=EDGE_CURVE('',#4163,#4165,#2101,.T.);
#5342=EDGE_CURVE('',#4166,#4164,#2102,.T.);
#5343=EDGE_CURVE('',#4165,#4166,#2103,.T.);
#5344=EDGE_CURVE('',#4165,#4133,#2104,.T.);
#5345=EDGE_CURVE('',#4135,#4166,#2105,.T.);
#5346=EDGE_CURVE('',#4167,#4168,#2106,.T.);
#5347=EDGE_CURVE('',#4168,#4169,#2107,.T.);
#5348=EDGE_CURVE('',#4169,#4170,#2108,.T.);
#5349=EDGE_CURVE('',#4167,#4170,#2109,.T.);
#5350=EDGE_CURVE('',#4171,#4168,#2110,.T.);
#5351=EDGE_CURVE('',#4172,#4171,#2111,.T.);
#5352=EDGE_CURVE('',#4173,#4172,#2112,.T.);
#5353=EDGE_CURVE('',#4174,#4173,#2113,.T.);
#5354=EDGE_CURVE('',#4175,#4174,#2114,.T.);
#5355=EDGE_CURVE('',#4176,#4175,#2115,.T.);
#5356=EDGE_CURVE('',#4177,#4176,#2116,.T.);
#5357=EDGE_CURVE('',#4178,#4177,#2117,.T.);
#5358=EDGE_CURVE('',#4179,#4178,#2118,.T.);
#5359=EDGE_CURVE('',#4180,#4179,#2119,.T.);
#5360=EDGE_CURVE('',#4169,#4180,#2120,.T.);
#5361=EDGE_CURVE('',#4181,#4182,#2121,.T.);
#5362=EDGE_CURVE('',#4182,#4183,#2122,.T.);
#5363=EDGE_CURVE('',#4183,#4184,#2123,.T.);
#5364=EDGE_CURVE('',#4184,#4181,#2124,.T.);
#5365=EDGE_CURVE('',#4185,#4186,#2125,.T.);
#5366=EDGE_CURVE('',#4186,#4187,#2126,.T.);
#5367=EDGE_CURVE('',#4187,#4188,#2127,.T.);
#5368=EDGE_CURVE('',#4188,#4185,#2128,.T.);
#5369=EDGE_CURVE('',#4189,#4190,#2129,.T.);
#5370=EDGE_CURVE('',#4190,#4191,#2130,.T.);
#5371=EDGE_CURVE('',#4191,#4192,#2131,.T.);
#5372=EDGE_CURVE('',#4192,#4189,#2132,.T.);
#5373=EDGE_CURVE('',#4193,#4194,#2133,.T.);
#5374=EDGE_CURVE('',#4194,#4195,#2134,.T.);
#5375=EDGE_CURVE('',#4195,#4196,#2135,.T.);
#5376=EDGE_CURVE('',#4196,#4193,#2136,.T.);
#5377=EDGE_CURVE('',#4197,#4198,#2137,.T.);
#5378=EDGE_CURVE('',#4198,#4199,#2138,.T.);
#5379=EDGE_CURVE('',#4199,#4200,#2139,.T.);
#5380=EDGE_CURVE('',#4200,#4197,#2140,.T.);
#5381=EDGE_CURVE('',#4201,#4202,#2141,.T.);
#5382=EDGE_CURVE('',#4202,#4203,#2142,.T.);
#5383=EDGE_CURVE('',#4203,#4204,#2143,.T.);
#5384=EDGE_CURVE('',#4204,#4201,#2144,.T.);
#5385=EDGE_CURVE('',#4201,#4205,#2145,.T.);
#5386=EDGE_CURVE('',#4206,#4205,#2146,.T.);
#5387=EDGE_CURVE('',#4202,#4206,#2147,.T.);
#5388=EDGE_CURVE('',#4204,#4207,#2148,.T.);
#5389=EDGE_CURVE('',#4205,#4207,#2149,.T.);
#5390=EDGE_CURVE('',#4203,#4208,#2150,.T.);
#5391=EDGE_CURVE('',#4207,#4208,#2151,.T.);
#5392=EDGE_CURVE('',#4208,#4206,#2152,.T.);
#5393=EDGE_CURVE('',#4197,#4209,#2153,.T.);
#5394=EDGE_CURVE('',#4210,#4209,#2154,.T.);
#5395=EDGE_CURVE('',#4198,#4210,#2155,.T.);
#5396=EDGE_CURVE('',#4200,#4211,#2156,.T.);
#5397=EDGE_CURVE('',#4209,#4211,#2157,.T.);
#5398=EDGE_CURVE('',#4199,#4212,#2158,.T.);
#5399=EDGE_CURVE('',#4211,#4212,#2159,.T.);
#5400=EDGE_CURVE('',#4212,#4210,#2160,.T.);
#5401=EDGE_CURVE('',#4193,#4213,#2161,.T.);
#5402=EDGE_CURVE('',#4214,#4213,#2162,.T.);
#5403=EDGE_CURVE('',#4194,#4214,#2163,.T.);
#5404=EDGE_CURVE('',#4196,#4215,#2164,.T.);
#5405=EDGE_CURVE('',#4213,#4215,#2165,.T.);
#5406=EDGE_CURVE('',#4195,#4216,#2166,.T.);
#5407=EDGE_CURVE('',#4215,#4216,#2167,.T.);
#5408=EDGE_CURVE('',#4216,#4214,#2168,.T.);
#5409=EDGE_CURVE('',#4189,#4217,#2169,.T.);
#5410=EDGE_CURVE('',#4218,#4217,#2170,.T.);
#5411=EDGE_CURVE('',#4190,#4218,#2171,.T.);
#5412=EDGE_CURVE('',#4192,#4219,#2172,.T.);
#5413=EDGE_CURVE('',#4217,#4219,#2173,.T.);
#5414=EDGE_CURVE('',#4191,#4220,#2174,.T.);
#5415=EDGE_CURVE('',#4219,#4220,#2175,.T.);
#5416=EDGE_CURVE('',#4220,#4218,#2176,.T.);
#5417=EDGE_CURVE('',#4185,#4221,#2177,.T.);
#5418=EDGE_CURVE('',#4222,#4221,#2178,.T.);
#5419=EDGE_CURVE('',#4186,#4222,#2179,.T.);
#5420=EDGE_CURVE('',#4188,#4223,#2180,.T.);
#5421=EDGE_CURVE('',#4221,#4223,#2181,.T.);
#5422=EDGE_CURVE('',#4187,#4224,#2182,.T.);
#5423=EDGE_CURVE('',#4223,#4224,#2183,.T.);
#5424=EDGE_CURVE('',#4224,#4222,#2184,.T.);
#5425=EDGE_CURVE('',#4181,#4225,#2185,.T.);
#5426=EDGE_CURVE('',#4226,#4225,#2186,.T.);
#5427=EDGE_CURVE('',#4182,#4226,#2187,.T.);
#5428=EDGE_CURVE('',#4184,#4227,#2188,.T.);
#5429=EDGE_CURVE('',#4225,#4227,#2189,.T.);
#5430=EDGE_CURVE('',#4183,#4228,#2190,.T.);
#5431=EDGE_CURVE('',#4227,#4228,#2191,.T.);
#5432=EDGE_CURVE('',#4228,#4226,#2192,.T.);
#5433=EDGE_CURVE('',#4174,#4229,#2193,.T.);
#5434=EDGE_CURVE('',#4230,#4229,#2194,.T.);
#5435=EDGE_CURVE('',#4175,#4230,#2195,.T.);
#5436=EDGE_CURVE('',#4231,#4230,#2196,.T.);
#5437=EDGE_CURVE('',#4176,#4231,#2197,.T.);
#5438=EDGE_CURVE('',#4232,#4231,#2198,.T.);
#5439=EDGE_CURVE('',#4177,#4232,#2199,.T.);
#5440=EDGE_CURVE('',#4233,#4232,#2200,.T.);
#5441=EDGE_CURVE('',#4178,#4233,#2201,.T.);
#5442=EDGE_CURVE('',#4234,#4233,#2202,.T.);
#5443=EDGE_CURVE('',#4179,#4234,#2203,.T.);
#5444=EDGE_CURVE('',#4235,#4234,#2204,.T.);
#5445=EDGE_CURVE('',#4180,#4235,#2205,.T.);
#5446=EDGE_CURVE('',#4170,#4235,#2206,.T.);
#5447=EDGE_CURVE('',#4236,#4167,#2207,.T.);
#5448=EDGE_CURVE('',#4171,#4236,#2208,.T.);
#5449=EDGE_CURVE('',#4237,#4236,#2209,.T.);
#5450=EDGE_CURVE('',#4172,#4237,#2210,.T.);
#5451=EDGE_CURVE('',#4238,#4237,#2211,.T.);
#5452=EDGE_CURVE('',#4173,#4238,#2212,.T.);
#5453=EDGE_CURVE('',#4229,#4238,#2213,.T.);
#5454=ORIENTED_EDGE('',*,*,#4239,.F.);
#5455=ORIENTED_EDGE('',*,*,#4240,.T.);
#5456=ORIENTED_EDGE('',*,*,#4241,.F.);
#5457=ORIENTED_EDGE('',*,*,#4242,.F.);
#5458=ORIENTED_EDGE('',*,*,#4243,.F.);
#5459=ORIENTED_EDGE('',*,*,#4244,.T.);
#5460=ORIENTED_EDGE('',*,*,#4245,.F.);
#5461=ORIENTED_EDGE('',*,*,#4240,.F.);
#5462=ORIENTED_EDGE('',*,*,#4246,.F.);
#5463=ORIENTED_EDGE('',*,*,#4247,.T.);
#5464=ORIENTED_EDGE('',*,*,#4248,.F.);
#5465=ORIENTED_EDGE('',*,*,#4244,.F.);
#5466=ORIENTED_EDGE('',*,*,#4249,.F.);
#5467=ORIENTED_EDGE('',*,*,#4250,.T.);
#5468=ORIENTED_EDGE('',*,*,#4251,.F.);
#5469=ORIENTED_EDGE('',*,*,#4247,.F.);
#5470=ORIENTED_EDGE('',*,*,#4252,.F.);
#5471=ORIENTED_EDGE('',*,*,#4253,.T.);
#5472=ORIENTED_EDGE('',*,*,#4254,.F.);
#5473=ORIENTED_EDGE('',*,*,#4250,.F.);
#5474=ORIENTED_EDGE('',*,*,#4255,.F.);
#5475=ORIENTED_EDGE('',*,*,#4256,.T.);
#5476=ORIENTED_EDGE('',*,*,#4257,.F.);
#5477=ORIENTED_EDGE('',*,*,#4253,.F.);
#5478=ORIENTED_EDGE('',*,*,#4258,.F.);
#5479=ORIENTED_EDGE('',*,*,#4259,.T.);
#5480=ORIENTED_EDGE('',*,*,#4260,.F.);
#5481=ORIENTED_EDGE('',*,*,#4256,.F.);
#5482=ORIENTED_EDGE('',*,*,#4261,.F.);
#5483=ORIENTED_EDGE('',*,*,#4242,.T.);
#5484=ORIENTED_EDGE('',*,*,#4262,.F.);
#5485=ORIENTED_EDGE('',*,*,#4259,.F.);
#5486=ORIENTED_EDGE('',*,*,#4263,.F.);
#5487=ORIENTED_EDGE('',*,*,#4264,.T.);
#5488=ORIENTED_EDGE('',*,*,#4265,.F.);
#5489=ORIENTED_EDGE('',*,*,#4266,.F.);
#5490=ORIENTED_EDGE('',*,*,#4267,.F.);
#5491=ORIENTED_EDGE('',*,*,#4266,.T.);
#5492=ORIENTED_EDGE('',*,*,#4268,.F.);
#5493=ORIENTED_EDGE('',*,*,#4269,.F.);
#5494=ORIENTED_EDGE('',*,*,#4270,.F.);
#5495=ORIENTED_EDGE('',*,*,#4269,.T.);
#5496=ORIENTED_EDGE('',*,*,#4271,.F.);
#5497=ORIENTED_EDGE('',*,*,#4272,.F.);
#5498=ORIENTED_EDGE('',*,*,#4273,.F.);
#5499=ORIENTED_EDGE('',*,*,#4272,.T.);
#5500=ORIENTED_EDGE('',*,*,#4274,.F.);
#5501=ORIENTED_EDGE('',*,*,#4264,.F.);
#5502=ORIENTED_EDGE('',*,*,#4273,.T.);
#5503=ORIENTED_EDGE('',*,*,#4263,.T.);
#5504=ORIENTED_EDGE('',*,*,#4267,.T.);
#5505=ORIENTED_EDGE('',*,*,#4270,.T.);
#5506=ORIENTED_EDGE('',*,*,#4239,.T.);
#5507=ORIENTED_EDGE('',*,*,#4261,.T.);
#5508=ORIENTED_EDGE('',*,*,#4258,.T.);
#5509=ORIENTED_EDGE('',*,*,#4255,.T.);
#5510=ORIENTED_EDGE('',*,*,#4252,.T.);
#5511=ORIENTED_EDGE('',*,*,#4249,.T.);
#5512=ORIENTED_EDGE('',*,*,#4246,.T.);
#5513=ORIENTED_EDGE('',*,*,#4243,.T.);
#5514=ORIENTED_EDGE('',*,*,#4274,.T.);
#5515=ORIENTED_EDGE('',*,*,#4271,.T.);
#5516=ORIENTED_EDGE('',*,*,#4268,.T.);
#5517=ORIENTED_EDGE('',*,*,#4265,.T.);
#5518=ORIENTED_EDGE('',*,*,#4241,.T.);
#5519=ORIENTED_EDGE('',*,*,#4245,.T.);
#5520=ORIENTED_EDGE('',*,*,#4248,.T.);
#5521=ORIENTED_EDGE('',*,*,#4251,.T.);
#5522=ORIENTED_EDGE('',*,*,#4254,.T.);
#5523=ORIENTED_EDGE('',*,*,#4257,.T.);
#5524=ORIENTED_EDGE('',*,*,#4260,.T.);
#5525=ORIENTED_EDGE('',*,*,#4262,.T.);
#5526=ORIENTED_EDGE('',*,*,#4275,.F.);
#5527=ORIENTED_EDGE('',*,*,#4276,.T.);
#5528=ORIENTED_EDGE('',*,*,#4277,.F.);
#5529=ORIENTED_EDGE('',*,*,#4278,.F.);
#5530=ORIENTED_EDGE('',*,*,#4279,.F.);
#5531=ORIENTED_EDGE('',*,*,#4278,.T.);
#5532=ORIENTED_EDGE('',*,*,#4280,.F.);
#5533=ORIENTED_EDGE('',*,*,#4281,.F.);
#5534=ORIENTED_EDGE('',*,*,#4282,.F.);
#5535=ORIENTED_EDGE('',*,*,#4281,.T.);
#5536=ORIENTED_EDGE('',*,*,#4283,.F.);
#5537=ORIENTED_EDGE('',*,*,#4284,.F.);
#5538=ORIENTED_EDGE('',*,*,#4285,.F.);
#5539=ORIENTED_EDGE('',*,*,#4284,.T.);
#5540=ORIENTED_EDGE('',*,*,#4286,.F.);
#5541=ORIENTED_EDGE('',*,*,#4287,.F.);
#5542=ORIENTED_EDGE('',*,*,#4288,.F.);
#5543=ORIENTED_EDGE('',*,*,#4287,.T.);
#5544=ORIENTED_EDGE('',*,*,#4289,.F.);
#5545=ORIENTED_EDGE('',*,*,#4290,.F.);
#5546=ORIENTED_EDGE('',*,*,#4291,.F.);
#5547=ORIENTED_EDGE('',*,*,#4290,.T.);
#5548=ORIENTED_EDGE('',*,*,#4292,.F.);
#5549=ORIENTED_EDGE('',*,*,#4293,.F.);
#5550=ORIENTED_EDGE('',*,*,#4294,.F.);
#5551=ORIENTED_EDGE('',*,*,#4293,.T.);
#5552=ORIENTED_EDGE('',*,*,#4295,.F.);
#5553=ORIENTED_EDGE('',*,*,#4296,.F.);
#5554=ORIENTED_EDGE('',*,*,#4297,.F.);
#5555=ORIENTED_EDGE('',*,*,#4296,.T.);
#5556=ORIENTED_EDGE('',*,*,#4298,.F.);
#5557=ORIENTED_EDGE('',*,*,#4299,.F.);
#5558=ORIENTED_EDGE('',*,*,#4300,.F.);
#5559=ORIENTED_EDGE('',*,*,#4299,.T.);
#5560=ORIENTED_EDGE('',*,*,#4301,.F.);
#5561=ORIENTED_EDGE('',*,*,#4302,.F.);
#5562=ORIENTED_EDGE('',*,*,#4303,.F.);
#5563=ORIENTED_EDGE('',*,*,#4302,.T.);
#5564=ORIENTED_EDGE('',*,*,#4304,.F.);
#5565=ORIENTED_EDGE('',*,*,#4305,.F.);
#5566=ORIENTED_EDGE('',*,*,#4306,.F.);
#5567=ORIENTED_EDGE('',*,*,#4305,.T.);
#5568=ORIENTED_EDGE('',*,*,#4307,.F.);
#5569=ORIENTED_EDGE('',*,*,#4276,.F.);
#5570=ORIENTED_EDGE('',*,*,#4306,.T.);
#5571=ORIENTED_EDGE('',*,*,#4275,.T.);
#5572=ORIENTED_EDGE('',*,*,#4279,.T.);
#5573=ORIENTED_EDGE('',*,*,#4282,.T.);
#5574=ORIENTED_EDGE('',*,*,#4285,.T.);
#5575=ORIENTED_EDGE('',*,*,#4288,.T.);
#5576=ORIENTED_EDGE('',*,*,#4291,.T.);
#5577=ORIENTED_EDGE('',*,*,#4294,.T.);
#5578=ORIENTED_EDGE('',*,*,#4297,.T.);
#5579=ORIENTED_EDGE('',*,*,#4300,.T.);
#5580=ORIENTED_EDGE('',*,*,#4303,.T.);
#5581=ORIENTED_EDGE('',*,*,#4307,.T.);
#5582=ORIENTED_EDGE('',*,*,#4304,.T.);
#5583=ORIENTED_EDGE('',*,*,#4301,.T.);
#5584=ORIENTED_EDGE('',*,*,#4298,.T.);
#5585=ORIENTED_EDGE('',*,*,#4295,.T.);
#5586=ORIENTED_EDGE('',*,*,#4292,.T.);
#5587=ORIENTED_EDGE('',*,*,#4289,.T.);
#5588=ORIENTED_EDGE('',*,*,#4286,.T.);
#5589=ORIENTED_EDGE('',*,*,#4283,.T.);
#5590=ORIENTED_EDGE('',*,*,#4280,.T.);
#5591=ORIENTED_EDGE('',*,*,#4277,.T.);
#5592=ORIENTED_EDGE('',*,*,#4308,.F.);
#5593=ORIENTED_EDGE('',*,*,#4309,.T.);
#5594=ORIENTED_EDGE('',*,*,#4310,.F.);
#5595=ORIENTED_EDGE('',*,*,#4311,.F.);
#5596=ORIENTED_EDGE('',*,*,#4312,.F.);
#5597=ORIENTED_EDGE('',*,*,#4311,.T.);
#5598=ORIENTED_EDGE('',*,*,#4313,.F.);
#5599=ORIENTED_EDGE('',*,*,#4314,.F.);
#5600=ORIENTED_EDGE('',*,*,#4315,.F.);
#5601=ORIENTED_EDGE('',*,*,#4314,.T.);
#5602=ORIENTED_EDGE('',*,*,#4316,.F.);
#5603=ORIENTED_EDGE('',*,*,#4317,.F.);
#5604=ORIENTED_EDGE('',*,*,#4318,.F.);
#5605=ORIENTED_EDGE('',*,*,#4317,.T.);
#5606=ORIENTED_EDGE('',*,*,#4319,.F.);
#5607=ORIENTED_EDGE('',*,*,#4309,.F.);
#5608=ORIENTED_EDGE('',*,*,#4318,.T.);
#5609=ORIENTED_EDGE('',*,*,#4308,.T.);
#5610=ORIENTED_EDGE('',*,*,#4312,.T.);
#5611=ORIENTED_EDGE('',*,*,#4315,.T.);
#5612=ORIENTED_EDGE('',*,*,#4319,.T.);
#5613=ORIENTED_EDGE('',*,*,#4316,.T.);
#5614=ORIENTED_EDGE('',*,*,#4313,.T.);
#5615=ORIENTED_EDGE('',*,*,#4310,.T.);
#5616=ORIENTED_EDGE('',*,*,#4320,.F.);
#5617=ORIENTED_EDGE('',*,*,#4321,.T.);
#5618=ORIENTED_EDGE('',*,*,#4322,.F.);
#5619=ORIENTED_EDGE('',*,*,#4323,.F.);
#5620=ORIENTED_EDGE('',*,*,#4324,.F.);
#5621=ORIENTED_EDGE('',*,*,#4325,.T.);
#5622=ORIENTED_EDGE('',*,*,#4326,.F.);
#5623=ORIENTED_EDGE('',*,*,#4321,.F.);
#5624=ORIENTED_EDGE('',*,*,#4327,.F.);
#5625=ORIENTED_EDGE('',*,*,#4328,.T.);
#5626=ORIENTED_EDGE('',*,*,#4329,.F.);
#5627=ORIENTED_EDGE('',*,*,#4325,.F.);
#5628=ORIENTED_EDGE('',*,*,#4330,.F.);
#5629=ORIENTED_EDGE('',*,*,#4331,.T.);
#5630=ORIENTED_EDGE('',*,*,#4332,.F.);
#5631=ORIENTED_EDGE('',*,*,#4328,.F.);
#5632=ORIENTED_EDGE('',*,*,#4333,.F.);
#5633=ORIENTED_EDGE('',*,*,#4323,.T.);
#5634=ORIENTED_EDGE('',*,*,#4334,.F.);
#5635=ORIENTED_EDGE('',*,*,#4331,.F.);
#5636=ORIENTED_EDGE('',*,*,#4335,.F.);
#5637=ORIENTED_EDGE('',*,*,#4336,.T.);
#5638=ORIENTED_EDGE('',*,*,#4337,.F.);
#5639=ORIENTED_EDGE('',*,*,#4338,.F.);
#5640=ORIENTED_EDGE('',*,*,#4339,.F.);
#5641=ORIENTED_EDGE('',*,*,#4340,.T.);
#5642=ORIENTED_EDGE('',*,*,#4341,.F.);
#5643=ORIENTED_EDGE('',*,*,#4336,.F.);
#5644=ORIENTED_EDGE('',*,*,#4342,.F.);
#5645=ORIENTED_EDGE('',*,*,#4343,.T.);
#5646=ORIENTED_EDGE('',*,*,#4344,.F.);
#5647=ORIENTED_EDGE('',*,*,#4340,.F.);
#5648=ORIENTED_EDGE('',*,*,#4345,.F.);
#5649=ORIENTED_EDGE('',*,*,#4346,.T.);
#5650=ORIENTED_EDGE('',*,*,#4347,.F.);
#5651=ORIENTED_EDGE('',*,*,#4343,.F.);
#5652=ORIENTED_EDGE('',*,*,#4348,.F.);
#5653=ORIENTED_EDGE('',*,*,#4338,.T.);
#5654=ORIENTED_EDGE('',*,*,#4349,.F.);
#5655=ORIENTED_EDGE('',*,*,#4346,.F.);
#5656=ORIENTED_EDGE('',*,*,#4350,.F.);
#5657=ORIENTED_EDGE('',*,*,#4351,.T.);
#5658=ORIENTED_EDGE('',*,*,#4352,.F.);
#5659=ORIENTED_EDGE('',*,*,#4353,.F.);
#5660=ORIENTED_EDGE('',*,*,#4354,.F.);
#5661=ORIENTED_EDGE('',*,*,#4353,.T.);
#5662=ORIENTED_EDGE('',*,*,#4355,.F.);
#5663=ORIENTED_EDGE('',*,*,#4356,.F.);
#5664=ORIENTED_EDGE('',*,*,#4357,.F.);
#5665=ORIENTED_EDGE('',*,*,#4356,.T.);
#5666=ORIENTED_EDGE('',*,*,#4358,.F.);
#5667=ORIENTED_EDGE('',*,*,#4359,.F.);
#5668=ORIENTED_EDGE('',*,*,#4360,.F.);
#5669=ORIENTED_EDGE('',*,*,#4359,.T.);
#5670=ORIENTED_EDGE('',*,*,#4361,.F.);
#5671=ORIENTED_EDGE('',*,*,#4362,.F.);
#5672=ORIENTED_EDGE('',*,*,#4363,.F.);
#5673=ORIENTED_EDGE('',*,*,#4362,.T.);
#5674=ORIENTED_EDGE('',*,*,#4364,.F.);
#5675=ORIENTED_EDGE('',*,*,#4365,.F.);
#5676=ORIENTED_EDGE('',*,*,#4366,.F.);
#5677=ORIENTED_EDGE('',*,*,#4365,.T.);
#5678=ORIENTED_EDGE('',*,*,#4367,.F.);
#5679=ORIENTED_EDGE('',*,*,#4368,.F.);
#5680=ORIENTED_EDGE('',*,*,#4369,.F.);
#5681=ORIENTED_EDGE('',*,*,#4368,.T.);
#5682=ORIENTED_EDGE('',*,*,#4370,.F.);
#5683=ORIENTED_EDGE('',*,*,#4371,.F.);
#5684=ORIENTED_EDGE('',*,*,#4372,.F.);
#5685=ORIENTED_EDGE('',*,*,#4371,.T.);
#5686=ORIENTED_EDGE('',*,*,#4373,.F.);
#5687=ORIENTED_EDGE('',*,*,#4374,.F.);
#5688=ORIENTED_EDGE('',*,*,#4375,.F.);
#5689=ORIENTED_EDGE('',*,*,#4374,.T.);
#5690=ORIENTED_EDGE('',*,*,#4376,.F.);
#5691=ORIENTED_EDGE('',*,*,#4377,.F.);
#5692=ORIENTED_EDGE('',*,*,#4378,.F.);
#5693=ORIENTED_EDGE('',*,*,#4377,.T.);
#5694=ORIENTED_EDGE('',*,*,#4379,.F.);
#5695=ORIENTED_EDGE('',*,*,#4380,.F.);
#5696=ORIENTED_EDGE('',*,*,#4381,.F.);
#5697=ORIENTED_EDGE('',*,*,#4380,.T.);
#5698=ORIENTED_EDGE('',*,*,#4382,.F.);
#5699=ORIENTED_EDGE('',*,*,#4351,.F.);
#5700=ORIENTED_EDGE('',*,*,#4381,.T.);
#5701=ORIENTED_EDGE('',*,*,#4350,.T.);
#5702=ORIENTED_EDGE('',*,*,#4354,.T.);
#5703=ORIENTED_EDGE('',*,*,#4357,.T.);
#5704=ORIENTED_EDGE('',*,*,#4360,.T.);
#5705=ORIENTED_EDGE('',*,*,#4363,.T.);
#5706=ORIENTED_EDGE('',*,*,#4366,.T.);
#5707=ORIENTED_EDGE('',*,*,#4369,.T.);
#5708=ORIENTED_EDGE('',*,*,#4372,.T.);
#5709=ORIENTED_EDGE('',*,*,#4375,.T.);
#5710=ORIENTED_EDGE('',*,*,#4378,.T.);
#5711=ORIENTED_EDGE('',*,*,#4320,.T.);
#5712=ORIENTED_EDGE('',*,*,#4333,.T.);
#5713=ORIENTED_EDGE('',*,*,#4330,.T.);
#5714=ORIENTED_EDGE('',*,*,#4327,.T.);
#5715=ORIENTED_EDGE('',*,*,#4324,.T.);
#5716=ORIENTED_EDGE('',*,*,#4335,.T.);
#5717=ORIENTED_EDGE('',*,*,#4348,.T.);
#5718=ORIENTED_EDGE('',*,*,#4345,.T.);
#5719=ORIENTED_EDGE('',*,*,#4342,.T.);
#5720=ORIENTED_EDGE('',*,*,#4339,.T.);
#5721=ORIENTED_EDGE('',*,*,#4382,.T.);
#5722=ORIENTED_EDGE('',*,*,#4379,.T.);
#5723=ORIENTED_EDGE('',*,*,#4376,.T.);
#5724=ORIENTED_EDGE('',*,*,#4373,.T.);
#5725=ORIENTED_EDGE('',*,*,#4370,.T.);
#5726=ORIENTED_EDGE('',*,*,#4367,.T.);
#5727=ORIENTED_EDGE('',*,*,#4364,.T.);
#5728=ORIENTED_EDGE('',*,*,#4361,.T.);
#5729=ORIENTED_EDGE('',*,*,#4358,.T.);
#5730=ORIENTED_EDGE('',*,*,#4355,.T.);
#5731=ORIENTED_EDGE('',*,*,#4352,.T.);
#5732=ORIENTED_EDGE('',*,*,#4322,.T.);
#5733=ORIENTED_EDGE('',*,*,#4326,.T.);
#5734=ORIENTED_EDGE('',*,*,#4329,.T.);
#5735=ORIENTED_EDGE('',*,*,#4332,.T.);
#5736=ORIENTED_EDGE('',*,*,#4334,.T.);
#5737=ORIENTED_EDGE('',*,*,#4337,.T.);
#5738=ORIENTED_EDGE('',*,*,#4341,.T.);
#5739=ORIENTED_EDGE('',*,*,#4344,.T.);
#5740=ORIENTED_EDGE('',*,*,#4347,.T.);
#5741=ORIENTED_EDGE('',*,*,#4349,.T.);
#5742=ORIENTED_EDGE('',*,*,#4383,.F.);
#5743=ORIENTED_EDGE('',*,*,#4384,.T.);
#5744=ORIENTED_EDGE('',*,*,#4385,.F.);
#5745=ORIENTED_EDGE('',*,*,#4386,.F.);
#5746=ORIENTED_EDGE('',*,*,#4387,.F.);
#5747=ORIENTED_EDGE('',*,*,#4386,.T.);
#5748=ORIENTED_EDGE('',*,*,#4388,.F.);
#5749=ORIENTED_EDGE('',*,*,#4389,.F.);
#5750=ORIENTED_EDGE('',*,*,#4390,.F.);
#5751=ORIENTED_EDGE('',*,*,#4389,.T.);
#5752=ORIENTED_EDGE('',*,*,#4391,.F.);
#5753=ORIENTED_EDGE('',*,*,#4392,.F.);
#5754=ORIENTED_EDGE('',*,*,#4393,.F.);
#5755=ORIENTED_EDGE('',*,*,#4392,.T.);
#5756=ORIENTED_EDGE('',*,*,#4394,.F.);
#5757=ORIENTED_EDGE('',*,*,#4384,.F.);
#5758=ORIENTED_EDGE('',*,*,#4393,.T.);
#5759=ORIENTED_EDGE('',*,*,#4383,.T.);
#5760=ORIENTED_EDGE('',*,*,#4387,.T.);
#5761=ORIENTED_EDGE('',*,*,#4390,.T.);
#5762=ORIENTED_EDGE('',*,*,#4394,.T.);
#5763=ORIENTED_EDGE('',*,*,#4391,.T.);
#5764=ORIENTED_EDGE('',*,*,#4388,.T.);
#5765=ORIENTED_EDGE('',*,*,#4385,.T.);
#5766=ORIENTED_EDGE('',*,*,#4395,.F.);
#5767=ORIENTED_EDGE('',*,*,#4396,.T.);
#5768=ORIENTED_EDGE('',*,*,#4397,.F.);
#5769=ORIENTED_EDGE('',*,*,#4398,.F.);
#5770=ORIENTED_EDGE('',*,*,#4399,.F.);
#5771=ORIENTED_EDGE('',*,*,#4400,.T.);
#5772=ORIENTED_EDGE('',*,*,#4401,.F.);
#5773=ORIENTED_EDGE('',*,*,#4396,.F.);
#5774=ORIENTED_EDGE('',*,*,#4402,.F.);
#5775=ORIENTED_EDGE('',*,*,#4403,.T.);
#5776=ORIENTED_EDGE('',*,*,#4404,.F.);
#5777=ORIENTED_EDGE('',*,*,#4400,.F.);
#5778=ORIENTED_EDGE('',*,*,#4405,.F.);
#5779=ORIENTED_EDGE('',*,*,#4406,.T.);
#5780=ORIENTED_EDGE('',*,*,#4407,.F.);
#5781=ORIENTED_EDGE('',*,*,#4403,.F.);
#5782=ORIENTED_EDGE('',*,*,#4408,.F.);
#5783=ORIENTED_EDGE('',*,*,#4398,.T.);
#5784=ORIENTED_EDGE('',*,*,#4409,.F.);
#5785=ORIENTED_EDGE('',*,*,#4406,.F.);
#5786=ORIENTED_EDGE('',*,*,#4410,.F.);
#5787=ORIENTED_EDGE('',*,*,#4411,.T.);
#5788=ORIENTED_EDGE('',*,*,#4412,.F.);
#5789=ORIENTED_EDGE('',*,*,#4413,.F.);
#5790=ORIENTED_EDGE('',*,*,#4414,.F.);
#5791=ORIENTED_EDGE('',*,*,#4413,.T.);
#5792=ORIENTED_EDGE('',*,*,#4415,.F.);
#5793=ORIENTED_EDGE('',*,*,#4416,.F.);
#5794=ORIENTED_EDGE('',*,*,#4417,.F.);
#5795=ORIENTED_EDGE('',*,*,#4416,.T.);
#5796=ORIENTED_EDGE('',*,*,#4418,.F.);
#5797=ORIENTED_EDGE('',*,*,#4419,.F.);
#5798=ORIENTED_EDGE('',*,*,#4420,.F.);
#5799=ORIENTED_EDGE('',*,*,#4419,.T.);
#5800=ORIENTED_EDGE('',*,*,#4421,.F.);
#5801=ORIENTED_EDGE('',*,*,#4422,.F.);
#5802=ORIENTED_EDGE('',*,*,#4423,.F.);
#5803=ORIENTED_EDGE('',*,*,#4422,.T.);
#5804=ORIENTED_EDGE('',*,*,#4424,.F.);
#5805=ORIENTED_EDGE('',*,*,#4425,.F.);
#5806=ORIENTED_EDGE('',*,*,#4426,.F.);
#5807=ORIENTED_EDGE('',*,*,#4425,.T.);
#5808=ORIENTED_EDGE('',*,*,#4427,.F.);
#5809=ORIENTED_EDGE('',*,*,#4428,.F.);
#5810=ORIENTED_EDGE('',*,*,#4429,.F.);
#5811=ORIENTED_EDGE('',*,*,#4428,.T.);
#5812=ORIENTED_EDGE('',*,*,#4430,.F.);
#5813=ORIENTED_EDGE('',*,*,#4431,.F.);
#5814=ORIENTED_EDGE('',*,*,#4432,.F.);
#5815=ORIENTED_EDGE('',*,*,#4431,.T.);
#5816=ORIENTED_EDGE('',*,*,#4433,.F.);
#5817=ORIENTED_EDGE('',*,*,#4434,.F.);
#5818=ORIENTED_EDGE('',*,*,#4435,.F.);
#5819=ORIENTED_EDGE('',*,*,#4434,.T.);
#5820=ORIENTED_EDGE('',*,*,#4436,.F.);
#5821=ORIENTED_EDGE('',*,*,#4411,.F.);
#5822=ORIENTED_EDGE('',*,*,#4435,.T.);
#5823=ORIENTED_EDGE('',*,*,#4410,.T.);
#5824=ORIENTED_EDGE('',*,*,#4414,.T.);
#5825=ORIENTED_EDGE('',*,*,#4417,.T.);
#5826=ORIENTED_EDGE('',*,*,#4420,.T.);
#5827=ORIENTED_EDGE('',*,*,#4423,.T.);
#5828=ORIENTED_EDGE('',*,*,#4426,.T.);
#5829=ORIENTED_EDGE('',*,*,#4429,.T.);
#5830=ORIENTED_EDGE('',*,*,#4432,.T.);
#5831=ORIENTED_EDGE('',*,*,#4395,.T.);
#5832=ORIENTED_EDGE('',*,*,#4408,.T.);
#5833=ORIENTED_EDGE('',*,*,#4405,.T.);
#5834=ORIENTED_EDGE('',*,*,#4402,.T.);
#5835=ORIENTED_EDGE('',*,*,#4399,.T.);
#5836=ORIENTED_EDGE('',*,*,#4436,.T.);
#5837=ORIENTED_EDGE('',*,*,#4433,.T.);
#5838=ORIENTED_EDGE('',*,*,#4430,.T.);
#5839=ORIENTED_EDGE('',*,*,#4427,.T.);
#5840=ORIENTED_EDGE('',*,*,#4424,.T.);
#5841=ORIENTED_EDGE('',*,*,#4421,.T.);
#5842=ORIENTED_EDGE('',*,*,#4418,.T.);
#5843=ORIENTED_EDGE('',*,*,#4415,.T.);
#5844=ORIENTED_EDGE('',*,*,#4412,.T.);
#5845=ORIENTED_EDGE('',*,*,#4397,.T.);
#5846=ORIENTED_EDGE('',*,*,#4401,.T.);
#5847=ORIENTED_EDGE('',*,*,#4404,.T.);
#5848=ORIENTED_EDGE('',*,*,#4407,.T.);
#5849=ORIENTED_EDGE('',*,*,#4409,.T.);
#5850=ORIENTED_EDGE('',*,*,#4437,.F.);
#5851=ORIENTED_EDGE('',*,*,#4438,.T.);
#5852=ORIENTED_EDGE('',*,*,#4439,.F.);
#5853=ORIENTED_EDGE('',*,*,#4440,.F.);
#5854=ORIENTED_EDGE('',*,*,#4441,.F.);
#5855=ORIENTED_EDGE('',*,*,#4442,.T.);
#5856=ORIENTED_EDGE('',*,*,#4443,.F.);
#5857=ORIENTED_EDGE('',*,*,#4438,.F.);
#5858=ORIENTED_EDGE('',*,*,#4444,.F.);
#5859=ORIENTED_EDGE('',*,*,#4445,.T.);
#5860=ORIENTED_EDGE('',*,*,#4446,.F.);
#5861=ORIENTED_EDGE('',*,*,#4442,.F.);
#5862=ORIENTED_EDGE('',*,*,#4447,.F.);
#5863=ORIENTED_EDGE('',*,*,#4448,.T.);
#5864=ORIENTED_EDGE('',*,*,#4449,.F.);
#5865=ORIENTED_EDGE('',*,*,#4445,.F.);
#5866=ORIENTED_EDGE('',*,*,#4450,.F.);
#5867=ORIENTED_EDGE('',*,*,#4451,.T.);
#5868=ORIENTED_EDGE('',*,*,#4452,.F.);
#5869=ORIENTED_EDGE('',*,*,#4448,.F.);
#5870=ORIENTED_EDGE('',*,*,#4453,.F.);
#5871=ORIENTED_EDGE('',*,*,#4454,.T.);
#5872=ORIENTED_EDGE('',*,*,#4455,.F.);
#5873=ORIENTED_EDGE('',*,*,#4451,.F.);
#5874=ORIENTED_EDGE('',*,*,#4456,.F.);
#5875=ORIENTED_EDGE('',*,*,#4457,.T.);
#5876=ORIENTED_EDGE('',*,*,#4458,.F.);
#5877=ORIENTED_EDGE('',*,*,#4454,.F.);
#5878=ORIENTED_EDGE('',*,*,#4459,.F.);
#5879=ORIENTED_EDGE('',*,*,#4440,.T.);
#5880=ORIENTED_EDGE('',*,*,#4460,.F.);
#5881=ORIENTED_EDGE('',*,*,#4457,.F.);
#5882=ORIENTED_EDGE('',*,*,#4461,.F.);
#5883=ORIENTED_EDGE('',*,*,#4462,.T.);
#5884=ORIENTED_EDGE('',*,*,#4463,.F.);
#5885=ORIENTED_EDGE('',*,*,#4464,.F.);
#5886=ORIENTED_EDGE('',*,*,#4465,.F.);
#5887=ORIENTED_EDGE('',*,*,#4464,.T.);
#5888=ORIENTED_EDGE('',*,*,#4466,.F.);
#5889=ORIENTED_EDGE('',*,*,#4467,.F.);
#5890=ORIENTED_EDGE('',*,*,#4468,.F.);
#5891=ORIENTED_EDGE('',*,*,#4467,.T.);
#5892=ORIENTED_EDGE('',*,*,#4469,.F.);
#5893=ORIENTED_EDGE('',*,*,#4470,.F.);
#5894=ORIENTED_EDGE('',*,*,#4471,.F.);
#5895=ORIENTED_EDGE('',*,*,#4470,.T.);
#5896=ORIENTED_EDGE('',*,*,#4472,.F.);
#5897=ORIENTED_EDGE('',*,*,#4462,.F.);
#5898=ORIENTED_EDGE('',*,*,#4471,.T.);
#5899=ORIENTED_EDGE('',*,*,#4461,.T.);
#5900=ORIENTED_EDGE('',*,*,#4465,.T.);
#5901=ORIENTED_EDGE('',*,*,#4468,.T.);
#5902=ORIENTED_EDGE('',*,*,#4437,.T.);
#5903=ORIENTED_EDGE('',*,*,#4459,.T.);
#5904=ORIENTED_EDGE('',*,*,#4456,.T.);
#5905=ORIENTED_EDGE('',*,*,#4453,.T.);
#5906=ORIENTED_EDGE('',*,*,#4450,.T.);
#5907=ORIENTED_EDGE('',*,*,#4447,.T.);
#5908=ORIENTED_EDGE('',*,*,#4444,.T.);
#5909=ORIENTED_EDGE('',*,*,#4441,.T.);
#5910=ORIENTED_EDGE('',*,*,#4472,.T.);
#5911=ORIENTED_EDGE('',*,*,#4469,.T.);
#5912=ORIENTED_EDGE('',*,*,#4466,.T.);
#5913=ORIENTED_EDGE('',*,*,#4463,.T.);
#5914=ORIENTED_EDGE('',*,*,#4439,.T.);
#5915=ORIENTED_EDGE('',*,*,#4443,.T.);
#5916=ORIENTED_EDGE('',*,*,#4446,.T.);
#5917=ORIENTED_EDGE('',*,*,#4449,.T.);
#5918=ORIENTED_EDGE('',*,*,#4452,.T.);
#5919=ORIENTED_EDGE('',*,*,#4455,.T.);
#5920=ORIENTED_EDGE('',*,*,#4458,.T.);
#5921=ORIENTED_EDGE('',*,*,#4460,.T.);
#5922=ORIENTED_EDGE('',*,*,#4473,.F.);
#5923=ORIENTED_EDGE('',*,*,#4474,.T.);
#5924=ORIENTED_EDGE('',*,*,#4475,.F.);
#5925=ORIENTED_EDGE('',*,*,#4476,.F.);
#5926=ORIENTED_EDGE('',*,*,#4477,.F.);
#5927=ORIENTED_EDGE('',*,*,#4476,.T.);
#5928=ORIENTED_EDGE('',*,*,#4478,.F.);
#5929=ORIENTED_EDGE('',*,*,#4479,.F.);
#5930=ORIENTED_EDGE('',*,*,#4480,.F.);
#5931=ORIENTED_EDGE('',*,*,#4479,.T.);
#5932=ORIENTED_EDGE('',*,*,#4481,.F.);
#5933=ORIENTED_EDGE('',*,*,#4482,.F.);
#5934=ORIENTED_EDGE('',*,*,#4483,.F.);
#5935=ORIENTED_EDGE('',*,*,#4482,.T.);
#5936=ORIENTED_EDGE('',*,*,#4484,.F.);
#5937=ORIENTED_EDGE('',*,*,#4474,.F.);
#5938=ORIENTED_EDGE('',*,*,#4483,.T.);
#5939=ORIENTED_EDGE('',*,*,#4473,.T.);
#5940=ORIENTED_EDGE('',*,*,#4477,.T.);
#5941=ORIENTED_EDGE('',*,*,#4480,.T.);
#5942=ORIENTED_EDGE('',*,*,#4484,.T.);
#5943=ORIENTED_EDGE('',*,*,#4481,.T.);
#5944=ORIENTED_EDGE('',*,*,#4478,.T.);
#5945=ORIENTED_EDGE('',*,*,#4475,.T.);
#5946=ORIENTED_EDGE('',*,*,#4485,.F.);
#5947=ORIENTED_EDGE('',*,*,#4486,.T.);
#5948=ORIENTED_EDGE('',*,*,#4487,.F.);
#5949=ORIENTED_EDGE('',*,*,#4488,.F.);
#5950=ORIENTED_EDGE('',*,*,#4489,.F.);
#5951=ORIENTED_EDGE('',*,*,#4488,.T.);
#5952=ORIENTED_EDGE('',*,*,#4490,.F.);
#5953=ORIENTED_EDGE('',*,*,#4491,.F.);
#5954=ORIENTED_EDGE('',*,*,#4492,.F.);
#5955=ORIENTED_EDGE('',*,*,#4491,.T.);
#5956=ORIENTED_EDGE('',*,*,#4493,.F.);
#5957=ORIENTED_EDGE('',*,*,#4494,.F.);
#5958=ORIENTED_EDGE('',*,*,#4495,.F.);
#5959=ORIENTED_EDGE('',*,*,#4494,.T.);
#5960=ORIENTED_EDGE('',*,*,#4496,.F.);
#5961=ORIENTED_EDGE('',*,*,#4497,.F.);
#5962=ORIENTED_EDGE('',*,*,#4498,.F.);
#5963=ORIENTED_EDGE('',*,*,#4497,.T.);
#5964=ORIENTED_EDGE('',*,*,#4499,.F.);
#5965=ORIENTED_EDGE('',*,*,#4500,.F.);
#5966=ORIENTED_EDGE('',*,*,#4501,.F.);
#5967=ORIENTED_EDGE('',*,*,#4500,.T.);
#5968=ORIENTED_EDGE('',*,*,#4502,.F.);
#5969=ORIENTED_EDGE('',*,*,#4503,.F.);
#5970=ORIENTED_EDGE('',*,*,#4504,.F.);
#5971=ORIENTED_EDGE('',*,*,#4503,.T.);
#5972=ORIENTED_EDGE('',*,*,#4505,.F.);
#5973=ORIENTED_EDGE('',*,*,#4506,.F.);
#5974=ORIENTED_EDGE('',*,*,#4507,.F.);
#5975=ORIENTED_EDGE('',*,*,#4506,.T.);
#5976=ORIENTED_EDGE('',*,*,#4508,.F.);
#5977=ORIENTED_EDGE('',*,*,#4509,.F.);
#5978=ORIENTED_EDGE('',*,*,#4510,.F.);
#5979=ORIENTED_EDGE('',*,*,#4509,.T.);
#5980=ORIENTED_EDGE('',*,*,#4511,.F.);
#5981=ORIENTED_EDGE('',*,*,#4512,.F.);
#5982=ORIENTED_EDGE('',*,*,#4513,.F.);
#5983=ORIENTED_EDGE('',*,*,#4512,.T.);
#5984=ORIENTED_EDGE('',*,*,#4514,.F.);
#5985=ORIENTED_EDGE('',*,*,#4515,.F.);
#5986=ORIENTED_EDGE('',*,*,#4516,.F.);
#5987=ORIENTED_EDGE('',*,*,#4515,.T.);
#5988=ORIENTED_EDGE('',*,*,#4517,.F.);
#5989=ORIENTED_EDGE('',*,*,#4518,.F.);
#5990=ORIENTED_EDGE('',*,*,#4519,.F.);
#5991=ORIENTED_EDGE('',*,*,#4518,.T.);
#5992=ORIENTED_EDGE('',*,*,#4520,.F.);
#5993=ORIENTED_EDGE('',*,*,#4521,.F.);
#5994=ORIENTED_EDGE('',*,*,#4522,.F.);
#5995=ORIENTED_EDGE('',*,*,#4521,.T.);
#5996=ORIENTED_EDGE('',*,*,#4523,.F.);
#5997=ORIENTED_EDGE('',*,*,#4524,.F.);
#5998=ORIENTED_EDGE('',*,*,#4525,.F.);
#5999=ORIENTED_EDGE('',*,*,#4524,.T.);
#6000=ORIENTED_EDGE('',*,*,#4526,.F.);
#6001=ORIENTED_EDGE('',*,*,#4527,.F.);
#6002=ORIENTED_EDGE('',*,*,#4528,.F.);
#6003=ORIENTED_EDGE('',*,*,#4527,.T.);
#6004=ORIENTED_EDGE('',*,*,#4529,.F.);
#6005=ORIENTED_EDGE('',*,*,#4530,.F.);
#6006=ORIENTED_EDGE('',*,*,#4531,.F.);
#6007=ORIENTED_EDGE('',*,*,#4530,.T.);
#6008=ORIENTED_EDGE('',*,*,#4532,.F.);
#6009=ORIENTED_EDGE('',*,*,#4533,.F.);
#6010=ORIENTED_EDGE('',*,*,#4534,.F.);
#6011=ORIENTED_EDGE('',*,*,#4533,.T.);
#6012=ORIENTED_EDGE('',*,*,#4535,.F.);
#6013=ORIENTED_EDGE('',*,*,#4486,.F.);
#6014=ORIENTED_EDGE('',*,*,#4534,.T.);
#6015=ORIENTED_EDGE('',*,*,#4485,.T.);
#6016=ORIENTED_EDGE('',*,*,#4489,.T.);
#6017=ORIENTED_EDGE('',*,*,#4492,.T.);
#6018=ORIENTED_EDGE('',*,*,#4495,.T.);
#6019=ORIENTED_EDGE('',*,*,#4498,.T.);
#6020=ORIENTED_EDGE('',*,*,#4501,.T.);
#6021=ORIENTED_EDGE('',*,*,#4504,.T.);
#6022=ORIENTED_EDGE('',*,*,#4507,.T.);
#6023=ORIENTED_EDGE('',*,*,#4510,.T.);
#6024=ORIENTED_EDGE('',*,*,#4513,.T.);
#6025=ORIENTED_EDGE('',*,*,#4516,.T.);
#6026=ORIENTED_EDGE('',*,*,#4519,.T.);
#6027=ORIENTED_EDGE('',*,*,#4522,.T.);
#6028=ORIENTED_EDGE('',*,*,#4525,.T.);
#6029=ORIENTED_EDGE('',*,*,#4528,.T.);
#6030=ORIENTED_EDGE('',*,*,#4531,.T.);
#6031=ORIENTED_EDGE('',*,*,#4535,.T.);
#6032=ORIENTED_EDGE('',*,*,#4532,.T.);
#6033=ORIENTED_EDGE('',*,*,#4529,.T.);
#6034=ORIENTED_EDGE('',*,*,#4526,.T.);
#6035=ORIENTED_EDGE('',*,*,#4523,.T.);
#6036=ORIENTED_EDGE('',*,*,#4520,.T.);
#6037=ORIENTED_EDGE('',*,*,#4517,.T.);
#6038=ORIENTED_EDGE('',*,*,#4514,.T.);
#6039=ORIENTED_EDGE('',*,*,#4511,.T.);
#6040=ORIENTED_EDGE('',*,*,#4508,.T.);
#6041=ORIENTED_EDGE('',*,*,#4505,.T.);
#6042=ORIENTED_EDGE('',*,*,#4502,.T.);
#6043=ORIENTED_EDGE('',*,*,#4499,.T.);
#6044=ORIENTED_EDGE('',*,*,#4496,.T.);
#6045=ORIENTED_EDGE('',*,*,#4493,.T.);
#6046=ORIENTED_EDGE('',*,*,#4490,.T.);
#6047=ORIENTED_EDGE('',*,*,#4487,.T.);
#6048=ORIENTED_EDGE('',*,*,#4536,.F.);
#6049=ORIENTED_EDGE('',*,*,#4537,.T.);
#6050=ORIENTED_EDGE('',*,*,#4538,.F.);
#6051=ORIENTED_EDGE('',*,*,#4539,.F.);
#6052=ORIENTED_EDGE('',*,*,#4540,.F.);
#6053=ORIENTED_EDGE('',*,*,#4539,.T.);
#6054=ORIENTED_EDGE('',*,*,#4541,.F.);
#6055=ORIENTED_EDGE('',*,*,#4542,.F.);
#6056=ORIENTED_EDGE('',*,*,#4543,.F.);
#6057=ORIENTED_EDGE('',*,*,#4542,.T.);
#6058=ORIENTED_EDGE('',*,*,#4544,.F.);
#6059=ORIENTED_EDGE('',*,*,#4545,.F.);
#6060=ORIENTED_EDGE('',*,*,#4546,.F.);
#6061=ORIENTED_EDGE('',*,*,#4545,.T.);
#6062=ORIENTED_EDGE('',*,*,#4547,.F.);
#6063=ORIENTED_EDGE('',*,*,#4548,.F.);
#6064=ORIENTED_EDGE('',*,*,#4549,.F.);
#6065=ORIENTED_EDGE('',*,*,#4548,.T.);
#6066=ORIENTED_EDGE('',*,*,#4550,.F.);
#6067=ORIENTED_EDGE('',*,*,#4551,.F.);
#6068=ORIENTED_EDGE('',*,*,#4552,.F.);
#6069=ORIENTED_EDGE('',*,*,#4551,.T.);
#6070=ORIENTED_EDGE('',*,*,#4553,.F.);
#6071=ORIENTED_EDGE('',*,*,#4554,.F.);
#6072=ORIENTED_EDGE('',*,*,#4555,.F.);
#6073=ORIENTED_EDGE('',*,*,#4554,.T.);
#6074=ORIENTED_EDGE('',*,*,#4556,.F.);
#6075=ORIENTED_EDGE('',*,*,#4557,.F.);
#6076=ORIENTED_EDGE('',*,*,#4558,.F.);
#6077=ORIENTED_EDGE('',*,*,#4557,.T.);
#6078=ORIENTED_EDGE('',*,*,#4559,.F.);
#6079=ORIENTED_EDGE('',*,*,#4560,.F.);
#6080=ORIENTED_EDGE('',*,*,#4561,.F.);
#6081=ORIENTED_EDGE('',*,*,#4560,.T.);
#6082=ORIENTED_EDGE('',*,*,#4562,.F.);
#6083=ORIENTED_EDGE('',*,*,#4563,.F.);
#6084=ORIENTED_EDGE('',*,*,#4564,.F.);
#6085=ORIENTED_EDGE('',*,*,#4563,.T.);
#6086=ORIENTED_EDGE('',*,*,#4565,.F.);
#6087=ORIENTED_EDGE('',*,*,#4566,.F.);
#6088=ORIENTED_EDGE('',*,*,#4567,.F.);
#6089=ORIENTED_EDGE('',*,*,#4566,.T.);
#6090=ORIENTED_EDGE('',*,*,#4568,.F.);
#6091=ORIENTED_EDGE('',*,*,#4537,.F.);
#6092=ORIENTED_EDGE('',*,*,#4567,.T.);
#6093=ORIENTED_EDGE('',*,*,#4536,.T.);
#6094=ORIENTED_EDGE('',*,*,#4540,.T.);
#6095=ORIENTED_EDGE('',*,*,#4543,.T.);
#6096=ORIENTED_EDGE('',*,*,#4546,.T.);
#6097=ORIENTED_EDGE('',*,*,#4549,.T.);
#6098=ORIENTED_EDGE('',*,*,#4552,.T.);
#6099=ORIENTED_EDGE('',*,*,#4555,.T.);
#6100=ORIENTED_EDGE('',*,*,#4558,.T.);
#6101=ORIENTED_EDGE('',*,*,#4561,.T.);
#6102=ORIENTED_EDGE('',*,*,#4564,.T.);
#6103=ORIENTED_EDGE('',*,*,#4568,.T.);
#6104=ORIENTED_EDGE('',*,*,#4565,.T.);
#6105=ORIENTED_EDGE('',*,*,#4562,.T.);
#6106=ORIENTED_EDGE('',*,*,#4559,.T.);
#6107=ORIENTED_EDGE('',*,*,#4556,.T.);
#6108=ORIENTED_EDGE('',*,*,#4553,.T.);
#6109=ORIENTED_EDGE('',*,*,#4550,.T.);
#6110=ORIENTED_EDGE('',*,*,#4547,.T.);
#6111=ORIENTED_EDGE('',*,*,#4544,.T.);
#6112=ORIENTED_EDGE('',*,*,#4541,.T.);
#6113=ORIENTED_EDGE('',*,*,#4538,.T.);
#6114=ORIENTED_EDGE('',*,*,#4569,.F.);
#6115=ORIENTED_EDGE('',*,*,#4570,.T.);
#6116=ORIENTED_EDGE('',*,*,#4571,.F.);
#6117=ORIENTED_EDGE('',*,*,#4572,.F.);
#6118=ORIENTED_EDGE('',*,*,#4573,.F.);
#6119=ORIENTED_EDGE('',*,*,#4572,.T.);
#6120=ORIENTED_EDGE('',*,*,#4574,.F.);
#6121=ORIENTED_EDGE('',*,*,#4575,.F.);
#6122=ORIENTED_EDGE('',*,*,#4576,.F.);
#6123=ORIENTED_EDGE('',*,*,#4575,.T.);
#6124=ORIENTED_EDGE('',*,*,#4577,.F.);
#6125=ORIENTED_EDGE('',*,*,#4578,.F.);
#6126=ORIENTED_EDGE('',*,*,#4579,.F.);
#6127=ORIENTED_EDGE('',*,*,#4578,.T.);
#6128=ORIENTED_EDGE('',*,*,#4580,.F.);
#6129=ORIENTED_EDGE('',*,*,#4570,.F.);
#6130=ORIENTED_EDGE('',*,*,#4579,.T.);
#6131=ORIENTED_EDGE('',*,*,#4569,.T.);
#6132=ORIENTED_EDGE('',*,*,#4573,.T.);
#6133=ORIENTED_EDGE('',*,*,#4576,.T.);
#6134=ORIENTED_EDGE('',*,*,#4580,.T.);
#6135=ORIENTED_EDGE('',*,*,#4577,.T.);
#6136=ORIENTED_EDGE('',*,*,#4574,.T.);
#6137=ORIENTED_EDGE('',*,*,#4571,.T.);
#6138=ORIENTED_EDGE('',*,*,#4581,.F.);
#6139=ORIENTED_EDGE('',*,*,#4582,.T.);
#6140=ORIENTED_EDGE('',*,*,#4583,.F.);
#6141=ORIENTED_EDGE('',*,*,#4584,.F.);
#6142=ORIENTED_EDGE('',*,*,#4585,.F.);
#6143=ORIENTED_EDGE('',*,*,#4584,.T.);
#6144=ORIENTED_EDGE('',*,*,#4586,.F.);
#6145=ORIENTED_EDGE('',*,*,#4587,.F.);
#6146=ORIENTED_EDGE('',*,*,#4588,.F.);
#6147=ORIENTED_EDGE('',*,*,#4587,.T.);
#6148=ORIENTED_EDGE('',*,*,#4589,.F.);
#6149=ORIENTED_EDGE('',*,*,#4590,.F.);
#6150=ORIENTED_EDGE('',*,*,#4591,.F.);
#6151=ORIENTED_EDGE('',*,*,#4590,.T.);
#6152=ORIENTED_EDGE('',*,*,#4592,.F.);
#6153=ORIENTED_EDGE('',*,*,#4593,.F.);
#6154=ORIENTED_EDGE('',*,*,#4594,.F.);
#6155=ORIENTED_EDGE('',*,*,#4593,.T.);
#6156=ORIENTED_EDGE('',*,*,#4595,.F.);
#6157=ORIENTED_EDGE('',*,*,#4596,.F.);
#6158=ORIENTED_EDGE('',*,*,#4597,.F.);
#6159=ORIENTED_EDGE('',*,*,#4596,.T.);
#6160=ORIENTED_EDGE('',*,*,#4598,.F.);
#6161=ORIENTED_EDGE('',*,*,#4599,.F.);
#6162=ORIENTED_EDGE('',*,*,#4600,.F.);
#6163=ORIENTED_EDGE('',*,*,#4599,.T.);
#6164=ORIENTED_EDGE('',*,*,#4601,.F.);
#6165=ORIENTED_EDGE('',*,*,#4602,.F.);
#6166=ORIENTED_EDGE('',*,*,#4603,.F.);
#6167=ORIENTED_EDGE('',*,*,#4602,.T.);
#6168=ORIENTED_EDGE('',*,*,#4604,.F.);
#6169=ORIENTED_EDGE('',*,*,#4605,.F.);
#6170=ORIENTED_EDGE('',*,*,#4606,.F.);
#6171=ORIENTED_EDGE('',*,*,#4605,.T.);
#6172=ORIENTED_EDGE('',*,*,#4607,.F.);
#6173=ORIENTED_EDGE('',*,*,#4608,.F.);
#6174=ORIENTED_EDGE('',*,*,#4609,.F.);
#6175=ORIENTED_EDGE('',*,*,#4608,.T.);
#6176=ORIENTED_EDGE('',*,*,#4610,.F.);
#6177=ORIENTED_EDGE('',*,*,#4611,.F.);
#6178=ORIENTED_EDGE('',*,*,#4612,.F.);
#6179=ORIENTED_EDGE('',*,*,#4611,.T.);
#6180=ORIENTED_EDGE('',*,*,#4613,.F.);
#6181=ORIENTED_EDGE('',*,*,#4614,.F.);
#6182=ORIENTED_EDGE('',*,*,#4615,.F.);
#6183=ORIENTED_EDGE('',*,*,#4614,.T.);
#6184=ORIENTED_EDGE('',*,*,#4616,.F.);
#6185=ORIENTED_EDGE('',*,*,#4617,.F.);
#6186=ORIENTED_EDGE('',*,*,#4618,.F.);
#6187=ORIENTED_EDGE('',*,*,#4617,.T.);
#6188=ORIENTED_EDGE('',*,*,#4619,.F.);
#6189=ORIENTED_EDGE('',*,*,#4620,.F.);
#6190=ORIENTED_EDGE('',*,*,#4621,.F.);
#6191=ORIENTED_EDGE('',*,*,#4620,.T.);
#6192=ORIENTED_EDGE('',*,*,#4622,.F.);
#6193=ORIENTED_EDGE('',*,*,#4623,.F.);
#6194=ORIENTED_EDGE('',*,*,#4624,.F.);
#6195=ORIENTED_EDGE('',*,*,#4623,.T.);
#6196=ORIENTED_EDGE('',*,*,#4625,.F.);
#6197=ORIENTED_EDGE('',*,*,#4626,.F.);
#6198=ORIENTED_EDGE('',*,*,#4627,.F.);
#6199=ORIENTED_EDGE('',*,*,#4626,.T.);
#6200=ORIENTED_EDGE('',*,*,#4628,.F.);
#6201=ORIENTED_EDGE('',*,*,#4629,.F.);
#6202=ORIENTED_EDGE('',*,*,#4630,.F.);
#6203=ORIENTED_EDGE('',*,*,#4629,.T.);
#6204=ORIENTED_EDGE('',*,*,#4631,.F.);
#6205=ORIENTED_EDGE('',*,*,#4632,.F.);
#6206=ORIENTED_EDGE('',*,*,#4633,.F.);
#6207=ORIENTED_EDGE('',*,*,#4632,.T.);
#6208=ORIENTED_EDGE('',*,*,#4634,.F.);
#6209=ORIENTED_EDGE('',*,*,#4582,.F.);
#6210=ORIENTED_EDGE('',*,*,#4633,.T.);
#6211=ORIENTED_EDGE('',*,*,#4581,.T.);
#6212=ORIENTED_EDGE('',*,*,#4585,.T.);
#6213=ORIENTED_EDGE('',*,*,#4588,.T.);
#6214=ORIENTED_EDGE('',*,*,#4591,.T.);
#6215=ORIENTED_EDGE('',*,*,#4594,.T.);
#6216=ORIENTED_EDGE('',*,*,#4597,.T.);
#6217=ORIENTED_EDGE('',*,*,#4600,.T.);
#6218=ORIENTED_EDGE('',*,*,#4603,.T.);
#6219=ORIENTED_EDGE('',*,*,#4606,.T.);
#6220=ORIENTED_EDGE('',*,*,#4609,.T.);
#6221=ORIENTED_EDGE('',*,*,#4612,.T.);
#6222=ORIENTED_EDGE('',*,*,#4615,.T.);
#6223=ORIENTED_EDGE('',*,*,#4618,.T.);
#6224=ORIENTED_EDGE('',*,*,#4621,.T.);
#6225=ORIENTED_EDGE('',*,*,#4624,.T.);
#6226=ORIENTED_EDGE('',*,*,#4627,.T.);
#6227=ORIENTED_EDGE('',*,*,#4630,.T.);
#6228=ORIENTED_EDGE('',*,*,#4634,.T.);
#6229=ORIENTED_EDGE('',*,*,#4631,.T.);
#6230=ORIENTED_EDGE('',*,*,#4628,.T.);
#6231=ORIENTED_EDGE('',*,*,#4625,.T.);
#6232=ORIENTED_EDGE('',*,*,#4622,.T.);
#6233=ORIENTED_EDGE('',*,*,#4619,.T.);
#6234=ORIENTED_EDGE('',*,*,#4616,.T.);
#6235=ORIENTED_EDGE('',*,*,#4613,.T.);
#6236=ORIENTED_EDGE('',*,*,#4610,.T.);
#6237=ORIENTED_EDGE('',*,*,#4607,.T.);
#6238=ORIENTED_EDGE('',*,*,#4604,.T.);
#6239=ORIENTED_EDGE('',*,*,#4601,.T.);
#6240=ORIENTED_EDGE('',*,*,#4598,.T.);
#6241=ORIENTED_EDGE('',*,*,#4595,.T.);
#6242=ORIENTED_EDGE('',*,*,#4592,.T.);
#6243=ORIENTED_EDGE('',*,*,#4589,.T.);
#6244=ORIENTED_EDGE('',*,*,#4586,.T.);
#6245=ORIENTED_EDGE('',*,*,#4583,.T.);
#6246=ORIENTED_EDGE('',*,*,#4635,.F.);
#6247=ORIENTED_EDGE('',*,*,#4636,.T.);
#6248=ORIENTED_EDGE('',*,*,#4637,.F.);
#6249=ORIENTED_EDGE('',*,*,#4638,.F.);
#6250=ORIENTED_EDGE('',*,*,#4639,.F.);
#6251=ORIENTED_EDGE('',*,*,#4638,.T.);
#6252=ORIENTED_EDGE('',*,*,#4640,.F.);
#6253=ORIENTED_EDGE('',*,*,#4641,.F.);
#6254=ORIENTED_EDGE('',*,*,#4642,.F.);
#6255=ORIENTED_EDGE('',*,*,#4641,.T.);
#6256=ORIENTED_EDGE('',*,*,#4643,.F.);
#6257=ORIENTED_EDGE('',*,*,#4644,.F.);
#6258=ORIENTED_EDGE('',*,*,#4645,.F.);
#6259=ORIENTED_EDGE('',*,*,#4644,.T.);
#6260=ORIENTED_EDGE('',*,*,#4646,.F.);
#6261=ORIENTED_EDGE('',*,*,#4636,.F.);
#6262=ORIENTED_EDGE('',*,*,#4645,.T.);
#6263=ORIENTED_EDGE('',*,*,#4635,.T.);
#6264=ORIENTED_EDGE('',*,*,#4639,.T.);
#6265=ORIENTED_EDGE('',*,*,#4642,.T.);
#6266=ORIENTED_EDGE('',*,*,#4646,.T.);
#6267=ORIENTED_EDGE('',*,*,#4643,.T.);
#6268=ORIENTED_EDGE('',*,*,#4640,.T.);
#6269=ORIENTED_EDGE('',*,*,#4637,.T.);
#6270=ORIENTED_EDGE('',*,*,#4647,.F.);
#6271=ORIENTED_EDGE('',*,*,#4648,.T.);
#6272=ORIENTED_EDGE('',*,*,#4649,.F.);
#6273=ORIENTED_EDGE('',*,*,#4650,.F.);
#6274=ORIENTED_EDGE('',*,*,#4651,.F.);
#6275=ORIENTED_EDGE('',*,*,#4650,.T.);
#6276=ORIENTED_EDGE('',*,*,#4652,.F.);
#6277=ORIENTED_EDGE('',*,*,#4653,.F.);
#6278=ORIENTED_EDGE('',*,*,#4654,.F.);
#6279=ORIENTED_EDGE('',*,*,#4653,.T.);
#6280=ORIENTED_EDGE('',*,*,#4655,.F.);
#6281=ORIENTED_EDGE('',*,*,#4656,.F.);
#6282=ORIENTED_EDGE('',*,*,#4657,.F.);
#6283=ORIENTED_EDGE('',*,*,#4656,.T.);
#6284=ORIENTED_EDGE('',*,*,#4658,.F.);
#6285=ORIENTED_EDGE('',*,*,#4659,.F.);
#6286=ORIENTED_EDGE('',*,*,#4660,.F.);
#6287=ORIENTED_EDGE('',*,*,#4659,.T.);
#6288=ORIENTED_EDGE('',*,*,#4661,.F.);
#6289=ORIENTED_EDGE('',*,*,#4662,.F.);
#6290=ORIENTED_EDGE('',*,*,#4663,.F.);
#6291=ORIENTED_EDGE('',*,*,#4662,.T.);
#6292=ORIENTED_EDGE('',*,*,#4664,.F.);
#6293=ORIENTED_EDGE('',*,*,#4665,.F.);
#6294=ORIENTED_EDGE('',*,*,#4666,.F.);
#6295=ORIENTED_EDGE('',*,*,#4665,.T.);
#6296=ORIENTED_EDGE('',*,*,#4667,.F.);
#6297=ORIENTED_EDGE('',*,*,#4668,.F.);
#6298=ORIENTED_EDGE('',*,*,#4669,.F.);
#6299=ORIENTED_EDGE('',*,*,#4668,.T.);
#6300=ORIENTED_EDGE('',*,*,#4670,.F.);
#6301=ORIENTED_EDGE('',*,*,#4671,.F.);
#6302=ORIENTED_EDGE('',*,*,#4672,.F.);
#6303=ORIENTED_EDGE('',*,*,#4671,.T.);
#6304=ORIENTED_EDGE('',*,*,#4673,.F.);
#6305=ORIENTED_EDGE('',*,*,#4674,.F.);
#6306=ORIENTED_EDGE('',*,*,#4675,.F.);
#6307=ORIENTED_EDGE('',*,*,#4674,.T.);
#6308=ORIENTED_EDGE('',*,*,#4676,.F.);
#6309=ORIENTED_EDGE('',*,*,#4677,.F.);
#6310=ORIENTED_EDGE('',*,*,#4678,.F.);
#6311=ORIENTED_EDGE('',*,*,#4677,.T.);
#6312=ORIENTED_EDGE('',*,*,#4679,.F.);
#6313=ORIENTED_EDGE('',*,*,#4680,.F.);
#6314=ORIENTED_EDGE('',*,*,#4681,.F.);
#6315=ORIENTED_EDGE('',*,*,#4680,.T.);
#6316=ORIENTED_EDGE('',*,*,#4682,.F.);
#6317=ORIENTED_EDGE('',*,*,#4683,.F.);
#6318=ORIENTED_EDGE('',*,*,#4684,.F.);
#6319=ORIENTED_EDGE('',*,*,#4683,.T.);
#6320=ORIENTED_EDGE('',*,*,#4685,.F.);
#6321=ORIENTED_EDGE('',*,*,#4686,.F.);
#6322=ORIENTED_EDGE('',*,*,#4687,.F.);
#6323=ORIENTED_EDGE('',*,*,#4686,.T.);
#6324=ORIENTED_EDGE('',*,*,#4688,.F.);
#6325=ORIENTED_EDGE('',*,*,#4689,.F.);
#6326=ORIENTED_EDGE('',*,*,#4690,.F.);
#6327=ORIENTED_EDGE('',*,*,#4689,.T.);
#6328=ORIENTED_EDGE('',*,*,#4691,.F.);
#6329=ORIENTED_EDGE('',*,*,#4692,.F.);
#6330=ORIENTED_EDGE('',*,*,#4693,.F.);
#6331=ORIENTED_EDGE('',*,*,#4692,.T.);
#6332=ORIENTED_EDGE('',*,*,#4694,.F.);
#6333=ORIENTED_EDGE('',*,*,#4695,.F.);
#6334=ORIENTED_EDGE('',*,*,#4696,.F.);
#6335=ORIENTED_EDGE('',*,*,#4695,.T.);
#6336=ORIENTED_EDGE('',*,*,#4697,.F.);
#6337=ORIENTED_EDGE('',*,*,#4698,.F.);
#6338=ORIENTED_EDGE('',*,*,#4699,.F.);
#6339=ORIENTED_EDGE('',*,*,#4698,.T.);
#6340=ORIENTED_EDGE('',*,*,#4700,.F.);
#6341=ORIENTED_EDGE('',*,*,#4701,.F.);
#6342=ORIENTED_EDGE('',*,*,#4702,.F.);
#6343=ORIENTED_EDGE('',*,*,#4701,.T.);
#6344=ORIENTED_EDGE('',*,*,#4703,.F.);
#6345=ORIENTED_EDGE('',*,*,#4704,.F.);
#6346=ORIENTED_EDGE('',*,*,#4705,.F.);
#6347=ORIENTED_EDGE('',*,*,#4704,.T.);
#6348=ORIENTED_EDGE('',*,*,#4706,.F.);
#6349=ORIENTED_EDGE('',*,*,#4648,.F.);
#6350=ORIENTED_EDGE('',*,*,#4705,.T.);
#6351=ORIENTED_EDGE('',*,*,#4647,.T.);
#6352=ORIENTED_EDGE('',*,*,#4651,.T.);
#6353=ORIENTED_EDGE('',*,*,#4654,.T.);
#6354=ORIENTED_EDGE('',*,*,#4657,.T.);
#6355=ORIENTED_EDGE('',*,*,#4660,.T.);
#6356=ORIENTED_EDGE('',*,*,#4663,.T.);
#6357=ORIENTED_EDGE('',*,*,#4666,.T.);
#6358=ORIENTED_EDGE('',*,*,#4669,.T.);
#6359=ORIENTED_EDGE('',*,*,#4672,.T.);
#6360=ORIENTED_EDGE('',*,*,#4675,.T.);
#6361=ORIENTED_EDGE('',*,*,#4678,.T.);
#6362=ORIENTED_EDGE('',*,*,#4681,.T.);
#6363=ORIENTED_EDGE('',*,*,#4684,.T.);
#6364=ORIENTED_EDGE('',*,*,#4687,.T.);
#6365=ORIENTED_EDGE('',*,*,#4690,.T.);
#6366=ORIENTED_EDGE('',*,*,#4693,.T.);
#6367=ORIENTED_EDGE('',*,*,#4696,.T.);
#6368=ORIENTED_EDGE('',*,*,#4699,.T.);
#6369=ORIENTED_EDGE('',*,*,#4702,.T.);
#6370=ORIENTED_EDGE('',*,*,#4706,.T.);
#6371=ORIENTED_EDGE('',*,*,#4703,.T.);
#6372=ORIENTED_EDGE('',*,*,#4700,.T.);
#6373=ORIENTED_EDGE('',*,*,#4697,.T.);
#6374=ORIENTED_EDGE('',*,*,#4694,.T.);
#6375=ORIENTED_EDGE('',*,*,#4691,.T.);
#6376=ORIENTED_EDGE('',*,*,#4688,.T.);
#6377=ORIENTED_EDGE('',*,*,#4685,.T.);
#6378=ORIENTED_EDGE('',*,*,#4682,.T.);
#6379=ORIENTED_EDGE('',*,*,#4679,.T.);
#6380=ORIENTED_EDGE('',*,*,#4676,.T.);
#6381=ORIENTED_EDGE('',*,*,#4673,.T.);
#6382=ORIENTED_EDGE('',*,*,#4670,.T.);
#6383=ORIENTED_EDGE('',*,*,#4667,.T.);
#6384=ORIENTED_EDGE('',*,*,#4664,.T.);
#6385=ORIENTED_EDGE('',*,*,#4661,.T.);
#6386=ORIENTED_EDGE('',*,*,#4658,.T.);
#6387=ORIENTED_EDGE('',*,*,#4655,.T.);
#6388=ORIENTED_EDGE('',*,*,#4652,.T.);
#6389=ORIENTED_EDGE('',*,*,#4649,.T.);
#6390=ORIENTED_EDGE('',*,*,#4707,.F.);
#6391=ORIENTED_EDGE('',*,*,#4708,.T.);
#6392=ORIENTED_EDGE('',*,*,#4709,.F.);
#6393=ORIENTED_EDGE('',*,*,#4710,.F.);
#6394=ORIENTED_EDGE('',*,*,#4711,.F.);
#6395=ORIENTED_EDGE('',*,*,#4710,.T.);
#6396=ORIENTED_EDGE('',*,*,#4712,.F.);
#6397=ORIENTED_EDGE('',*,*,#4713,.F.);
#6398=ORIENTED_EDGE('',*,*,#4714,.F.);
#6399=ORIENTED_EDGE('',*,*,#4713,.T.);
#6400=ORIENTED_EDGE('',*,*,#4715,.F.);
#6401=ORIENTED_EDGE('',*,*,#4716,.F.);
#6402=ORIENTED_EDGE('',*,*,#4717,.F.);
#6403=ORIENTED_EDGE('',*,*,#4716,.T.);
#6404=ORIENTED_EDGE('',*,*,#4718,.F.);
#6405=ORIENTED_EDGE('',*,*,#4708,.F.);
#6406=ORIENTED_EDGE('',*,*,#4717,.T.);
#6407=ORIENTED_EDGE('',*,*,#4707,.T.);
#6408=ORIENTED_EDGE('',*,*,#4711,.T.);
#6409=ORIENTED_EDGE('',*,*,#4714,.T.);
#6410=ORIENTED_EDGE('',*,*,#4718,.T.);
#6411=ORIENTED_EDGE('',*,*,#4715,.T.);
#6412=ORIENTED_EDGE('',*,*,#4712,.T.);
#6413=ORIENTED_EDGE('',*,*,#4709,.T.);
#6414=ORIENTED_EDGE('',*,*,#4719,.F.);
#6415=ORIENTED_EDGE('',*,*,#4720,.T.);
#6416=ORIENTED_EDGE('',*,*,#4721,.F.);
#6417=ORIENTED_EDGE('',*,*,#4722,.F.);
#6418=ORIENTED_EDGE('',*,*,#4723,.F.);
#6419=ORIENTED_EDGE('',*,*,#4722,.T.);
#6420=ORIENTED_EDGE('',*,*,#4724,.F.);
#6421=ORIENTED_EDGE('',*,*,#4725,.F.);
#6422=ORIENTED_EDGE('',*,*,#4726,.F.);
#6423=ORIENTED_EDGE('',*,*,#4725,.T.);
#6424=ORIENTED_EDGE('',*,*,#4727,.F.);
#6425=ORIENTED_EDGE('',*,*,#4728,.F.);
#6426=ORIENTED_EDGE('',*,*,#4729,.F.);
#6427=ORIENTED_EDGE('',*,*,#4728,.T.);
#6428=ORIENTED_EDGE('',*,*,#4730,.F.);
#6429=ORIENTED_EDGE('',*,*,#4731,.F.);
#6430=ORIENTED_EDGE('',*,*,#4732,.F.);
#6431=ORIENTED_EDGE('',*,*,#4731,.T.);
#6432=ORIENTED_EDGE('',*,*,#4733,.F.);
#6433=ORIENTED_EDGE('',*,*,#4734,.F.);
#6434=ORIENTED_EDGE('',*,*,#4735,.F.);
#6435=ORIENTED_EDGE('',*,*,#4734,.T.);
#6436=ORIENTED_EDGE('',*,*,#4736,.F.);
#6437=ORIENTED_EDGE('',*,*,#4737,.F.);
#6438=ORIENTED_EDGE('',*,*,#4738,.F.);
#6439=ORIENTED_EDGE('',*,*,#4737,.T.);
#6440=ORIENTED_EDGE('',*,*,#4739,.F.);
#6441=ORIENTED_EDGE('',*,*,#4740,.F.);
#6442=ORIENTED_EDGE('',*,*,#4741,.F.);
#6443=ORIENTED_EDGE('',*,*,#4740,.T.);
#6444=ORIENTED_EDGE('',*,*,#4742,.F.);
#6445=ORIENTED_EDGE('',*,*,#4743,.F.);
#6446=ORIENTED_EDGE('',*,*,#4744,.F.);
#6447=ORIENTED_EDGE('',*,*,#4743,.T.);
#6448=ORIENTED_EDGE('',*,*,#4745,.F.);
#6449=ORIENTED_EDGE('',*,*,#4746,.F.);
#6450=ORIENTED_EDGE('',*,*,#4747,.F.);
#6451=ORIENTED_EDGE('',*,*,#4746,.T.);
#6452=ORIENTED_EDGE('',*,*,#4748,.F.);
#6453=ORIENTED_EDGE('',*,*,#4749,.F.);
#6454=ORIENTED_EDGE('',*,*,#4750,.F.);
#6455=ORIENTED_EDGE('',*,*,#4749,.T.);
#6456=ORIENTED_EDGE('',*,*,#4751,.F.);
#6457=ORIENTED_EDGE('',*,*,#4752,.F.);
#6458=ORIENTED_EDGE('',*,*,#4753,.F.);
#6459=ORIENTED_EDGE('',*,*,#4752,.T.);
#6460=ORIENTED_EDGE('',*,*,#4754,.F.);
#6461=ORIENTED_EDGE('',*,*,#4755,.F.);
#6462=ORIENTED_EDGE('',*,*,#4756,.F.);
#6463=ORIENTED_EDGE('',*,*,#4755,.T.);
#6464=ORIENTED_EDGE('',*,*,#4757,.F.);
#6465=ORIENTED_EDGE('',*,*,#4720,.F.);
#6466=ORIENTED_EDGE('',*,*,#4756,.T.);
#6467=ORIENTED_EDGE('',*,*,#4719,.T.);
#6468=ORIENTED_EDGE('',*,*,#4723,.T.);
#6469=ORIENTED_EDGE('',*,*,#4726,.T.);
#6470=ORIENTED_EDGE('',*,*,#4729,.T.);
#6471=ORIENTED_EDGE('',*,*,#4732,.T.);
#6472=ORIENTED_EDGE('',*,*,#4735,.T.);
#6473=ORIENTED_EDGE('',*,*,#4738,.T.);
#6474=ORIENTED_EDGE('',*,*,#4741,.T.);
#6475=ORIENTED_EDGE('',*,*,#4744,.T.);
#6476=ORIENTED_EDGE('',*,*,#4747,.T.);
#6477=ORIENTED_EDGE('',*,*,#4750,.T.);
#6478=ORIENTED_EDGE('',*,*,#4753,.T.);
#6479=ORIENTED_EDGE('',*,*,#4757,.T.);
#6480=ORIENTED_EDGE('',*,*,#4754,.T.);
#6481=ORIENTED_EDGE('',*,*,#4751,.T.);
#6482=ORIENTED_EDGE('',*,*,#4748,.T.);
#6483=ORIENTED_EDGE('',*,*,#4745,.T.);
#6484=ORIENTED_EDGE('',*,*,#4742,.T.);
#6485=ORIENTED_EDGE('',*,*,#4739,.T.);
#6486=ORIENTED_EDGE('',*,*,#4736,.T.);
#6487=ORIENTED_EDGE('',*,*,#4733,.T.);
#6488=ORIENTED_EDGE('',*,*,#4730,.T.);
#6489=ORIENTED_EDGE('',*,*,#4727,.T.);
#6490=ORIENTED_EDGE('',*,*,#4724,.T.);
#6491=ORIENTED_EDGE('',*,*,#4721,.T.);
#6492=ORIENTED_EDGE('',*,*,#4758,.F.);
#6493=ORIENTED_EDGE('',*,*,#4759,.T.);
#6494=ORIENTED_EDGE('',*,*,#4760,.F.);
#6495=ORIENTED_EDGE('',*,*,#4761,.F.);
#6496=ORIENTED_EDGE('',*,*,#4762,.F.);
#6497=ORIENTED_EDGE('',*,*,#4761,.T.);
#6498=ORIENTED_EDGE('',*,*,#4763,.F.);
#6499=ORIENTED_EDGE('',*,*,#4764,.F.);
#6500=ORIENTED_EDGE('',*,*,#4765,.F.);
#6501=ORIENTED_EDGE('',*,*,#4764,.T.);
#6502=ORIENTED_EDGE('',*,*,#4766,.F.);
#6503=ORIENTED_EDGE('',*,*,#4767,.F.);
#6504=ORIENTED_EDGE('',*,*,#4768,.F.);
#6505=ORIENTED_EDGE('',*,*,#4767,.T.);
#6506=ORIENTED_EDGE('',*,*,#4769,.F.);
#6507=ORIENTED_EDGE('',*,*,#4759,.F.);
#6508=ORIENTED_EDGE('',*,*,#4768,.T.);
#6509=ORIENTED_EDGE('',*,*,#4758,.T.);
#6510=ORIENTED_EDGE('',*,*,#4762,.T.);
#6511=ORIENTED_EDGE('',*,*,#4765,.T.);
#6512=ORIENTED_EDGE('',*,*,#4769,.T.);
#6513=ORIENTED_EDGE('',*,*,#4766,.T.);
#6514=ORIENTED_EDGE('',*,*,#4763,.T.);
#6515=ORIENTED_EDGE('',*,*,#4760,.T.);
#6516=ORIENTED_EDGE('',*,*,#4770,.F.);
#6517=ORIENTED_EDGE('',*,*,#4771,.T.);
#6518=ORIENTED_EDGE('',*,*,#4772,.F.);
#6519=ORIENTED_EDGE('',*,*,#4773,.F.);
#6520=ORIENTED_EDGE('',*,*,#4774,.F.);
#6521=ORIENTED_EDGE('',*,*,#4773,.T.);
#6522=ORIENTED_EDGE('',*,*,#4775,.F.);
#6523=ORIENTED_EDGE('',*,*,#4776,.F.);
#6524=ORIENTED_EDGE('',*,*,#4777,.F.);
#6525=ORIENTED_EDGE('',*,*,#4776,.T.);
#6526=ORIENTED_EDGE('',*,*,#4778,.F.);
#6527=ORIENTED_EDGE('',*,*,#4779,.F.);
#6528=ORIENTED_EDGE('',*,*,#4780,.F.);
#6529=ORIENTED_EDGE('',*,*,#4779,.T.);
#6530=ORIENTED_EDGE('',*,*,#4781,.F.);
#6531=ORIENTED_EDGE('',*,*,#4782,.F.);
#6532=ORIENTED_EDGE('',*,*,#4783,.F.);
#6533=ORIENTED_EDGE('',*,*,#4782,.T.);
#6534=ORIENTED_EDGE('',*,*,#4784,.F.);
#6535=ORIENTED_EDGE('',*,*,#4785,.F.);
#6536=ORIENTED_EDGE('',*,*,#4786,.F.);
#6537=ORIENTED_EDGE('',*,*,#4785,.T.);
#6538=ORIENTED_EDGE('',*,*,#4787,.F.);
#6539=ORIENTED_EDGE('',*,*,#4788,.F.);
#6540=ORIENTED_EDGE('',*,*,#4789,.F.);
#6541=ORIENTED_EDGE('',*,*,#4788,.T.);
#6542=ORIENTED_EDGE('',*,*,#4790,.F.);
#6543=ORIENTED_EDGE('',*,*,#4791,.F.);
#6544=ORIENTED_EDGE('',*,*,#4792,.F.);
#6545=ORIENTED_EDGE('',*,*,#4791,.T.);
#6546=ORIENTED_EDGE('',*,*,#4793,.F.);
#6547=ORIENTED_EDGE('',*,*,#4794,.F.);
#6548=ORIENTED_EDGE('',*,*,#4795,.F.);
#6549=ORIENTED_EDGE('',*,*,#4794,.T.);
#6550=ORIENTED_EDGE('',*,*,#4796,.F.);
#6551=ORIENTED_EDGE('',*,*,#4797,.F.);
#6552=ORIENTED_EDGE('',*,*,#4798,.F.);
#6553=ORIENTED_EDGE('',*,*,#4797,.T.);
#6554=ORIENTED_EDGE('',*,*,#4799,.F.);
#6555=ORIENTED_EDGE('',*,*,#4800,.F.);
#6556=ORIENTED_EDGE('',*,*,#4801,.F.);
#6557=ORIENTED_EDGE('',*,*,#4800,.T.);
#6558=ORIENTED_EDGE('',*,*,#4802,.F.);
#6559=ORIENTED_EDGE('',*,*,#4771,.F.);
#6560=ORIENTED_EDGE('',*,*,#4801,.T.);
#6561=ORIENTED_EDGE('',*,*,#4770,.T.);
#6562=ORIENTED_EDGE('',*,*,#4774,.T.);
#6563=ORIENTED_EDGE('',*,*,#4777,.T.);
#6564=ORIENTED_EDGE('',*,*,#4780,.T.);
#6565=ORIENTED_EDGE('',*,*,#4783,.T.);
#6566=ORIENTED_EDGE('',*,*,#4786,.T.);
#6567=ORIENTED_EDGE('',*,*,#4789,.T.);
#6568=ORIENTED_EDGE('',*,*,#4792,.T.);
#6569=ORIENTED_EDGE('',*,*,#4795,.T.);
#6570=ORIENTED_EDGE('',*,*,#4798,.T.);
#6571=ORIENTED_EDGE('',*,*,#4802,.T.);
#6572=ORIENTED_EDGE('',*,*,#4799,.T.);
#6573=ORIENTED_EDGE('',*,*,#4796,.T.);
#6574=ORIENTED_EDGE('',*,*,#4793,.T.);
#6575=ORIENTED_EDGE('',*,*,#4790,.T.);
#6576=ORIENTED_EDGE('',*,*,#4787,.T.);
#6577=ORIENTED_EDGE('',*,*,#4784,.T.);
#6578=ORIENTED_EDGE('',*,*,#4781,.T.);
#6579=ORIENTED_EDGE('',*,*,#4778,.T.);
#6580=ORIENTED_EDGE('',*,*,#4775,.T.);
#6581=ORIENTED_EDGE('',*,*,#4772,.T.);
#6582=ORIENTED_EDGE('',*,*,#4803,.F.);
#6583=ORIENTED_EDGE('',*,*,#4804,.T.);
#6584=ORIENTED_EDGE('',*,*,#4805,.F.);
#6585=ORIENTED_EDGE('',*,*,#4806,.F.);
#6586=ORIENTED_EDGE('',*,*,#4807,.F.);
#6587=ORIENTED_EDGE('',*,*,#4808,.T.);
#6588=ORIENTED_EDGE('',*,*,#4809,.F.);
#6589=ORIENTED_EDGE('',*,*,#4804,.F.);
#6590=ORIENTED_EDGE('',*,*,#4810,.F.);
#6591=ORIENTED_EDGE('',*,*,#4811,.T.);
#6592=ORIENTED_EDGE('',*,*,#4812,.F.);
#6593=ORIENTED_EDGE('',*,*,#4808,.F.);
#6594=ORIENTED_EDGE('',*,*,#4813,.F.);
#6595=ORIENTED_EDGE('',*,*,#4814,.T.);
#6596=ORIENTED_EDGE('',*,*,#4815,.F.);
#6597=ORIENTED_EDGE('',*,*,#4811,.F.);
#6598=ORIENTED_EDGE('',*,*,#4816,.F.);
#6599=ORIENTED_EDGE('',*,*,#4817,.T.);
#6600=ORIENTED_EDGE('',*,*,#4818,.F.);
#6601=ORIENTED_EDGE('',*,*,#4814,.F.);
#6602=ORIENTED_EDGE('',*,*,#4819,.F.);
#6603=ORIENTED_EDGE('',*,*,#4820,.T.);
#6604=ORIENTED_EDGE('',*,*,#4821,.F.);
#6605=ORIENTED_EDGE('',*,*,#4817,.F.);
#6606=ORIENTED_EDGE('',*,*,#4822,.F.);
#6607=ORIENTED_EDGE('',*,*,#4823,.T.);
#6608=ORIENTED_EDGE('',*,*,#4824,.F.);
#6609=ORIENTED_EDGE('',*,*,#4820,.F.);
#6610=ORIENTED_EDGE('',*,*,#4825,.F.);
#6611=ORIENTED_EDGE('',*,*,#4806,.T.);
#6612=ORIENTED_EDGE('',*,*,#4826,.F.);
#6613=ORIENTED_EDGE('',*,*,#4823,.F.);
#6614=ORIENTED_EDGE('',*,*,#4827,.F.);
#6615=ORIENTED_EDGE('',*,*,#4828,.T.);
#6616=ORIENTED_EDGE('',*,*,#4829,.F.);
#6617=ORIENTED_EDGE('',*,*,#4830,.F.);
#6618=ORIENTED_EDGE('',*,*,#4831,.F.);
#6619=ORIENTED_EDGE('',*,*,#4830,.T.);
#6620=ORIENTED_EDGE('',*,*,#4832,.F.);
#6621=ORIENTED_EDGE('',*,*,#4833,.F.);
#6622=ORIENTED_EDGE('',*,*,#4834,.F.);
#6623=ORIENTED_EDGE('',*,*,#4833,.T.);
#6624=ORIENTED_EDGE('',*,*,#4835,.F.);
#6625=ORIENTED_EDGE('',*,*,#4836,.F.);
#6626=ORIENTED_EDGE('',*,*,#4837,.F.);
#6627=ORIENTED_EDGE('',*,*,#4836,.T.);
#6628=ORIENTED_EDGE('',*,*,#4838,.F.);
#6629=ORIENTED_EDGE('',*,*,#4828,.F.);
#6630=ORIENTED_EDGE('',*,*,#4837,.T.);
#6631=ORIENTED_EDGE('',*,*,#4827,.T.);
#6632=ORIENTED_EDGE('',*,*,#4831,.T.);
#6633=ORIENTED_EDGE('',*,*,#4834,.T.);
#6634=ORIENTED_EDGE('',*,*,#4803,.T.);
#6635=ORIENTED_EDGE('',*,*,#4825,.T.);
#6636=ORIENTED_EDGE('',*,*,#4822,.T.);
#6637=ORIENTED_EDGE('',*,*,#4819,.T.);
#6638=ORIENTED_EDGE('',*,*,#4816,.T.);
#6639=ORIENTED_EDGE('',*,*,#4813,.T.);
#6640=ORIENTED_EDGE('',*,*,#4810,.T.);
#6641=ORIENTED_EDGE('',*,*,#4807,.T.);
#6642=ORIENTED_EDGE('',*,*,#4838,.T.);
#6643=ORIENTED_EDGE('',*,*,#4835,.T.);
#6644=ORIENTED_EDGE('',*,*,#4832,.T.);
#6645=ORIENTED_EDGE('',*,*,#4829,.T.);
#6646=ORIENTED_EDGE('',*,*,#4805,.T.);
#6647=ORIENTED_EDGE('',*,*,#4809,.T.);
#6648=ORIENTED_EDGE('',*,*,#4812,.T.);
#6649=ORIENTED_EDGE('',*,*,#4815,.T.);
#6650=ORIENTED_EDGE('',*,*,#4818,.T.);
#6651=ORIENTED_EDGE('',*,*,#4821,.T.);
#6652=ORIENTED_EDGE('',*,*,#4824,.T.);
#6653=ORIENTED_EDGE('',*,*,#4826,.T.);
#6654=ORIENTED_EDGE('',*,*,#4839,.F.);
#6655=ORIENTED_EDGE('',*,*,#4840,.T.);
#6656=ORIENTED_EDGE('',*,*,#4841,.F.);
#6657=ORIENTED_EDGE('',*,*,#4842,.F.);
#6658=ORIENTED_EDGE('',*,*,#4843,.F.);
#6659=ORIENTED_EDGE('',*,*,#4844,.T.);
#6660=ORIENTED_EDGE('',*,*,#4845,.F.);
#6661=ORIENTED_EDGE('',*,*,#4840,.F.);
#6662=ORIENTED_EDGE('',*,*,#4846,.F.);
#6663=ORIENTED_EDGE('',*,*,#4847,.T.);
#6664=ORIENTED_EDGE('',*,*,#4848,.F.);
#6665=ORIENTED_EDGE('',*,*,#4844,.F.);
#6666=ORIENTED_EDGE('',*,*,#4849,.F.);
#6667=ORIENTED_EDGE('',*,*,#4850,.T.);
#6668=ORIENTED_EDGE('',*,*,#4851,.F.);
#6669=ORIENTED_EDGE('',*,*,#4847,.F.);
#6670=ORIENTED_EDGE('',*,*,#4852,.F.);
#6671=ORIENTED_EDGE('',*,*,#4842,.T.);
#6672=ORIENTED_EDGE('',*,*,#4853,.F.);
#6673=ORIENTED_EDGE('',*,*,#4850,.F.);
#6674=ORIENTED_EDGE('',*,*,#4854,.F.);
#6675=ORIENTED_EDGE('',*,*,#4855,.T.);
#6676=ORIENTED_EDGE('',*,*,#4856,.F.);
#6677=ORIENTED_EDGE('',*,*,#4857,.F.);
#6678=ORIENTED_EDGE('',*,*,#4858,.F.);
#6679=ORIENTED_EDGE('',*,*,#4857,.T.);
#6680=ORIENTED_EDGE('',*,*,#4859,.F.);
#6681=ORIENTED_EDGE('',*,*,#4860,.F.);
#6682=ORIENTED_EDGE('',*,*,#4861,.F.);
#6683=ORIENTED_EDGE('',*,*,#4860,.T.);
#6684=ORIENTED_EDGE('',*,*,#4862,.F.);
#6685=ORIENTED_EDGE('',*,*,#4863,.F.);
#6686=ORIENTED_EDGE('',*,*,#4864,.F.);
#6687=ORIENTED_EDGE('',*,*,#4863,.T.);
#6688=ORIENTED_EDGE('',*,*,#4865,.F.);
#6689=ORIENTED_EDGE('',*,*,#4866,.F.);
#6690=ORIENTED_EDGE('',*,*,#4867,.F.);
#6691=ORIENTED_EDGE('',*,*,#4866,.T.);
#6692=ORIENTED_EDGE('',*,*,#4868,.F.);
#6693=ORIENTED_EDGE('',*,*,#4869,.F.);
#6694=ORIENTED_EDGE('',*,*,#4870,.F.);
#6695=ORIENTED_EDGE('',*,*,#4869,.T.);
#6696=ORIENTED_EDGE('',*,*,#4871,.F.);
#6697=ORIENTED_EDGE('',*,*,#4872,.F.);
#6698=ORIENTED_EDGE('',*,*,#4873,.F.);
#6699=ORIENTED_EDGE('',*,*,#4872,.T.);
#6700=ORIENTED_EDGE('',*,*,#4874,.F.);
#6701=ORIENTED_EDGE('',*,*,#4875,.F.);
#6702=ORIENTED_EDGE('',*,*,#4876,.F.);
#6703=ORIENTED_EDGE('',*,*,#4875,.T.);
#6704=ORIENTED_EDGE('',*,*,#4877,.F.);
#6705=ORIENTED_EDGE('',*,*,#4878,.F.);
#6706=ORIENTED_EDGE('',*,*,#4879,.F.);
#6707=ORIENTED_EDGE('',*,*,#4878,.T.);
#6708=ORIENTED_EDGE('',*,*,#4880,.F.);
#6709=ORIENTED_EDGE('',*,*,#4881,.F.);
#6710=ORIENTED_EDGE('',*,*,#4882,.F.);
#6711=ORIENTED_EDGE('',*,*,#4881,.T.);
#6712=ORIENTED_EDGE('',*,*,#4883,.F.);
#6713=ORIENTED_EDGE('',*,*,#4884,.F.);
#6714=ORIENTED_EDGE('',*,*,#4885,.F.);
#6715=ORIENTED_EDGE('',*,*,#4884,.T.);
#6716=ORIENTED_EDGE('',*,*,#4886,.F.);
#6717=ORIENTED_EDGE('',*,*,#4887,.F.);
#6718=ORIENTED_EDGE('',*,*,#4888,.F.);
#6719=ORIENTED_EDGE('',*,*,#4887,.T.);
#6720=ORIENTED_EDGE('',*,*,#4889,.F.);
#6721=ORIENTED_EDGE('',*,*,#4855,.F.);
#6722=ORIENTED_EDGE('',*,*,#4888,.T.);
#6723=ORIENTED_EDGE('',*,*,#4854,.T.);
#6724=ORIENTED_EDGE('',*,*,#4858,.T.);
#6725=ORIENTED_EDGE('',*,*,#4861,.T.);
#6726=ORIENTED_EDGE('',*,*,#4864,.T.);
#6727=ORIENTED_EDGE('',*,*,#4867,.T.);
#6728=ORIENTED_EDGE('',*,*,#4870,.T.);
#6729=ORIENTED_EDGE('',*,*,#4873,.T.);
#6730=ORIENTED_EDGE('',*,*,#4876,.T.);
#6731=ORIENTED_EDGE('',*,*,#4879,.T.);
#6732=ORIENTED_EDGE('',*,*,#4882,.T.);
#6733=ORIENTED_EDGE('',*,*,#4885,.T.);
#6734=ORIENTED_EDGE('',*,*,#4839,.T.);
#6735=ORIENTED_EDGE('',*,*,#4852,.T.);
#6736=ORIENTED_EDGE('',*,*,#4849,.T.);
#6737=ORIENTED_EDGE('',*,*,#4846,.T.);
#6738=ORIENTED_EDGE('',*,*,#4843,.T.);
#6739=ORIENTED_EDGE('',*,*,#4889,.T.);
#6740=ORIENTED_EDGE('',*,*,#4886,.T.);
#6741=ORIENTED_EDGE('',*,*,#4883,.T.);
#6742=ORIENTED_EDGE('',*,*,#4880,.T.);
#6743=ORIENTED_EDGE('',*,*,#4877,.T.);
#6744=ORIENTED_EDGE('',*,*,#4874,.T.);
#6745=ORIENTED_EDGE('',*,*,#4871,.T.);
#6746=ORIENTED_EDGE('',*,*,#4868,.T.);
#6747=ORIENTED_EDGE('',*,*,#4865,.T.);
#6748=ORIENTED_EDGE('',*,*,#4862,.T.);
#6749=ORIENTED_EDGE('',*,*,#4859,.T.);
#6750=ORIENTED_EDGE('',*,*,#4856,.T.);
#6751=ORIENTED_EDGE('',*,*,#4841,.T.);
#6752=ORIENTED_EDGE('',*,*,#4845,.T.);
#6753=ORIENTED_EDGE('',*,*,#4848,.T.);
#6754=ORIENTED_EDGE('',*,*,#4851,.T.);
#6755=ORIENTED_EDGE('',*,*,#4853,.T.);
#6756=ORIENTED_EDGE('',*,*,#4890,.F.);
#6757=ORIENTED_EDGE('',*,*,#4891,.T.);
#6758=ORIENTED_EDGE('',*,*,#4892,.F.);
#6759=ORIENTED_EDGE('',*,*,#4893,.F.);
#6760=ORIENTED_EDGE('',*,*,#4894,.F.);
#6761=ORIENTED_EDGE('',*,*,#4893,.T.);
#6762=ORIENTED_EDGE('',*,*,#4895,.F.);
#6763=ORIENTED_EDGE('',*,*,#4896,.F.);
#6764=ORIENTED_EDGE('',*,*,#4897,.F.);
#6765=ORIENTED_EDGE('',*,*,#4896,.T.);
#6766=ORIENTED_EDGE('',*,*,#4898,.F.);
#6767=ORIENTED_EDGE('',*,*,#4899,.F.);
#6768=ORIENTED_EDGE('',*,*,#4900,.F.);
#6769=ORIENTED_EDGE('',*,*,#4899,.T.);
#6770=ORIENTED_EDGE('',*,*,#4901,.F.);
#6771=ORIENTED_EDGE('',*,*,#4891,.F.);
#6772=ORIENTED_EDGE('',*,*,#4900,.T.);
#6773=ORIENTED_EDGE('',*,*,#4890,.T.);
#6774=ORIENTED_EDGE('',*,*,#4894,.T.);
#6775=ORIENTED_EDGE('',*,*,#4897,.T.);
#6776=ORIENTED_EDGE('',*,*,#4901,.T.);
#6777=ORIENTED_EDGE('',*,*,#4898,.T.);
#6778=ORIENTED_EDGE('',*,*,#4895,.T.);
#6779=ORIENTED_EDGE('',*,*,#4892,.T.);
#6780=ORIENTED_EDGE('',*,*,#4902,.F.);
#6781=ORIENTED_EDGE('',*,*,#4903,.T.);
#6782=ORIENTED_EDGE('',*,*,#4904,.F.);
#6783=ORIENTED_EDGE('',*,*,#4905,.F.);
#6784=ORIENTED_EDGE('',*,*,#4906,.F.);
#6785=ORIENTED_EDGE('',*,*,#4905,.T.);
#6786=ORIENTED_EDGE('',*,*,#4907,.F.);
#6787=ORIENTED_EDGE('',*,*,#4908,.F.);
#6788=ORIENTED_EDGE('',*,*,#4909,.F.);
#6789=ORIENTED_EDGE('',*,*,#4908,.T.);
#6790=ORIENTED_EDGE('',*,*,#4910,.F.);
#6791=ORIENTED_EDGE('',*,*,#4911,.F.);
#6792=ORIENTED_EDGE('',*,*,#4912,.F.);
#6793=ORIENTED_EDGE('',*,*,#4911,.T.);
#6794=ORIENTED_EDGE('',*,*,#4913,.F.);
#6795=ORIENTED_EDGE('',*,*,#4914,.F.);
#6796=ORIENTED_EDGE('',*,*,#4915,.F.);
#6797=ORIENTED_EDGE('',*,*,#4914,.T.);
#6798=ORIENTED_EDGE('',*,*,#4916,.F.);
#6799=ORIENTED_EDGE('',*,*,#4917,.F.);
#6800=ORIENTED_EDGE('',*,*,#4918,.F.);
#6801=ORIENTED_EDGE('',*,*,#4917,.T.);
#6802=ORIENTED_EDGE('',*,*,#4919,.F.);
#6803=ORIENTED_EDGE('',*,*,#4920,.F.);
#6804=ORIENTED_EDGE('',*,*,#4921,.F.);
#6805=ORIENTED_EDGE('',*,*,#4920,.T.);
#6806=ORIENTED_EDGE('',*,*,#4922,.F.);
#6807=ORIENTED_EDGE('',*,*,#4923,.F.);
#6808=ORIENTED_EDGE('',*,*,#4924,.F.);
#6809=ORIENTED_EDGE('',*,*,#4923,.T.);
#6810=ORIENTED_EDGE('',*,*,#4925,.F.);
#6811=ORIENTED_EDGE('',*,*,#4926,.F.);
#6812=ORIENTED_EDGE('',*,*,#4927,.F.);
#6813=ORIENTED_EDGE('',*,*,#4926,.T.);
#6814=ORIENTED_EDGE('',*,*,#4928,.F.);
#6815=ORIENTED_EDGE('',*,*,#4929,.F.);
#6816=ORIENTED_EDGE('',*,*,#4930,.F.);
#6817=ORIENTED_EDGE('',*,*,#4929,.T.);
#6818=ORIENTED_EDGE('',*,*,#4931,.F.);
#6819=ORIENTED_EDGE('',*,*,#4932,.F.);
#6820=ORIENTED_EDGE('',*,*,#4933,.F.);
#6821=ORIENTED_EDGE('',*,*,#4932,.T.);
#6822=ORIENTED_EDGE('',*,*,#4934,.F.);
#6823=ORIENTED_EDGE('',*,*,#4935,.F.);
#6824=ORIENTED_EDGE('',*,*,#4936,.F.);
#6825=ORIENTED_EDGE('',*,*,#4935,.T.);
#6826=ORIENTED_EDGE('',*,*,#4937,.F.);
#6827=ORIENTED_EDGE('',*,*,#4938,.F.);
#6828=ORIENTED_EDGE('',*,*,#4939,.F.);
#6829=ORIENTED_EDGE('',*,*,#4938,.T.);
#6830=ORIENTED_EDGE('',*,*,#4940,.F.);
#6831=ORIENTED_EDGE('',*,*,#4941,.F.);
#6832=ORIENTED_EDGE('',*,*,#4942,.F.);
#6833=ORIENTED_EDGE('',*,*,#4941,.T.);
#6834=ORIENTED_EDGE('',*,*,#4943,.F.);
#6835=ORIENTED_EDGE('',*,*,#4944,.F.);
#6836=ORIENTED_EDGE('',*,*,#4945,.F.);
#6837=ORIENTED_EDGE('',*,*,#4944,.T.);
#6838=ORIENTED_EDGE('',*,*,#4946,.F.);
#6839=ORIENTED_EDGE('',*,*,#4947,.F.);
#6840=ORIENTED_EDGE('',*,*,#4948,.F.);
#6841=ORIENTED_EDGE('',*,*,#4947,.T.);
#6842=ORIENTED_EDGE('',*,*,#4949,.F.);
#6843=ORIENTED_EDGE('',*,*,#4950,.F.);
#6844=ORIENTED_EDGE('',*,*,#4951,.F.);
#6845=ORIENTED_EDGE('',*,*,#4950,.T.);
#6846=ORIENTED_EDGE('',*,*,#4952,.F.);
#6847=ORIENTED_EDGE('',*,*,#4953,.F.);
#6848=ORIENTED_EDGE('',*,*,#4954,.F.);
#6849=ORIENTED_EDGE('',*,*,#4953,.T.);
#6850=ORIENTED_EDGE('',*,*,#4955,.F.);
#6851=ORIENTED_EDGE('',*,*,#4956,.F.);
#6852=ORIENTED_EDGE('',*,*,#4957,.F.);
#6853=ORIENTED_EDGE('',*,*,#4956,.T.);
#6854=ORIENTED_EDGE('',*,*,#4958,.F.);
#6855=ORIENTED_EDGE('',*,*,#4959,.F.);
#6856=ORIENTED_EDGE('',*,*,#4960,.F.);
#6857=ORIENTED_EDGE('',*,*,#4959,.T.);
#6858=ORIENTED_EDGE('',*,*,#4961,.F.);
#6859=ORIENTED_EDGE('',*,*,#4962,.F.);
#6860=ORIENTED_EDGE('',*,*,#4963,.F.);
#6861=ORIENTED_EDGE('',*,*,#4962,.T.);
#6862=ORIENTED_EDGE('',*,*,#4964,.F.);
#6863=ORIENTED_EDGE('',*,*,#4965,.F.);
#6864=ORIENTED_EDGE('',*,*,#4966,.F.);
#6865=ORIENTED_EDGE('',*,*,#4965,.T.);
#6866=ORIENTED_EDGE('',*,*,#4967,.F.);
#6867=ORIENTED_EDGE('',*,*,#4968,.F.);
#6868=ORIENTED_EDGE('',*,*,#4969,.F.);
#6869=ORIENTED_EDGE('',*,*,#4968,.T.);
#6870=ORIENTED_EDGE('',*,*,#4970,.F.);
#6871=ORIENTED_EDGE('',*,*,#4971,.F.);
#6872=ORIENTED_EDGE('',*,*,#4972,.F.);
#6873=ORIENTED_EDGE('',*,*,#4971,.T.);
#6874=ORIENTED_EDGE('',*,*,#4973,.F.);
#6875=ORIENTED_EDGE('',*,*,#4974,.F.);
#6876=ORIENTED_EDGE('',*,*,#4975,.F.);
#6877=ORIENTED_EDGE('',*,*,#4974,.T.);
#6878=ORIENTED_EDGE('',*,*,#4976,.F.);
#6879=ORIENTED_EDGE('',*,*,#4977,.F.);
#6880=ORIENTED_EDGE('',*,*,#4978,.F.);
#6881=ORIENTED_EDGE('',*,*,#4977,.T.);
#6882=ORIENTED_EDGE('',*,*,#4979,.F.);
#6883=ORIENTED_EDGE('',*,*,#4980,.F.);
#6884=ORIENTED_EDGE('',*,*,#4981,.F.);
#6885=ORIENTED_EDGE('',*,*,#4980,.T.);
#6886=ORIENTED_EDGE('',*,*,#4982,.F.);
#6887=ORIENTED_EDGE('',*,*,#4903,.F.);
#6888=ORIENTED_EDGE('',*,*,#4981,.T.);
#6889=ORIENTED_EDGE('',*,*,#4902,.T.);
#6890=ORIENTED_EDGE('',*,*,#4906,.T.);
#6891=ORIENTED_EDGE('',*,*,#4909,.T.);
#6892=ORIENTED_EDGE('',*,*,#4912,.T.);
#6893=ORIENTED_EDGE('',*,*,#4915,.T.);
#6894=ORIENTED_EDGE('',*,*,#4918,.T.);
#6895=ORIENTED_EDGE('',*,*,#4921,.T.);
#6896=ORIENTED_EDGE('',*,*,#4924,.T.);
#6897=ORIENTED_EDGE('',*,*,#4927,.T.);
#6898=ORIENTED_EDGE('',*,*,#4930,.T.);
#6899=ORIENTED_EDGE('',*,*,#4933,.T.);
#6900=ORIENTED_EDGE('',*,*,#4936,.T.);
#6901=ORIENTED_EDGE('',*,*,#4939,.T.);
#6902=ORIENTED_EDGE('',*,*,#4942,.T.);
#6903=ORIENTED_EDGE('',*,*,#4945,.T.);
#6904=ORIENTED_EDGE('',*,*,#4948,.T.);
#6905=ORIENTED_EDGE('',*,*,#4951,.T.);
#6906=ORIENTED_EDGE('',*,*,#4954,.T.);
#6907=ORIENTED_EDGE('',*,*,#4957,.T.);
#6908=ORIENTED_EDGE('',*,*,#4960,.T.);
#6909=ORIENTED_EDGE('',*,*,#4963,.T.);
#6910=ORIENTED_EDGE('',*,*,#4966,.T.);
#6911=ORIENTED_EDGE('',*,*,#4969,.T.);
#6912=ORIENTED_EDGE('',*,*,#4972,.T.);
#6913=ORIENTED_EDGE('',*,*,#4975,.T.);
#6914=ORIENTED_EDGE('',*,*,#4978,.T.);
#6915=ORIENTED_EDGE('',*,*,#4982,.T.);
#6916=ORIENTED_EDGE('',*,*,#4979,.T.);
#6917=ORIENTED_EDGE('',*,*,#4976,.T.);
#6918=ORIENTED_EDGE('',*,*,#4973,.T.);
#6919=ORIENTED_EDGE('',*,*,#4970,.T.);
#6920=ORIENTED_EDGE('',*,*,#4967,.T.);
#6921=ORIENTED_EDGE('',*,*,#4964,.T.);
#6922=ORIENTED_EDGE('',*,*,#4961,.T.);
#6923=ORIENTED_EDGE('',*,*,#4958,.T.);
#6924=ORIENTED_EDGE('',*,*,#4955,.T.);
#6925=ORIENTED_EDGE('',*,*,#4952,.T.);
#6926=ORIENTED_EDGE('',*,*,#4949,.T.);
#6927=ORIENTED_EDGE('',*,*,#4946,.T.);
#6928=ORIENTED_EDGE('',*,*,#4943,.T.);
#6929=ORIENTED_EDGE('',*,*,#4940,.T.);
#6930=ORIENTED_EDGE('',*,*,#4937,.T.);
#6931=ORIENTED_EDGE('',*,*,#4934,.T.);
#6932=ORIENTED_EDGE('',*,*,#4931,.T.);
#6933=ORIENTED_EDGE('',*,*,#4928,.T.);
#6934=ORIENTED_EDGE('',*,*,#4925,.T.);
#6935=ORIENTED_EDGE('',*,*,#4922,.T.);
#6936=ORIENTED_EDGE('',*,*,#4919,.T.);
#6937=ORIENTED_EDGE('',*,*,#4916,.T.);
#6938=ORIENTED_EDGE('',*,*,#4913,.T.);
#6939=ORIENTED_EDGE('',*,*,#4910,.T.);
#6940=ORIENTED_EDGE('',*,*,#4907,.T.);
#6941=ORIENTED_EDGE('',*,*,#4904,.T.);
#6942=ORIENTED_EDGE('',*,*,#4983,.F.);
#6943=ORIENTED_EDGE('',*,*,#4984,.T.);
#6944=ORIENTED_EDGE('',*,*,#4985,.F.);
#6945=ORIENTED_EDGE('',*,*,#4986,.F.);
#6946=ORIENTED_EDGE('',*,*,#4987,.F.);
#6947=ORIENTED_EDGE('',*,*,#4986,.T.);
#6948=ORIENTED_EDGE('',*,*,#4988,.F.);
#6949=ORIENTED_EDGE('',*,*,#4989,.F.);
#6950=ORIENTED_EDGE('',*,*,#4990,.F.);
#6951=ORIENTED_EDGE('',*,*,#4989,.T.);
#6952=ORIENTED_EDGE('',*,*,#4991,.F.);
#6953=ORIENTED_EDGE('',*,*,#4992,.F.);
#6954=ORIENTED_EDGE('',*,*,#4993,.F.);
#6955=ORIENTED_EDGE('',*,*,#4992,.T.);
#6956=ORIENTED_EDGE('',*,*,#4994,.F.);
#6957=ORIENTED_EDGE('',*,*,#4995,.F.);
#6958=ORIENTED_EDGE('',*,*,#4996,.F.);
#6959=ORIENTED_EDGE('',*,*,#4995,.T.);
#6960=ORIENTED_EDGE('',*,*,#4997,.F.);
#6961=ORIENTED_EDGE('',*,*,#4998,.F.);
#6962=ORIENTED_EDGE('',*,*,#4999,.F.);
#6963=ORIENTED_EDGE('',*,*,#4998,.T.);
#6964=ORIENTED_EDGE('',*,*,#5000,.F.);
#6965=ORIENTED_EDGE('',*,*,#5001,.F.);
#6966=ORIENTED_EDGE('',*,*,#5002,.F.);
#6967=ORIENTED_EDGE('',*,*,#5001,.T.);
#6968=ORIENTED_EDGE('',*,*,#5003,.F.);
#6969=ORIENTED_EDGE('',*,*,#5004,.F.);
#6970=ORIENTED_EDGE('',*,*,#5005,.F.);
#6971=ORIENTED_EDGE('',*,*,#5004,.T.);
#6972=ORIENTED_EDGE('',*,*,#5006,.F.);
#6973=ORIENTED_EDGE('',*,*,#5007,.F.);
#6974=ORIENTED_EDGE('',*,*,#5008,.F.);
#6975=ORIENTED_EDGE('',*,*,#5007,.T.);
#6976=ORIENTED_EDGE('',*,*,#5009,.F.);
#6977=ORIENTED_EDGE('',*,*,#5010,.F.);
#6978=ORIENTED_EDGE('',*,*,#5011,.F.);
#6979=ORIENTED_EDGE('',*,*,#5010,.T.);
#6980=ORIENTED_EDGE('',*,*,#5012,.F.);
#6981=ORIENTED_EDGE('',*,*,#5013,.F.);
#6982=ORIENTED_EDGE('',*,*,#5014,.F.);
#6983=ORIENTED_EDGE('',*,*,#5013,.T.);
#6984=ORIENTED_EDGE('',*,*,#5015,.F.);
#6985=ORIENTED_EDGE('',*,*,#4984,.F.);
#6986=ORIENTED_EDGE('',*,*,#5014,.T.);
#6987=ORIENTED_EDGE('',*,*,#4983,.T.);
#6988=ORIENTED_EDGE('',*,*,#4987,.T.);
#6989=ORIENTED_EDGE('',*,*,#4990,.T.);
#6990=ORIENTED_EDGE('',*,*,#4993,.T.);
#6991=ORIENTED_EDGE('',*,*,#4996,.T.);
#6992=ORIENTED_EDGE('',*,*,#4999,.T.);
#6993=ORIENTED_EDGE('',*,*,#5002,.T.);
#6994=ORIENTED_EDGE('',*,*,#5005,.T.);
#6995=ORIENTED_EDGE('',*,*,#5008,.T.);
#6996=ORIENTED_EDGE('',*,*,#5011,.T.);
#6997=ORIENTED_EDGE('',*,*,#5015,.T.);
#6998=ORIENTED_EDGE('',*,*,#5012,.T.);
#6999=ORIENTED_EDGE('',*,*,#5009,.T.);
#7000=ORIENTED_EDGE('',*,*,#5006,.T.);
#7001=ORIENTED_EDGE('',*,*,#5003,.T.);
#7002=ORIENTED_EDGE('',*,*,#5000,.T.);
#7003=ORIENTED_EDGE('',*,*,#4997,.T.);
#7004=ORIENTED_EDGE('',*,*,#4994,.T.);
#7005=ORIENTED_EDGE('',*,*,#4991,.T.);
#7006=ORIENTED_EDGE('',*,*,#4988,.T.);
#7007=ORIENTED_EDGE('',*,*,#4985,.T.);
#7008=ORIENTED_EDGE('',*,*,#5016,.F.);
#7009=ORIENTED_EDGE('',*,*,#5017,.T.);
#7010=ORIENTED_EDGE('',*,*,#5018,.F.);
#7011=ORIENTED_EDGE('',*,*,#5019,.F.);
#7012=ORIENTED_EDGE('',*,*,#5020,.F.);
#7013=ORIENTED_EDGE('',*,*,#5019,.T.);
#7014=ORIENTED_EDGE('',*,*,#5021,.F.);
#7015=ORIENTED_EDGE('',*,*,#5022,.F.);
#7016=ORIENTED_EDGE('',*,*,#5023,.F.);
#7017=ORIENTED_EDGE('',*,*,#5022,.T.);
#7018=ORIENTED_EDGE('',*,*,#5024,.F.);
#7019=ORIENTED_EDGE('',*,*,#5025,.F.);
#7020=ORIENTED_EDGE('',*,*,#5026,.F.);
#7021=ORIENTED_EDGE('',*,*,#5025,.T.);
#7022=ORIENTED_EDGE('',*,*,#5027,.F.);
#7023=ORIENTED_EDGE('',*,*,#5017,.F.);
#7024=ORIENTED_EDGE('',*,*,#5026,.T.);
#7025=ORIENTED_EDGE('',*,*,#5016,.T.);
#7026=ORIENTED_EDGE('',*,*,#5020,.T.);
#7027=ORIENTED_EDGE('',*,*,#5023,.T.);
#7028=ORIENTED_EDGE('',*,*,#5027,.T.);
#7029=ORIENTED_EDGE('',*,*,#5024,.T.);
#7030=ORIENTED_EDGE('',*,*,#5021,.T.);
#7031=ORIENTED_EDGE('',*,*,#5018,.T.);
#7032=ORIENTED_EDGE('',*,*,#5028,.F.);
#7033=ORIENTED_EDGE('',*,*,#5029,.T.);
#7034=ORIENTED_EDGE('',*,*,#5030,.F.);
#7035=ORIENTED_EDGE('',*,*,#5031,.F.);
#7036=ORIENTED_EDGE('',*,*,#5032,.F.);
#7037=ORIENTED_EDGE('',*,*,#5033,.T.);
#7038=ORIENTED_EDGE('',*,*,#5034,.F.);
#7039=ORIENTED_EDGE('',*,*,#5029,.F.);
#7040=ORIENTED_EDGE('',*,*,#5035,.F.);
#7041=ORIENTED_EDGE('',*,*,#5036,.T.);
#7042=ORIENTED_EDGE('',*,*,#5037,.F.);
#7043=ORIENTED_EDGE('',*,*,#5033,.F.);
#7044=ORIENTED_EDGE('',*,*,#5038,.F.);
#7045=ORIENTED_EDGE('',*,*,#5039,.T.);
#7046=ORIENTED_EDGE('',*,*,#5040,.F.);
#7047=ORIENTED_EDGE('',*,*,#5036,.F.);
#7048=ORIENTED_EDGE('',*,*,#5041,.F.);
#7049=ORIENTED_EDGE('',*,*,#5042,.T.);
#7050=ORIENTED_EDGE('',*,*,#5043,.F.);
#7051=ORIENTED_EDGE('',*,*,#5039,.F.);
#7052=ORIENTED_EDGE('',*,*,#5044,.F.);
#7053=ORIENTED_EDGE('',*,*,#5045,.T.);
#7054=ORIENTED_EDGE('',*,*,#5046,.F.);
#7055=ORIENTED_EDGE('',*,*,#5042,.F.);
#7056=ORIENTED_EDGE('',*,*,#5047,.F.);
#7057=ORIENTED_EDGE('',*,*,#5048,.T.);
#7058=ORIENTED_EDGE('',*,*,#5049,.F.);
#7059=ORIENTED_EDGE('',*,*,#5045,.F.);
#7060=ORIENTED_EDGE('',*,*,#5050,.F.);
#7061=ORIENTED_EDGE('',*,*,#5031,.T.);
#7062=ORIENTED_EDGE('',*,*,#5051,.F.);
#7063=ORIENTED_EDGE('',*,*,#5048,.F.);
#7064=ORIENTED_EDGE('',*,*,#5052,.F.);
#7065=ORIENTED_EDGE('',*,*,#5053,.T.);
#7066=ORIENTED_EDGE('',*,*,#5054,.F.);
#7067=ORIENTED_EDGE('',*,*,#5055,.F.);
#7068=ORIENTED_EDGE('',*,*,#5056,.F.);
#7069=ORIENTED_EDGE('',*,*,#5055,.T.);
#7070=ORIENTED_EDGE('',*,*,#5057,.F.);
#7071=ORIENTED_EDGE('',*,*,#5058,.F.);
#7072=ORIENTED_EDGE('',*,*,#5059,.F.);
#7073=ORIENTED_EDGE('',*,*,#5058,.T.);
#7074=ORIENTED_EDGE('',*,*,#5060,.F.);
#7075=ORIENTED_EDGE('',*,*,#5061,.F.);
#7076=ORIENTED_EDGE('',*,*,#5062,.F.);
#7077=ORIENTED_EDGE('',*,*,#5061,.T.);
#7078=ORIENTED_EDGE('',*,*,#5063,.F.);
#7079=ORIENTED_EDGE('',*,*,#5053,.F.);
#7080=ORIENTED_EDGE('',*,*,#5062,.T.);
#7081=ORIENTED_EDGE('',*,*,#5052,.T.);
#7082=ORIENTED_EDGE('',*,*,#5056,.T.);
#7083=ORIENTED_EDGE('',*,*,#5059,.T.);
#7084=ORIENTED_EDGE('',*,*,#5028,.T.);
#7085=ORIENTED_EDGE('',*,*,#5050,.T.);
#7086=ORIENTED_EDGE('',*,*,#5047,.T.);
#7087=ORIENTED_EDGE('',*,*,#5044,.T.);
#7088=ORIENTED_EDGE('',*,*,#5041,.T.);
#7089=ORIENTED_EDGE('',*,*,#5038,.T.);
#7090=ORIENTED_EDGE('',*,*,#5035,.T.);
#7091=ORIENTED_EDGE('',*,*,#5032,.T.);
#7092=ORIENTED_EDGE('',*,*,#5063,.T.);
#7093=ORIENTED_EDGE('',*,*,#5060,.T.);
#7094=ORIENTED_EDGE('',*,*,#5057,.T.);
#7095=ORIENTED_EDGE('',*,*,#5054,.T.);
#7096=ORIENTED_EDGE('',*,*,#5030,.T.);
#7097=ORIENTED_EDGE('',*,*,#5034,.T.);
#7098=ORIENTED_EDGE('',*,*,#5037,.T.);
#7099=ORIENTED_EDGE('',*,*,#5040,.T.);
#7100=ORIENTED_EDGE('',*,*,#5043,.T.);
#7101=ORIENTED_EDGE('',*,*,#5046,.T.);
#7102=ORIENTED_EDGE('',*,*,#5049,.T.);
#7103=ORIENTED_EDGE('',*,*,#5051,.T.);
#7104=ORIENTED_EDGE('',*,*,#5064,.F.);
#7105=ORIENTED_EDGE('',*,*,#5065,.T.);
#7106=ORIENTED_EDGE('',*,*,#5066,.F.);
#7107=ORIENTED_EDGE('',*,*,#5067,.F.);
#7108=ORIENTED_EDGE('',*,*,#5068,.F.);
#7109=ORIENTED_EDGE('',*,*,#5069,.T.);
#7110=ORIENTED_EDGE('',*,*,#5070,.F.);
#7111=ORIENTED_EDGE('',*,*,#5065,.F.);
#7112=ORIENTED_EDGE('',*,*,#5071,.F.);
#7113=ORIENTED_EDGE('',*,*,#5072,.T.);
#7114=ORIENTED_EDGE('',*,*,#5073,.F.);
#7115=ORIENTED_EDGE('',*,*,#5069,.F.);
#7116=ORIENTED_EDGE('',*,*,#5074,.F.);
#7117=ORIENTED_EDGE('',*,*,#5075,.T.);
#7118=ORIENTED_EDGE('',*,*,#5076,.F.);
#7119=ORIENTED_EDGE('',*,*,#5072,.F.);
#7120=ORIENTED_EDGE('',*,*,#5077,.F.);
#7121=ORIENTED_EDGE('',*,*,#5078,.T.);
#7122=ORIENTED_EDGE('',*,*,#5079,.F.);
#7123=ORIENTED_EDGE('',*,*,#5075,.F.);
#7124=ORIENTED_EDGE('',*,*,#5080,.F.);
#7125=ORIENTED_EDGE('',*,*,#5081,.T.);
#7126=ORIENTED_EDGE('',*,*,#5082,.F.);
#7127=ORIENTED_EDGE('',*,*,#5078,.F.);
#7128=ORIENTED_EDGE('',*,*,#5083,.F.);
#7129=ORIENTED_EDGE('',*,*,#5084,.T.);
#7130=ORIENTED_EDGE('',*,*,#5085,.F.);
#7131=ORIENTED_EDGE('',*,*,#5081,.F.);
#7132=ORIENTED_EDGE('',*,*,#5086,.F.);
#7133=ORIENTED_EDGE('',*,*,#5067,.T.);
#7134=ORIENTED_EDGE('',*,*,#5087,.F.);
#7135=ORIENTED_EDGE('',*,*,#5084,.F.);
#7136=ORIENTED_EDGE('',*,*,#5088,.F.);
#7137=ORIENTED_EDGE('',*,*,#5089,.T.);
#7138=ORIENTED_EDGE('',*,*,#5090,.F.);
#7139=ORIENTED_EDGE('',*,*,#5091,.F.);
#7140=ORIENTED_EDGE('',*,*,#5092,.F.);
#7141=ORIENTED_EDGE('',*,*,#5091,.T.);
#7142=ORIENTED_EDGE('',*,*,#5093,.F.);
#7143=ORIENTED_EDGE('',*,*,#5094,.F.);
#7144=ORIENTED_EDGE('',*,*,#5095,.F.);
#7145=ORIENTED_EDGE('',*,*,#5094,.T.);
#7146=ORIENTED_EDGE('',*,*,#5096,.F.);
#7147=ORIENTED_EDGE('',*,*,#5097,.F.);
#7148=ORIENTED_EDGE('',*,*,#5098,.F.);
#7149=ORIENTED_EDGE('',*,*,#5097,.T.);
#7150=ORIENTED_EDGE('',*,*,#5099,.F.);
#7151=ORIENTED_EDGE('',*,*,#5089,.F.);
#7152=ORIENTED_EDGE('',*,*,#5098,.T.);
#7153=ORIENTED_EDGE('',*,*,#5088,.T.);
#7154=ORIENTED_EDGE('',*,*,#5092,.T.);
#7155=ORIENTED_EDGE('',*,*,#5095,.T.);
#7156=ORIENTED_EDGE('',*,*,#5064,.T.);
#7157=ORIENTED_EDGE('',*,*,#5086,.T.);
#7158=ORIENTED_EDGE('',*,*,#5083,.T.);
#7159=ORIENTED_EDGE('',*,*,#5080,.T.);
#7160=ORIENTED_EDGE('',*,*,#5077,.T.);
#7161=ORIENTED_EDGE('',*,*,#5074,.T.);
#7162=ORIENTED_EDGE('',*,*,#5071,.T.);
#7163=ORIENTED_EDGE('',*,*,#5068,.T.);
#7164=ORIENTED_EDGE('',*,*,#5099,.T.);
#7165=ORIENTED_EDGE('',*,*,#5096,.T.);
#7166=ORIENTED_EDGE('',*,*,#5093,.T.);
#7167=ORIENTED_EDGE('',*,*,#5090,.T.);
#7168=ORIENTED_EDGE('',*,*,#5066,.T.);
#7169=ORIENTED_EDGE('',*,*,#5070,.T.);
#7170=ORIENTED_EDGE('',*,*,#5073,.T.);
#7171=ORIENTED_EDGE('',*,*,#5076,.T.);
#7172=ORIENTED_EDGE('',*,*,#5079,.T.);
#7173=ORIENTED_EDGE('',*,*,#5082,.T.);
#7174=ORIENTED_EDGE('',*,*,#5085,.T.);
#7175=ORIENTED_EDGE('',*,*,#5087,.T.);
#7176=ORIENTED_EDGE('',*,*,#5100,.F.);
#7177=ORIENTED_EDGE('',*,*,#5101,.T.);
#7178=ORIENTED_EDGE('',*,*,#5102,.F.);
#7179=ORIENTED_EDGE('',*,*,#5103,.F.);
#7180=ORIENTED_EDGE('',*,*,#5104,.F.);
#7181=ORIENTED_EDGE('',*,*,#5103,.T.);
#7182=ORIENTED_EDGE('',*,*,#5105,.F.);
#7183=ORIENTED_EDGE('',*,*,#5106,.F.);
#7184=ORIENTED_EDGE('',*,*,#5107,.F.);
#7185=ORIENTED_EDGE('',*,*,#5106,.T.);
#7186=ORIENTED_EDGE('',*,*,#5108,.F.);
#7187=ORIENTED_EDGE('',*,*,#5109,.F.);
#7188=ORIENTED_EDGE('',*,*,#5110,.F.);
#7189=ORIENTED_EDGE('',*,*,#5109,.T.);
#7190=ORIENTED_EDGE('',*,*,#5111,.F.);
#7191=ORIENTED_EDGE('',*,*,#5112,.F.);
#7192=ORIENTED_EDGE('',*,*,#5113,.F.);
#7193=ORIENTED_EDGE('',*,*,#5112,.T.);
#7194=ORIENTED_EDGE('',*,*,#5114,.F.);
#7195=ORIENTED_EDGE('',*,*,#5115,.F.);
#7196=ORIENTED_EDGE('',*,*,#5116,.F.);
#7197=ORIENTED_EDGE('',*,*,#5115,.T.);
#7198=ORIENTED_EDGE('',*,*,#5117,.F.);
#7199=ORIENTED_EDGE('',*,*,#5118,.F.);
#7200=ORIENTED_EDGE('',*,*,#5119,.F.);
#7201=ORIENTED_EDGE('',*,*,#5118,.T.);
#7202=ORIENTED_EDGE('',*,*,#5120,.F.);
#7203=ORIENTED_EDGE('',*,*,#5121,.F.);
#7204=ORIENTED_EDGE('',*,*,#5122,.F.);
#7205=ORIENTED_EDGE('',*,*,#5121,.T.);
#7206=ORIENTED_EDGE('',*,*,#5123,.F.);
#7207=ORIENTED_EDGE('',*,*,#5124,.F.);
#7208=ORIENTED_EDGE('',*,*,#5125,.F.);
#7209=ORIENTED_EDGE('',*,*,#5124,.T.);
#7210=ORIENTED_EDGE('',*,*,#5126,.F.);
#7211=ORIENTED_EDGE('',*,*,#5127,.F.);
#7212=ORIENTED_EDGE('',*,*,#5128,.F.);
#7213=ORIENTED_EDGE('',*,*,#5127,.T.);
#7214=ORIENTED_EDGE('',*,*,#5129,.F.);
#7215=ORIENTED_EDGE('',*,*,#5130,.F.);
#7216=ORIENTED_EDGE('',*,*,#5131,.F.);
#7217=ORIENTED_EDGE('',*,*,#5130,.T.);
#7218=ORIENTED_EDGE('',*,*,#5132,.F.);
#7219=ORIENTED_EDGE('',*,*,#5133,.F.);
#7220=ORIENTED_EDGE('',*,*,#5134,.F.);
#7221=ORIENTED_EDGE('',*,*,#5133,.T.);
#7222=ORIENTED_EDGE('',*,*,#5135,.F.);
#7223=ORIENTED_EDGE('',*,*,#5136,.F.);
#7224=ORIENTED_EDGE('',*,*,#5137,.F.);
#7225=ORIENTED_EDGE('',*,*,#5136,.T.);
#7226=ORIENTED_EDGE('',*,*,#5138,.F.);
#7227=ORIENTED_EDGE('',*,*,#5139,.F.);
#7228=ORIENTED_EDGE('',*,*,#5140,.F.);
#7229=ORIENTED_EDGE('',*,*,#5139,.T.);
#7230=ORIENTED_EDGE('',*,*,#5141,.F.);
#7231=ORIENTED_EDGE('',*,*,#5142,.F.);
#7232=ORIENTED_EDGE('',*,*,#5143,.F.);
#7233=ORIENTED_EDGE('',*,*,#5142,.T.);
#7234=ORIENTED_EDGE('',*,*,#5144,.F.);
#7235=ORIENTED_EDGE('',*,*,#5145,.F.);
#7236=ORIENTED_EDGE('',*,*,#5146,.F.);
#7237=ORIENTED_EDGE('',*,*,#5145,.T.);
#7238=ORIENTED_EDGE('',*,*,#5147,.F.);
#7239=ORIENTED_EDGE('',*,*,#5148,.F.);
#7240=ORIENTED_EDGE('',*,*,#5149,.F.);
#7241=ORIENTED_EDGE('',*,*,#5148,.T.);
#7242=ORIENTED_EDGE('',*,*,#5150,.F.);
#7243=ORIENTED_EDGE('',*,*,#5151,.F.);
#7244=ORIENTED_EDGE('',*,*,#5152,.F.);
#7245=ORIENTED_EDGE('',*,*,#5151,.T.);
#7246=ORIENTED_EDGE('',*,*,#5153,.F.);
#7247=ORIENTED_EDGE('',*,*,#5101,.F.);
#7248=ORIENTED_EDGE('',*,*,#5152,.T.);
#7249=ORIENTED_EDGE('',*,*,#5100,.T.);
#7250=ORIENTED_EDGE('',*,*,#5104,.T.);
#7251=ORIENTED_EDGE('',*,*,#5107,.T.);
#7252=ORIENTED_EDGE('',*,*,#5110,.T.);
#7253=ORIENTED_EDGE('',*,*,#5113,.T.);
#7254=ORIENTED_EDGE('',*,*,#5116,.T.);
#7255=ORIENTED_EDGE('',*,*,#5119,.T.);
#7256=ORIENTED_EDGE('',*,*,#5122,.T.);
#7257=ORIENTED_EDGE('',*,*,#5125,.T.);
#7258=ORIENTED_EDGE('',*,*,#5128,.T.);
#7259=ORIENTED_EDGE('',*,*,#5131,.T.);
#7260=ORIENTED_EDGE('',*,*,#5134,.T.);
#7261=ORIENTED_EDGE('',*,*,#5137,.T.);
#7262=ORIENTED_EDGE('',*,*,#5140,.T.);
#7263=ORIENTED_EDGE('',*,*,#5143,.T.);
#7264=ORIENTED_EDGE('',*,*,#5146,.T.);
#7265=ORIENTED_EDGE('',*,*,#5149,.T.);
#7266=ORIENTED_EDGE('',*,*,#5153,.T.);
#7267=ORIENTED_EDGE('',*,*,#5150,.T.);
#7268=ORIENTED_EDGE('',*,*,#5147,.T.);
#7269=ORIENTED_EDGE('',*,*,#5144,.T.);
#7270=ORIENTED_EDGE('',*,*,#5141,.T.);
#7271=ORIENTED_EDGE('',*,*,#5138,.T.);
#7272=ORIENTED_EDGE('',*,*,#5135,.T.);
#7273=ORIENTED_EDGE('',*,*,#5132,.T.);
#7274=ORIENTED_EDGE('',*,*,#5129,.T.);
#7275=ORIENTED_EDGE('',*,*,#5126,.T.);
#7276=ORIENTED_EDGE('',*,*,#5123,.T.);
#7277=ORIENTED_EDGE('',*,*,#5120,.T.);
#7278=ORIENTED_EDGE('',*,*,#5117,.T.);
#7279=ORIENTED_EDGE('',*,*,#5114,.T.);
#7280=ORIENTED_EDGE('',*,*,#5111,.T.);
#7281=ORIENTED_EDGE('',*,*,#5108,.T.);
#7282=ORIENTED_EDGE('',*,*,#5105,.T.);
#7283=ORIENTED_EDGE('',*,*,#5102,.T.);
#7284=ORIENTED_EDGE('',*,*,#5154,.F.);
#7285=ORIENTED_EDGE('',*,*,#5155,.T.);
#7286=ORIENTED_EDGE('',*,*,#5156,.F.);
#7287=ORIENTED_EDGE('',*,*,#5157,.F.);
#7288=ORIENTED_EDGE('',*,*,#5158,.F.);
#7289=ORIENTED_EDGE('',*,*,#5157,.T.);
#7290=ORIENTED_EDGE('',*,*,#5159,.F.);
#7291=ORIENTED_EDGE('',*,*,#5160,.F.);
#7292=ORIENTED_EDGE('',*,*,#5161,.F.);
#7293=ORIENTED_EDGE('',*,*,#5160,.T.);
#7294=ORIENTED_EDGE('',*,*,#5162,.F.);
#7295=ORIENTED_EDGE('',*,*,#5163,.F.);
#7296=ORIENTED_EDGE('',*,*,#5164,.F.);
#7297=ORIENTED_EDGE('',*,*,#5163,.T.);
#7298=ORIENTED_EDGE('',*,*,#5165,.F.);
#7299=ORIENTED_EDGE('',*,*,#5155,.F.);
#7300=ORIENTED_EDGE('',*,*,#5164,.T.);
#7301=ORIENTED_EDGE('',*,*,#5154,.T.);
#7302=ORIENTED_EDGE('',*,*,#5158,.T.);
#7303=ORIENTED_EDGE('',*,*,#5161,.T.);
#7304=ORIENTED_EDGE('',*,*,#5165,.T.);
#7305=ORIENTED_EDGE('',*,*,#5162,.T.);
#7306=ORIENTED_EDGE('',*,*,#5159,.T.);
#7307=ORIENTED_EDGE('',*,*,#5156,.T.);
#7308=ORIENTED_EDGE('',*,*,#5166,.F.);
#7309=ORIENTED_EDGE('',*,*,#5167,.T.);
#7310=ORIENTED_EDGE('',*,*,#5168,.F.);
#7311=ORIENTED_EDGE('',*,*,#5169,.F.);
#7312=ORIENTED_EDGE('',*,*,#5170,.F.);
#7313=ORIENTED_EDGE('',*,*,#5169,.T.);
#7314=ORIENTED_EDGE('',*,*,#5171,.F.);
#7315=ORIENTED_EDGE('',*,*,#5172,.F.);
#7316=ORIENTED_EDGE('',*,*,#5173,.F.);
#7317=ORIENTED_EDGE('',*,*,#5172,.T.);
#7318=ORIENTED_EDGE('',*,*,#5174,.F.);
#7319=ORIENTED_EDGE('',*,*,#5175,.F.);
#7320=ORIENTED_EDGE('',*,*,#5176,.F.);
#7321=ORIENTED_EDGE('',*,*,#5175,.T.);
#7322=ORIENTED_EDGE('',*,*,#5177,.F.);
#7323=ORIENTED_EDGE('',*,*,#5178,.F.);
#7324=ORIENTED_EDGE('',*,*,#5179,.F.);
#7325=ORIENTED_EDGE('',*,*,#5178,.T.);
#7326=ORIENTED_EDGE('',*,*,#5180,.F.);
#7327=ORIENTED_EDGE('',*,*,#5181,.F.);
#7328=ORIENTED_EDGE('',*,*,#5182,.F.);
#7329=ORIENTED_EDGE('',*,*,#5181,.T.);
#7330=ORIENTED_EDGE('',*,*,#5183,.F.);
#7331=ORIENTED_EDGE('',*,*,#5184,.F.);
#7332=ORIENTED_EDGE('',*,*,#5185,.F.);
#7333=ORIENTED_EDGE('',*,*,#5184,.T.);
#7334=ORIENTED_EDGE('',*,*,#5186,.F.);
#7335=ORIENTED_EDGE('',*,*,#5167,.F.);
#7336=ORIENTED_EDGE('',*,*,#5185,.T.);
#7337=ORIENTED_EDGE('',*,*,#5166,.T.);
#7338=ORIENTED_EDGE('',*,*,#5170,.T.);
#7339=ORIENTED_EDGE('',*,*,#5173,.T.);
#7340=ORIENTED_EDGE('',*,*,#5176,.T.);
#7341=ORIENTED_EDGE('',*,*,#5179,.T.);
#7342=ORIENTED_EDGE('',*,*,#5182,.T.);
#7343=ORIENTED_EDGE('',*,*,#5186,.T.);
#7344=ORIENTED_EDGE('',*,*,#5183,.T.);
#7345=ORIENTED_EDGE('',*,*,#5180,.T.);
#7346=ORIENTED_EDGE('',*,*,#5177,.T.);
#7347=ORIENTED_EDGE('',*,*,#5174,.T.);
#7348=ORIENTED_EDGE('',*,*,#5171,.T.);
#7349=ORIENTED_EDGE('',*,*,#5168,.T.);
#7350=ORIENTED_EDGE('',*,*,#5187,.F.);
#7351=ORIENTED_EDGE('',*,*,#5188,.T.);
#7352=ORIENTED_EDGE('',*,*,#5189,.F.);
#7353=ORIENTED_EDGE('',*,*,#5190,.F.);
#7354=ORIENTED_EDGE('',*,*,#5191,.F.);
#7355=ORIENTED_EDGE('',*,*,#5190,.T.);
#7356=ORIENTED_EDGE('',*,*,#5192,.F.);
#7357=ORIENTED_EDGE('',*,*,#5193,.F.);
#7358=ORIENTED_EDGE('',*,*,#5194,.F.);
#7359=ORIENTED_EDGE('',*,*,#5193,.T.);
#7360=ORIENTED_EDGE('',*,*,#5195,.F.);
#7361=ORIENTED_EDGE('',*,*,#5196,.F.);
#7362=ORIENTED_EDGE('',*,*,#5197,.F.);
#7363=ORIENTED_EDGE('',*,*,#5196,.T.);
#7364=ORIENTED_EDGE('',*,*,#5198,.F.);
#7365=ORIENTED_EDGE('',*,*,#5188,.F.);
#7366=ORIENTED_EDGE('',*,*,#5197,.T.);
#7367=ORIENTED_EDGE('',*,*,#5187,.T.);
#7368=ORIENTED_EDGE('',*,*,#5191,.T.);
#7369=ORIENTED_EDGE('',*,*,#5194,.T.);
#7370=ORIENTED_EDGE('',*,*,#5198,.T.);
#7371=ORIENTED_EDGE('',*,*,#5195,.T.);
#7372=ORIENTED_EDGE('',*,*,#5192,.T.);
#7373=ORIENTED_EDGE('',*,*,#5189,.T.);
#7374=ORIENTED_EDGE('',*,*,#5199,.F.);
#7375=ORIENTED_EDGE('',*,*,#5200,.T.);
#7376=ORIENTED_EDGE('',*,*,#5201,.F.);
#7377=ORIENTED_EDGE('',*,*,#5202,.F.);
#7378=ORIENTED_EDGE('',*,*,#5203,.F.);
#7379=ORIENTED_EDGE('',*,*,#5204,.T.);
#7380=ORIENTED_EDGE('',*,*,#5205,.F.);
#7381=ORIENTED_EDGE('',*,*,#5200,.F.);
#7382=ORIENTED_EDGE('',*,*,#5206,.F.);
#7383=ORIENTED_EDGE('',*,*,#5207,.T.);
#7384=ORIENTED_EDGE('',*,*,#5208,.F.);
#7385=ORIENTED_EDGE('',*,*,#5204,.F.);
#7386=ORIENTED_EDGE('',*,*,#5209,.F.);
#7387=ORIENTED_EDGE('',*,*,#5210,.T.);
#7388=ORIENTED_EDGE('',*,*,#5211,.F.);
#7389=ORIENTED_EDGE('',*,*,#5207,.F.);
#7390=ORIENTED_EDGE('',*,*,#5212,.F.);
#7391=ORIENTED_EDGE('',*,*,#5213,.T.);
#7392=ORIENTED_EDGE('',*,*,#5214,.F.);
#7393=ORIENTED_EDGE('',*,*,#5210,.F.);
#7394=ORIENTED_EDGE('',*,*,#5215,.F.);
#7395=ORIENTED_EDGE('',*,*,#5216,.T.);
#7396=ORIENTED_EDGE('',*,*,#5217,.F.);
#7397=ORIENTED_EDGE('',*,*,#5213,.F.);
#7398=ORIENTED_EDGE('',*,*,#5218,.F.);
#7399=ORIENTED_EDGE('',*,*,#5219,.T.);
#7400=ORIENTED_EDGE('',*,*,#5220,.F.);
#7401=ORIENTED_EDGE('',*,*,#5216,.F.);
#7402=ORIENTED_EDGE('',*,*,#5221,.F.);
#7403=ORIENTED_EDGE('',*,*,#5202,.T.);
#7404=ORIENTED_EDGE('',*,*,#5222,.F.);
#7405=ORIENTED_EDGE('',*,*,#5219,.F.);
#7406=ORIENTED_EDGE('',*,*,#5223,.F.);
#7407=ORIENTED_EDGE('',*,*,#5224,.T.);
#7408=ORIENTED_EDGE('',*,*,#5225,.F.);
#7409=ORIENTED_EDGE('',*,*,#5226,.F.);
#7410=ORIENTED_EDGE('',*,*,#5227,.F.);
#7411=ORIENTED_EDGE('',*,*,#5226,.T.);
#7412=ORIENTED_EDGE('',*,*,#5228,.F.);
#7413=ORIENTED_EDGE('',*,*,#5229,.F.);
#7414=ORIENTED_EDGE('',*,*,#5230,.F.);
#7415=ORIENTED_EDGE('',*,*,#5229,.T.);
#7416=ORIENTED_EDGE('',*,*,#5231,.F.);
#7417=ORIENTED_EDGE('',*,*,#5232,.F.);
#7418=ORIENTED_EDGE('',*,*,#5233,.F.);
#7419=ORIENTED_EDGE('',*,*,#5232,.T.);
#7420=ORIENTED_EDGE('',*,*,#5234,.F.);
#7421=ORIENTED_EDGE('',*,*,#5224,.F.);
#7422=ORIENTED_EDGE('',*,*,#5233,.T.);
#7423=ORIENTED_EDGE('',*,*,#5223,.T.);
#7424=ORIENTED_EDGE('',*,*,#5227,.T.);
#7425=ORIENTED_EDGE('',*,*,#5230,.T.);
#7426=ORIENTED_EDGE('',*,*,#5199,.T.);
#7427=ORIENTED_EDGE('',*,*,#5221,.T.);
#7428=ORIENTED_EDGE('',*,*,#5218,.T.);
#7429=ORIENTED_EDGE('',*,*,#5215,.T.);
#7430=ORIENTED_EDGE('',*,*,#5212,.T.);
#7431=ORIENTED_EDGE('',*,*,#5209,.T.);
#7432=ORIENTED_EDGE('',*,*,#5206,.T.);
#7433=ORIENTED_EDGE('',*,*,#5203,.T.);
#7434=ORIENTED_EDGE('',*,*,#5234,.T.);
#7435=ORIENTED_EDGE('',*,*,#5231,.T.);
#7436=ORIENTED_EDGE('',*,*,#5228,.T.);
#7437=ORIENTED_EDGE('',*,*,#5225,.T.);
#7438=ORIENTED_EDGE('',*,*,#5201,.T.);
#7439=ORIENTED_EDGE('',*,*,#5205,.T.);
#7440=ORIENTED_EDGE('',*,*,#5208,.T.);
#7441=ORIENTED_EDGE('',*,*,#5211,.T.);
#7442=ORIENTED_EDGE('',*,*,#5214,.T.);
#7443=ORIENTED_EDGE('',*,*,#5217,.T.);
#7444=ORIENTED_EDGE('',*,*,#5220,.T.);
#7445=ORIENTED_EDGE('',*,*,#5222,.T.);
#7446=ORIENTED_EDGE('',*,*,#5235,.F.);
#7447=ORIENTED_EDGE('',*,*,#5236,.T.);
#7448=ORIENTED_EDGE('',*,*,#5237,.F.);
#7449=ORIENTED_EDGE('',*,*,#5238,.F.);
#7450=ORIENTED_EDGE('',*,*,#5239,.F.);
#7451=ORIENTED_EDGE('',*,*,#5240,.T.);
#7452=ORIENTED_EDGE('',*,*,#5241,.F.);
#7453=ORIENTED_EDGE('',*,*,#5236,.F.);
#7454=ORIENTED_EDGE('',*,*,#5242,.F.);
#7455=ORIENTED_EDGE('',*,*,#5243,.T.);
#7456=ORIENTED_EDGE('',*,*,#5244,.F.);
#7457=ORIENTED_EDGE('',*,*,#5240,.F.);
#7458=ORIENTED_EDGE('',*,*,#5245,.F.);
#7459=ORIENTED_EDGE('',*,*,#5246,.T.);
#7460=ORIENTED_EDGE('',*,*,#5247,.F.);
#7461=ORIENTED_EDGE('',*,*,#5243,.F.);
#7462=ORIENTED_EDGE('',*,*,#5248,.F.);
#7463=ORIENTED_EDGE('',*,*,#5249,.T.);
#7464=ORIENTED_EDGE('',*,*,#5250,.F.);
#7465=ORIENTED_EDGE('',*,*,#5246,.F.);
#7466=ORIENTED_EDGE('',*,*,#5251,.F.);
#7467=ORIENTED_EDGE('',*,*,#5252,.T.);
#7468=ORIENTED_EDGE('',*,*,#5253,.F.);
#7469=ORIENTED_EDGE('',*,*,#5249,.F.);
#7470=ORIENTED_EDGE('',*,*,#5254,.F.);
#7471=ORIENTED_EDGE('',*,*,#5255,.T.);
#7472=ORIENTED_EDGE('',*,*,#5256,.F.);
#7473=ORIENTED_EDGE('',*,*,#5252,.F.);
#7474=ORIENTED_EDGE('',*,*,#5257,.F.);
#7475=ORIENTED_EDGE('',*,*,#5238,.T.);
#7476=ORIENTED_EDGE('',*,*,#5258,.F.);
#7477=ORIENTED_EDGE('',*,*,#5255,.F.);
#7478=ORIENTED_EDGE('',*,*,#5259,.F.);
#7479=ORIENTED_EDGE('',*,*,#5260,.T.);
#7480=ORIENTED_EDGE('',*,*,#5261,.F.);
#7481=ORIENTED_EDGE('',*,*,#5262,.F.);
#7482=ORIENTED_EDGE('',*,*,#5263,.F.);
#7483=ORIENTED_EDGE('',*,*,#5262,.T.);
#7484=ORIENTED_EDGE('',*,*,#5264,.F.);
#7485=ORIENTED_EDGE('',*,*,#5265,.F.);
#7486=ORIENTED_EDGE('',*,*,#5266,.F.);
#7487=ORIENTED_EDGE('',*,*,#5265,.T.);
#7488=ORIENTED_EDGE('',*,*,#5267,.F.);
#7489=ORIENTED_EDGE('',*,*,#5268,.F.);
#7490=ORIENTED_EDGE('',*,*,#5269,.F.);
#7491=ORIENTED_EDGE('',*,*,#5268,.T.);
#7492=ORIENTED_EDGE('',*,*,#5270,.F.);
#7493=ORIENTED_EDGE('',*,*,#5260,.F.);
#7494=ORIENTED_EDGE('',*,*,#5269,.T.);
#7495=ORIENTED_EDGE('',*,*,#5259,.T.);
#7496=ORIENTED_EDGE('',*,*,#5263,.T.);
#7497=ORIENTED_EDGE('',*,*,#5266,.T.);
#7498=ORIENTED_EDGE('',*,*,#5235,.T.);
#7499=ORIENTED_EDGE('',*,*,#5257,.T.);
#7500=ORIENTED_EDGE('',*,*,#5254,.T.);
#7501=ORIENTED_EDGE('',*,*,#5251,.T.);
#7502=ORIENTED_EDGE('',*,*,#5248,.T.);
#7503=ORIENTED_EDGE('',*,*,#5245,.T.);
#7504=ORIENTED_EDGE('',*,*,#5242,.T.);
#7505=ORIENTED_EDGE('',*,*,#5239,.T.);
#7506=ORIENTED_EDGE('',*,*,#5270,.T.);
#7507=ORIENTED_EDGE('',*,*,#5267,.T.);
#7508=ORIENTED_EDGE('',*,*,#5264,.T.);
#7509=ORIENTED_EDGE('',*,*,#5261,.T.);
#7510=ORIENTED_EDGE('',*,*,#5237,.T.);
#7511=ORIENTED_EDGE('',*,*,#5241,.T.);
#7512=ORIENTED_EDGE('',*,*,#5244,.T.);
#7513=ORIENTED_EDGE('',*,*,#5247,.T.);
#7514=ORIENTED_EDGE('',*,*,#5250,.T.);
#7515=ORIENTED_EDGE('',*,*,#5253,.T.);
#7516=ORIENTED_EDGE('',*,*,#5256,.T.);
#7517=ORIENTED_EDGE('',*,*,#5258,.T.);
#7518=ORIENTED_EDGE('',*,*,#5271,.F.);
#7519=ORIENTED_EDGE('',*,*,#5272,.T.);
#7520=ORIENTED_EDGE('',*,*,#5273,.F.);
#7521=ORIENTED_EDGE('',*,*,#5274,.F.);
#7522=ORIENTED_EDGE('',*,*,#5275,.F.);
#7523=ORIENTED_EDGE('',*,*,#5274,.T.);
#7524=ORIENTED_EDGE('',*,*,#5276,.F.);
#7525=ORIENTED_EDGE('',*,*,#5277,.F.);
#7526=ORIENTED_EDGE('',*,*,#5278,.F.);
#7527=ORIENTED_EDGE('',*,*,#5277,.T.);
#7528=ORIENTED_EDGE('',*,*,#5279,.F.);
#7529=ORIENTED_EDGE('',*,*,#5280,.F.);
#7530=ORIENTED_EDGE('',*,*,#5281,.F.);
#7531=ORIENTED_EDGE('',*,*,#5280,.T.);
#7532=ORIENTED_EDGE('',*,*,#5282,.F.);
#7533=ORIENTED_EDGE('',*,*,#5272,.F.);
#7534=ORIENTED_EDGE('',*,*,#5281,.T.);
#7535=ORIENTED_EDGE('',*,*,#5271,.T.);
#7536=ORIENTED_EDGE('',*,*,#5275,.T.);
#7537=ORIENTED_EDGE('',*,*,#5278,.T.);
#7538=ORIENTED_EDGE('',*,*,#5282,.T.);
#7539=ORIENTED_EDGE('',*,*,#5279,.T.);
#7540=ORIENTED_EDGE('',*,*,#5276,.T.);
#7541=ORIENTED_EDGE('',*,*,#5273,.T.);
#7542=ORIENTED_EDGE('',*,*,#5283,.F.);
#7543=ORIENTED_EDGE('',*,*,#5284,.T.);
#7544=ORIENTED_EDGE('',*,*,#5285,.F.);
#7545=ORIENTED_EDGE('',*,*,#5286,.F.);
#7546=ORIENTED_EDGE('',*,*,#5287,.F.);
#7547=ORIENTED_EDGE('',*,*,#5286,.T.);
#7548=ORIENTED_EDGE('',*,*,#5288,.F.);
#7549=ORIENTED_EDGE('',*,*,#5289,.F.);
#7550=ORIENTED_EDGE('',*,*,#5290,.F.);
#7551=ORIENTED_EDGE('',*,*,#5289,.T.);
#7552=ORIENTED_EDGE('',*,*,#5291,.F.);
#7553=ORIENTED_EDGE('',*,*,#5292,.F.);
#7554=ORIENTED_EDGE('',*,*,#5293,.F.);
#7555=ORIENTED_EDGE('',*,*,#5292,.T.);
#7556=ORIENTED_EDGE('',*,*,#5294,.F.);
#7557=ORIENTED_EDGE('',*,*,#5284,.F.);
#7558=ORIENTED_EDGE('',*,*,#5293,.T.);
#7559=ORIENTED_EDGE('',*,*,#5283,.T.);
#7560=ORIENTED_EDGE('',*,*,#5287,.T.);
#7561=ORIENTED_EDGE('',*,*,#5290,.T.);
#7562=ORIENTED_EDGE('',*,*,#5294,.T.);
#7563=ORIENTED_EDGE('',*,*,#5291,.T.);
#7564=ORIENTED_EDGE('',*,*,#5288,.T.);
#7565=ORIENTED_EDGE('',*,*,#5285,.T.);
#7566=ORIENTED_EDGE('',*,*,#5295,.F.);
#7567=ORIENTED_EDGE('',*,*,#5296,.T.);
#7568=ORIENTED_EDGE('',*,*,#5297,.F.);
#7569=ORIENTED_EDGE('',*,*,#5298,.F.);
#7570=ORIENTED_EDGE('',*,*,#5299,.F.);
#7571=ORIENTED_EDGE('',*,*,#5298,.T.);
#7572=ORIENTED_EDGE('',*,*,#5300,.F.);
#7573=ORIENTED_EDGE('',*,*,#5301,.F.);
#7574=ORIENTED_EDGE('',*,*,#5302,.F.);
#7575=ORIENTED_EDGE('',*,*,#5301,.T.);
#7576=ORIENTED_EDGE('',*,*,#5303,.F.);
#7577=ORIENTED_EDGE('',*,*,#5304,.F.);
#7578=ORIENTED_EDGE('',*,*,#5305,.F.);
#7579=ORIENTED_EDGE('',*,*,#5304,.T.);
#7580=ORIENTED_EDGE('',*,*,#5306,.F.);
#7581=ORIENTED_EDGE('',*,*,#5307,.F.);
#7582=ORIENTED_EDGE('',*,*,#5308,.F.);
#7583=ORIENTED_EDGE('',*,*,#5307,.T.);
#7584=ORIENTED_EDGE('',*,*,#5309,.F.);
#7585=ORIENTED_EDGE('',*,*,#5310,.F.);
#7586=ORIENTED_EDGE('',*,*,#5311,.F.);
#7587=ORIENTED_EDGE('',*,*,#5310,.T.);
#7588=ORIENTED_EDGE('',*,*,#5312,.F.);
#7589=ORIENTED_EDGE('',*,*,#5313,.F.);
#7590=ORIENTED_EDGE('',*,*,#5314,.F.);
#7591=ORIENTED_EDGE('',*,*,#5313,.T.);
#7592=ORIENTED_EDGE('',*,*,#5315,.F.);
#7593=ORIENTED_EDGE('',*,*,#5316,.F.);
#7594=ORIENTED_EDGE('',*,*,#5317,.F.);
#7595=ORIENTED_EDGE('',*,*,#5316,.T.);
#7596=ORIENTED_EDGE('',*,*,#5318,.F.);
#7597=ORIENTED_EDGE('',*,*,#5319,.F.);
#7598=ORIENTED_EDGE('',*,*,#5320,.F.);
#7599=ORIENTED_EDGE('',*,*,#5319,.T.);
#7600=ORIENTED_EDGE('',*,*,#5321,.F.);
#7601=ORIENTED_EDGE('',*,*,#5322,.F.);
#7602=ORIENTED_EDGE('',*,*,#5323,.F.);
#7603=ORIENTED_EDGE('',*,*,#5322,.T.);
#7604=ORIENTED_EDGE('',*,*,#5324,.F.);
#7605=ORIENTED_EDGE('',*,*,#5325,.F.);
#7606=ORIENTED_EDGE('',*,*,#5326,.F.);
#7607=ORIENTED_EDGE('',*,*,#5325,.T.);
#7608=ORIENTED_EDGE('',*,*,#5327,.F.);
#7609=ORIENTED_EDGE('',*,*,#5328,.F.);
#7610=ORIENTED_EDGE('',*,*,#5329,.F.);
#7611=ORIENTED_EDGE('',*,*,#5328,.T.);
#7612=ORIENTED_EDGE('',*,*,#5330,.F.);
#7613=ORIENTED_EDGE('',*,*,#5331,.F.);
#7614=ORIENTED_EDGE('',*,*,#5332,.F.);
#7615=ORIENTED_EDGE('',*,*,#5331,.T.);
#7616=ORIENTED_EDGE('',*,*,#5333,.F.);
#7617=ORIENTED_EDGE('',*,*,#5334,.F.);
#7618=ORIENTED_EDGE('',*,*,#5335,.F.);
#7619=ORIENTED_EDGE('',*,*,#5334,.T.);
#7620=ORIENTED_EDGE('',*,*,#5336,.F.);
#7621=ORIENTED_EDGE('',*,*,#5337,.F.);
#7622=ORIENTED_EDGE('',*,*,#5338,.F.);
#7623=ORIENTED_EDGE('',*,*,#5337,.T.);
#7624=ORIENTED_EDGE('',*,*,#5339,.F.);
#7625=ORIENTED_EDGE('',*,*,#5340,.F.);
#7626=ORIENTED_EDGE('',*,*,#5341,.F.);
#7627=ORIENTED_EDGE('',*,*,#5340,.T.);
#7628=ORIENTED_EDGE('',*,*,#5342,.F.);
#7629=ORIENTED_EDGE('',*,*,#5343,.F.);
#7630=ORIENTED_EDGE('',*,*,#5344,.F.);
#7631=ORIENTED_EDGE('',*,*,#5343,.T.);
#7632=ORIENTED_EDGE('',*,*,#5345,.F.);
#7633=ORIENTED_EDGE('',*,*,#5296,.F.);
#7634=ORIENTED_EDGE('',*,*,#5344,.T.);
#7635=ORIENTED_EDGE('',*,*,#5295,.T.);
#7636=ORIENTED_EDGE('',*,*,#5299,.T.);
#7637=ORIENTED_EDGE('',*,*,#5302,.T.);
#7638=ORIENTED_EDGE('',*,*,#5305,.T.);
#7639=ORIENTED_EDGE('',*,*,#5308,.T.);
#7640=ORIENTED_EDGE('',*,*,#5311,.T.);
#7641=ORIENTED_EDGE('',*,*,#5314,.T.);
#7642=ORIENTED_EDGE('',*,*,#5317,.T.);
#7643=ORIENTED_EDGE('',*,*,#5320,.T.);
#7644=ORIENTED_EDGE('',*,*,#5323,.T.);
#7645=ORIENTED_EDGE('',*,*,#5326,.T.);
#7646=ORIENTED_EDGE('',*,*,#5329,.T.);
#7647=ORIENTED_EDGE('',*,*,#5332,.T.);
#7648=ORIENTED_EDGE('',*,*,#5335,.T.);
#7649=ORIENTED_EDGE('',*,*,#5338,.T.);
#7650=ORIENTED_EDGE('',*,*,#5341,.T.);
#7651=ORIENTED_EDGE('',*,*,#5345,.T.);
#7652=ORIENTED_EDGE('',*,*,#5342,.T.);
#7653=ORIENTED_EDGE('',*,*,#5339,.T.);
#7654=ORIENTED_EDGE('',*,*,#5336,.T.);
#7655=ORIENTED_EDGE('',*,*,#5333,.T.);
#7656=ORIENTED_EDGE('',*,*,#5330,.T.);
#7657=ORIENTED_EDGE('',*,*,#5327,.T.);
#7658=ORIENTED_EDGE('',*,*,#5324,.T.);
#7659=ORIENTED_EDGE('',*,*,#5321,.T.);
#7660=ORIENTED_EDGE('',*,*,#5318,.T.);
#7661=ORIENTED_EDGE('',*,*,#5315,.T.);
#7662=ORIENTED_EDGE('',*,*,#5312,.T.);
#7663=ORIENTED_EDGE('',*,*,#5309,.T.);
#7664=ORIENTED_EDGE('',*,*,#5306,.T.);
#7665=ORIENTED_EDGE('',*,*,#5303,.T.);
#7666=ORIENTED_EDGE('',*,*,#5300,.T.);
#7667=ORIENTED_EDGE('',*,*,#5297,.T.);
#7668=ORIENTED_EDGE('',*,*,#5346,.T.);
#7669=ORIENTED_EDGE('',*,*,#5347,.T.);
#7670=ORIENTED_EDGE('',*,*,#5348,.T.);
#7671=ORIENTED_EDGE('',*,*,#5349,.F.);
#7672=ORIENTED_EDGE('',*,*,#5350,.F.);
#7673=ORIENTED_EDGE('',*,*,#5351,.F.);
#7674=ORIENTED_EDGE('',*,*,#5352,.F.);
#7675=ORIENTED_EDGE('',*,*,#5353,.F.);
#7676=ORIENTED_EDGE('',*,*,#5354,.F.);
#7677=ORIENTED_EDGE('',*,*,#5355,.F.);
#7678=ORIENTED_EDGE('',*,*,#5356,.F.);
#7679=ORIENTED_EDGE('',*,*,#5357,.F.);
#7680=ORIENTED_EDGE('',*,*,#5358,.F.);
#7681=ORIENTED_EDGE('',*,*,#5359,.F.);
#7682=ORIENTED_EDGE('',*,*,#5360,.F.);
#7683=ORIENTED_EDGE('',*,*,#5347,.F.);
#7684=ORIENTED_EDGE('',*,*,#5361,.T.);
#7685=ORIENTED_EDGE('',*,*,#5362,.T.);
#7686=ORIENTED_EDGE('',*,*,#5363,.T.);
#7687=ORIENTED_EDGE('',*,*,#5364,.T.);
#7688=ORIENTED_EDGE('',*,*,#5365,.T.);
#7689=ORIENTED_EDGE('',*,*,#5366,.T.);
#7690=ORIENTED_EDGE('',*,*,#5367,.T.);
#7691=ORIENTED_EDGE('',*,*,#5368,.T.);
#7692=ORIENTED_EDGE('',*,*,#5369,.T.);
#7693=ORIENTED_EDGE('',*,*,#5370,.T.);
#7694=ORIENTED_EDGE('',*,*,#5371,.T.);
#7695=ORIENTED_EDGE('',*,*,#5372,.T.);
#7696=ORIENTED_EDGE('',*,*,#5373,.T.);
#7697=ORIENTED_EDGE('',*,*,#5374,.T.);
#7698=ORIENTED_EDGE('',*,*,#5375,.T.);
#7699=ORIENTED_EDGE('',*,*,#5376,.T.);
#7700=ORIENTED_EDGE('',*,*,#5377,.T.);
#7701=ORIENTED_EDGE('',*,*,#5378,.T.);
#7702=ORIENTED_EDGE('',*,*,#5379,.T.);
#7703=ORIENTED_EDGE('',*,*,#5380,.T.);
#7704=ORIENTED_EDGE('',*,*,#5381,.T.);
#7705=ORIENTED_EDGE('',*,*,#5382,.T.);
#7706=ORIENTED_EDGE('',*,*,#5383,.T.);
#7707=ORIENTED_EDGE('',*,*,#5384,.T.);
#7708=ORIENTED_EDGE('',*,*,#5381,.F.);
#7709=ORIENTED_EDGE('',*,*,#5385,.T.);
#7710=ORIENTED_EDGE('',*,*,#5386,.F.);
#7711=ORIENTED_EDGE('',*,*,#5387,.F.);
#7712=ORIENTED_EDGE('',*,*,#5384,.F.);
#7713=ORIENTED_EDGE('',*,*,#5388,.T.);
#7714=ORIENTED_EDGE('',*,*,#5389,.F.);
#7715=ORIENTED_EDGE('',*,*,#5385,.F.);
#7716=ORIENTED_EDGE('',*,*,#5383,.F.);
#7717=ORIENTED_EDGE('',*,*,#5390,.T.);
#7718=ORIENTED_EDGE('',*,*,#5391,.F.);
#7719=ORIENTED_EDGE('',*,*,#5388,.F.);
#7720=ORIENTED_EDGE('',*,*,#5382,.F.);
#7721=ORIENTED_EDGE('',*,*,#5387,.T.);
#7722=ORIENTED_EDGE('',*,*,#5392,.F.);
#7723=ORIENTED_EDGE('',*,*,#5390,.F.);
#7724=ORIENTED_EDGE('',*,*,#5377,.F.);
#7725=ORIENTED_EDGE('',*,*,#5393,.T.);
#7726=ORIENTED_EDGE('',*,*,#5394,.F.);
#7727=ORIENTED_EDGE('',*,*,#5395,.F.);
#7728=ORIENTED_EDGE('',*,*,#5380,.F.);
#7729=ORIENTED_EDGE('',*,*,#5396,.T.);
#7730=ORIENTED_EDGE('',*,*,#5397,.F.);
#7731=ORIENTED_EDGE('',*,*,#5393,.F.);
#7732=ORIENTED_EDGE('',*,*,#5379,.F.);
#7733=ORIENTED_EDGE('',*,*,#5398,.T.);
#7734=ORIENTED_EDGE('',*,*,#5399,.F.);
#7735=ORIENTED_EDGE('',*,*,#5396,.F.);
#7736=ORIENTED_EDGE('',*,*,#5378,.F.);
#7737=ORIENTED_EDGE('',*,*,#5395,.T.);
#7738=ORIENTED_EDGE('',*,*,#5400,.F.);
#7739=ORIENTED_EDGE('',*,*,#5398,.F.);
#7740=ORIENTED_EDGE('',*,*,#5373,.F.);
#7741=ORIENTED_EDGE('',*,*,#5401,.T.);
#7742=ORIENTED_EDGE('',*,*,#5402,.F.);
#7743=ORIENTED_EDGE('',*,*,#5403,.F.);
#7744=ORIENTED_EDGE('',*,*,#5376,.F.);
#7745=ORIENTED_EDGE('',*,*,#5404,.T.);
#7746=ORIENTED_EDGE('',*,*,#5405,.F.);
#7747=ORIENTED_EDGE('',*,*,#5401,.F.);
#7748=ORIENTED_EDGE('',*,*,#5375,.F.);
#7749=ORIENTED_EDGE('',*,*,#5406,.T.);
#7750=ORIENTED_EDGE('',*,*,#5407,.F.);
#7751=ORIENTED_EDGE('',*,*,#5404,.F.);
#7752=ORIENTED_EDGE('',*,*,#5374,.F.);
#7753=ORIENTED_EDGE('',*,*,#5403,.T.);
#7754=ORIENTED_EDGE('',*,*,#5408,.F.);
#7755=ORIENTED_EDGE('',*,*,#5406,.F.);
#7756=ORIENTED_EDGE('',*,*,#5369,.F.);
#7757=ORIENTED_EDGE('',*,*,#5409,.T.);
#7758=ORIENTED_EDGE('',*,*,#5410,.F.);
#7759=ORIENTED_EDGE('',*,*,#5411,.F.);
#7760=ORIENTED_EDGE('',*,*,#5372,.F.);
#7761=ORIENTED_EDGE('',*,*,#5412,.T.);
#7762=ORIENTED_EDGE('',*,*,#5413,.F.);
#7763=ORIENTED_EDGE('',*,*,#5409,.F.);
#7764=ORIENTED_EDGE('',*,*,#5371,.F.);
#7765=ORIENTED_EDGE('',*,*,#5414,.T.);
#7766=ORIENTED_EDGE('',*,*,#5415,.F.);
#7767=ORIENTED_EDGE('',*,*,#5412,.F.);
#7768=ORIENTED_EDGE('',*,*,#5370,.F.);
#7769=ORIENTED_EDGE('',*,*,#5411,.T.);
#7770=ORIENTED_EDGE('',*,*,#5416,.F.);
#7771=ORIENTED_EDGE('',*,*,#5414,.F.);
#7772=ORIENTED_EDGE('',*,*,#5365,.F.);
#7773=ORIENTED_EDGE('',*,*,#5417,.T.);
#7774=ORIENTED_EDGE('',*,*,#5418,.F.);
#7775=ORIENTED_EDGE('',*,*,#5419,.F.);
#7776=ORIENTED_EDGE('',*,*,#5368,.F.);
#7777=ORIENTED_EDGE('',*,*,#5420,.T.);
#7778=ORIENTED_EDGE('',*,*,#5421,.F.);
#7779=ORIENTED_EDGE('',*,*,#5417,.F.);
#7780=ORIENTED_EDGE('',*,*,#5367,.F.);
#7781=ORIENTED_EDGE('',*,*,#5422,.T.);
#7782=ORIENTED_EDGE('',*,*,#5423,.F.);
#7783=ORIENTED_EDGE('',*,*,#5420,.F.);
#7784=ORIENTED_EDGE('',*,*,#5366,.F.);
#7785=ORIENTED_EDGE('',*,*,#5419,.T.);
#7786=ORIENTED_EDGE('',*,*,#5424,.F.);
#7787=ORIENTED_EDGE('',*,*,#5422,.F.);
#7788=ORIENTED_EDGE('',*,*,#5361,.F.);
#7789=ORIENTED_EDGE('',*,*,#5425,.T.);
#7790=ORIENTED_EDGE('',*,*,#5426,.F.);
#7791=ORIENTED_EDGE('',*,*,#5427,.F.);
#7792=ORIENTED_EDGE('',*,*,#5364,.F.);
#7793=ORIENTED_EDGE('',*,*,#5428,.T.);
#7794=ORIENTED_EDGE('',*,*,#5429,.F.);
#7795=ORIENTED_EDGE('',*,*,#5425,.F.);
#7796=ORIENTED_EDGE('',*,*,#5363,.F.);
#7797=ORIENTED_EDGE('',*,*,#5430,.T.);
#7798=ORIENTED_EDGE('',*,*,#5431,.F.);
#7799=ORIENTED_EDGE('',*,*,#5428,.F.);
#7800=ORIENTED_EDGE('',*,*,#5362,.F.);
#7801=ORIENTED_EDGE('',*,*,#5427,.T.);
#7802=ORIENTED_EDGE('',*,*,#5432,.F.);
#7803=ORIENTED_EDGE('',*,*,#5430,.F.);
#7804=ORIENTED_EDGE('',*,*,#5354,.T.);
#7805=ORIENTED_EDGE('',*,*,#5433,.T.);
#7806=ORIENTED_EDGE('',*,*,#5434,.F.);
#7807=ORIENTED_EDGE('',*,*,#5435,.F.);
#7808=ORIENTED_EDGE('',*,*,#5355,.T.);
#7809=ORIENTED_EDGE('',*,*,#5435,.T.);
#7810=ORIENTED_EDGE('',*,*,#5436,.F.);
#7811=ORIENTED_EDGE('',*,*,#5437,.F.);
#7812=ORIENTED_EDGE('',*,*,#5356,.T.);
#7813=ORIENTED_EDGE('',*,*,#5437,.T.);
#7814=ORIENTED_EDGE('',*,*,#5438,.F.);
#7815=ORIENTED_EDGE('',*,*,#5439,.F.);
#7816=ORIENTED_EDGE('',*,*,#5357,.T.);
#7817=ORIENTED_EDGE('',*,*,#5439,.T.);
#7818=ORIENTED_EDGE('',*,*,#5440,.F.);
#7819=ORIENTED_EDGE('',*,*,#5441,.F.);
#7820=ORIENTED_EDGE('',*,*,#5358,.T.);
#7821=ORIENTED_EDGE('',*,*,#5441,.T.);
#7822=ORIENTED_EDGE('',*,*,#5442,.F.);
#7823=ORIENTED_EDGE('',*,*,#5443,.F.);
#7824=ORIENTED_EDGE('',*,*,#5359,.T.);
#7825=ORIENTED_EDGE('',*,*,#5443,.T.);
#7826=ORIENTED_EDGE('',*,*,#5444,.F.);
#7827=ORIENTED_EDGE('',*,*,#5445,.F.);
#7828=ORIENTED_EDGE('',*,*,#5360,.T.);
#7829=ORIENTED_EDGE('',*,*,#5445,.T.);
#7830=ORIENTED_EDGE('',*,*,#5446,.F.);
#7831=ORIENTED_EDGE('',*,*,#5348,.F.);
#7832=ORIENTED_EDGE('',*,*,#5350,.T.);
#7833=ORIENTED_EDGE('',*,*,#5346,.F.);
#7834=ORIENTED_EDGE('',*,*,#5447,.F.);
#7835=ORIENTED_EDGE('',*,*,#5448,.F.);
#7836=ORIENTED_EDGE('',*,*,#5351,.T.);
#7837=ORIENTED_EDGE('',*,*,#5448,.T.);
#7838=ORIENTED_EDGE('',*,*,#5449,.F.);
#7839=ORIENTED_EDGE('',*,*,#5450,.F.);
#7840=ORIENTED_EDGE('',*,*,#5352,.T.);
#7841=ORIENTED_EDGE('',*,*,#5450,.T.);
#7842=ORIENTED_EDGE('',*,*,#5451,.F.);
#7843=ORIENTED_EDGE('',*,*,#5452,.F.);
#7844=ORIENTED_EDGE('',*,*,#5353,.T.);
#7845=ORIENTED_EDGE('',*,*,#5452,.T.);
#7846=ORIENTED_EDGE('',*,*,#5453,.F.);
#7847=ORIENTED_EDGE('',*,*,#5433,.F.);
#7848=ORIENTED_EDGE('',*,*,#5447,.T.);
#7849=ORIENTED_EDGE('',*,*,#5349,.T.);
#7850=ORIENTED_EDGE('',*,*,#5446,.T.);
#7851=ORIENTED_EDGE('',*,*,#5444,.T.);
#7852=ORIENTED_EDGE('',*,*,#5442,.T.);
#7853=ORIENTED_EDGE('',*,*,#5440,.T.);
#7854=ORIENTED_EDGE('',*,*,#5438,.T.);
#7855=ORIENTED_EDGE('',*,*,#5436,.T.);
#7856=ORIENTED_EDGE('',*,*,#5434,.T.);
#7857=ORIENTED_EDGE('',*,*,#5453,.T.);
#7858=ORIENTED_EDGE('',*,*,#5451,.T.);
#7859=ORIENTED_EDGE('',*,*,#5449,.T.);
#7860=ORIENTED_EDGE('',*,*,#5386,.T.);
#7861=ORIENTED_EDGE('',*,*,#5389,.T.);
#7862=ORIENTED_EDGE('',*,*,#5391,.T.);
#7863=ORIENTED_EDGE('',*,*,#5392,.T.);
#7864=ORIENTED_EDGE('',*,*,#5394,.T.);
#7865=ORIENTED_EDGE('',*,*,#5397,.T.);
#7866=ORIENTED_EDGE('',*,*,#5399,.T.);
#7867=ORIENTED_EDGE('',*,*,#5400,.T.);
#7868=ORIENTED_EDGE('',*,*,#5402,.T.);
#7869=ORIENTED_EDGE('',*,*,#5405,.T.);
#7870=ORIENTED_EDGE('',*,*,#5407,.T.);
#7871=ORIENTED_EDGE('',*,*,#5408,.T.);
#7872=ORIENTED_EDGE('',*,*,#5410,.T.);
#7873=ORIENTED_EDGE('',*,*,#5413,.T.);
#7874=ORIENTED_EDGE('',*,*,#5415,.T.);
#7875=ORIENTED_EDGE('',*,*,#5416,.T.);
#7876=ORIENTED_EDGE('',*,*,#5418,.T.);
#7877=ORIENTED_EDGE('',*,*,#5421,.T.);
#7878=ORIENTED_EDGE('',*,*,#5423,.T.);
#7879=ORIENTED_EDGE('',*,*,#5424,.T.);
#7880=ORIENTED_EDGE('',*,*,#5426,.T.);
#7881=ORIENTED_EDGE('',*,*,#5429,.T.);
#7882=ORIENTED_EDGE('',*,*,#5431,.T.);
#7883=ORIENTED_EDGE('',*,*,#5432,.T.);
#7884=B_SPLINE_SURFACE_WITH_KNOTS('',2,1,((#10285,#10286),(#10287,#10288),
(#10289,#10290),(#10291,#10292)),.UNSPECIFIED.,.F.,.F.,.F.,(3,1,3),(2,2),
(0.,1.,2.),(0.,0.5),.UNSPECIFIED.);
#7885=B_SPLINE_SURFACE_WITH_KNOTS('',2,1,((#10307,#10308),(#10309,#10310),
(#10311,#10312),(#10313,#10314)),.UNSPECIFIED.,.F.,.F.,.F.,(3,1,3),(2,2),
(0.,1.,2.),(0.,0.5),.UNSPECIFIED.);
#7886=B_SPLINE_SURFACE_WITH_KNOTS('',2,1,((#10326,#10327),(#10328,#10329),
(#10330,#10331),(#10332,#10333)),.UNSPECIFIED.,.F.,.F.,.F.,(3,1,3),(2,2),
(0.,1.,2.),(0.,0.5),.UNSPECIFIED.);
#7887=B_SPLINE_SURFACE_WITH_KNOTS('',2,1,((#10345,#10346),(#10347,#10348),
(#10349,#10350),(#10351,#10352)),.UNSPECIFIED.,.F.,.F.,.F.,(3,1,3),(2,2),
(0.,1.,2.),(0.,0.5),.UNSPECIFIED.);
#7888=B_SPLINE_SURFACE_WITH_KNOTS('',2,1,((#10364,#10365),(#10366,#10367),
(#10368,#10369),(#10370,#10371)),.UNSPECIFIED.,.F.,.F.,.F.,(3,1,3),(2,2),
(0.,1.,2.),(0.,0.5),.UNSPECIFIED.);
#7889=B_SPLINE_SURFACE_WITH_KNOTS('',2,1,((#10383,#10384),(#10385,#10386),
(#10387,#10388),(#10389,#10390)),.UNSPECIFIED.,.F.,.F.,.F.,(3,1,3),(2,2),
(0.,1.,2.),(0.,0.5),.UNSPECIFIED.);
#7890=B_SPLINE_SURFACE_WITH_KNOTS('',2,1,((#10402,#10403),(#10404,#10405),
(#10406,#10407),(#10408,#10409)),.UNSPECIFIED.,.F.,.F.,.F.,(3,1,3),(2,2),
(0.,1.,2.),(0.,0.5),.UNSPECIFIED.);
#7891=B_SPLINE_SURFACE_WITH_KNOTS('',2,1,((#10421,#10422),(#10423,#10424),
(#10425,#10426),(#10427,#10428)),.UNSPECIFIED.,.F.,.F.,.F.,(3,1,3),(2,2),
(0.,1.,2.),(0.,0.5),.UNSPECIFIED.);
#7892=B_SPLINE_SURFACE_WITH_KNOTS('',2,1,((#10437,#10438),(#10439,#10440),
(#10441,#10442),(#10443,#10444)),.UNSPECIFIED.,.F.,.F.,.F.,(3,1,3),(2,2),
(-2.,-1.,0.),(0.,0.5),.UNSPECIFIED.);
#7893=B_SPLINE_SURFACE_WITH_KNOTS('',2,1,((#10459,#10460),(#10461,#10462),
(#10463,#10464),(#10465,#10466)),.UNSPECIFIED.,.F.,.F.,.F.,(3,1,3),(2,2),
(-2.,-1.,0.),(0.,0.5),.UNSPECIFIED.);
#7894=B_SPLINE_SURFACE_WITH_KNOTS('',2,1,((#10478,#10479),(#10480,#10481),
(#10482,#10483),(#10484,#10485)),.UNSPECIFIED.,.F.,.F.,.F.,(3,1,3),(2,2),
(-2.,-1.,0.),(0.,0.5),.UNSPECIFIED.);
#7895=B_SPLINE_SURFACE_WITH_KNOTS('',2,1,((#10497,#10498),(#10499,#10500),
(#10501,#10502),(#10503,#10504)),.UNSPECIFIED.,.F.,.F.,.F.,(3,1,3),(2,2),
(-2.,-1.,0.),(0.,0.5),.UNSPECIFIED.);
#7896=B_SPLINE_SURFACE_WITH_KNOTS('',2,1,((#10548,#10549),(#10550,#10551),
(#10552,#10553),(#10554,#10555)),.UNSPECIFIED.,.F.,.F.,.F.,(3,1,3),(2,2),
(-2.,-1.,0.),(0.,0.5),.UNSPECIFIED.);
#7897=B_SPLINE_SURFACE_WITH_KNOTS('',2,1,((#10622,#10623),(#10624,#10625),
(#10626,#10627),(#10628,#10629)),.UNSPECIFIED.,.F.,.F.,.F.,(3,1,3),(2,2),
(0.,1.,2.),(0.,0.5),.UNSPECIFIED.);
#7898=B_SPLINE_SURFACE_WITH_KNOTS('',2,1,((#10644,#10645),(#10646,#10647),
(#10648,#10649),(#10650,#10651)),.UNSPECIFIED.,.F.,.F.,.F.,(3,1,3),(2,2),
(0.,1.,2.),(0.,0.5),.UNSPECIFIED.);
#7899=B_SPLINE_SURFACE_WITH_KNOTS('',2,1,((#10663,#10664),(#10665,#10666),
(#10667,#10668),(#10669,#10670)),.UNSPECIFIED.,.F.,.F.,.F.,(3,1,3),(2,2),
(0.,1.,2.),(0.,0.5),.UNSPECIFIED.);
#7900=B_SPLINE_SURFACE_WITH_KNOTS('',2,1,((#10682,#10683),(#10684,#10685),
(#10686,#10687),(#10688,#10689)),.UNSPECIFIED.,.F.,.F.,.F.,(3,1,3),(2,2),
(0.,1.,2.),(0.,0.5),.UNSPECIFIED.);
#7901=B_SPLINE_SURFACE_WITH_KNOTS('',2,1,((#10701,#10702),(#10703,#10704),
(#10705,#10706),(#10707,#10708)),.UNSPECIFIED.,.F.,.F.,.F.,(3,1,3),(2,2),
(0.,1.,2.),(0.,0.5),.UNSPECIFIED.);
#7902=B_SPLINE_SURFACE_WITH_KNOTS('',2,1,((#10717,#10718),(#10719,#10720),
(#10721,#10722),(#10723,#10724)),.UNSPECIFIED.,.F.,.F.,.F.,(3,1,3),(2,2),
(0.,1.,2.),(0.,0.5),.UNSPECIFIED.);
#7903=B_SPLINE_SURFACE_WITH_KNOTS('',2,1,((#10739,#10740),(#10741,#10742),
(#10743,#10744),(#10745,#10746)),.UNSPECIFIED.,.F.,.F.,.F.,(3,1,3),(2,2),
(0.,1.,2.),(0.,0.5),.UNSPECIFIED.);
#7904=B_SPLINE_SURFACE_WITH_KNOTS('',2,1,((#10758,#10759),(#10760,#10761),
(#10762,#10763),(#10764,#10765)),.UNSPECIFIED.,.F.,.F.,.F.,(3,1,3),(2,2),
(0.,1.,2.),(0.,0.5),.UNSPECIFIED.);
#7905=B_SPLINE_SURFACE_WITH_KNOTS('',2,1,((#10777,#10778),(#10779,#10780),
(#10781,#10782),(#10783,#10784)),.UNSPECIFIED.,.F.,.F.,.F.,(3,1,3),(2,2),
(0.,1.,2.),(0.,0.5),.UNSPECIFIED.);
#7906=B_SPLINE_SURFACE_WITH_KNOTS('',2,1,((#10796,#10797),(#10798,#10799),
(#10800,#10801),(#10802,#10803)),.UNSPECIFIED.,.F.,.F.,.F.,(3,1,3),(2,2),
(0.,1.,2.),(0.,0.5),.UNSPECIFIED.);
#7907=B_SPLINE_SURFACE_WITH_KNOTS('',2,1,((#10812,#10813),(#10814,#10815),
(#10816,#10817),(#10818,#10819)),.UNSPECIFIED.,.F.,.F.,.F.,(3,1,3),(2,2),
(-2.,-1.,0.),(0.,0.5),.UNSPECIFIED.);
#7908=B_SPLINE_SURFACE_WITH_KNOTS('',2,1,((#10834,#10835),(#10836,#10837),
(#10838,#10839),(#10840,#10841)),.UNSPECIFIED.,.F.,.F.,.F.,(3,1,3),(2,2),
(-2.,-1.,0.),(0.,0.5),.UNSPECIFIED.);
#7909=B_SPLINE_SURFACE_WITH_KNOTS('',2,1,((#10859,#10860),(#10861,#10862),
(#10863,#10864),(#10865,#10866)),.UNSPECIFIED.,.F.,.F.,.F.,(3,1,3),(2,2),
(-2.,-1.,0.),(0.,0.5),.UNSPECIFIED.);
#7910=B_SPLINE_SURFACE_WITH_KNOTS('',2,1,((#10878,#10879),(#10880,#10881),
(#10882,#10883),(#10884,#10885)),.UNSPECIFIED.,.F.,.F.,.F.,(3,1,3),(2,2),
(-2.,-1.,0.),(0.,0.5),.UNSPECIFIED.);
#7911=B_SPLINE_SURFACE_WITH_KNOTS('',2,1,((#10897,#10898),(#10899,#10900),
(#10901,#10902),(#10903,#10904)),.UNSPECIFIED.,.F.,.F.,.F.,(3,1,3),(2,2),
(-2.,-1.,0.),(0.,0.5),.UNSPECIFIED.);
#7912=B_SPLINE_SURFACE_WITH_KNOTS('',2,1,((#10916,#10917),(#10918,#10919),
(#10920,#10921),(#10922,#10923)),.UNSPECIFIED.,.F.,.F.,.F.,(3,1,3),(2,2),
(-2.,-1.,0.),(0.,0.5),.UNSPECIFIED.);
#7913=B_SPLINE_SURFACE_WITH_KNOTS('',2,1,((#10941,#10942),(#10943,#10944),
(#10945,#10946),(#10947,#10948)),.UNSPECIFIED.,.F.,.F.,.F.,(3,1,3),(2,2),
(-2.,-1.,0.),(0.,0.5),.UNSPECIFIED.);
#7914=B_SPLINE_SURFACE_WITH_KNOTS('',2,1,((#10960,#10961),(#10962,#10963),
(#10964,#10965),(#10966,#10967)),.UNSPECIFIED.,.F.,.F.,.F.,(3,1,3),(2,2),
(-2.,-1.,0.),(0.,0.5),.UNSPECIFIED.);
#7915=B_SPLINE_SURFACE_WITH_KNOTS('',2,1,((#10979,#10980),(#10981,#10982),
(#10983,#10984),(#10985,#10986)),.UNSPECIFIED.,.F.,.F.,.F.,(3,1,3),(2,2),
(-2.,-1.,0.),(0.,0.5),.UNSPECIFIED.);
#7916=B_SPLINE_SURFACE_WITH_KNOTS('',2,1,((#11023,#11024),(#11025,#11026),
(#11027,#11028),(#11029,#11030)),.UNSPECIFIED.,.F.,.F.,.F.,(3,1,3),(2,2),
(0.,1.,2.),(0.,0.5),.UNSPECIFIED.);
#7917=B_SPLINE_SURFACE_WITH_KNOTS('',2,1,((#11045,#11046),(#11047,#11048),
(#11049,#11050),(#11051,#11052)),.UNSPECIFIED.,.F.,.F.,.F.,(3,1,3),(2,2),
(0.,1.,2.),(0.,0.5),.UNSPECIFIED.);
#7918=B_SPLINE_SURFACE_WITH_KNOTS('',2,1,((#11070,#11071),(#11072,#11073),
(#11074,#11075),(#11076,#11077)),.UNSPECIFIED.,.F.,.F.,.F.,(3,1,3),(2,2),
(0.,1.,2.),(0.,0.5),.UNSPECIFIED.);
#7919=B_SPLINE_SURFACE_WITH_KNOTS('',2,1,((#11089,#11090),(#11091,#11092),
(#11093,#11094),(#11095,#11096)),.UNSPECIFIED.,.F.,.F.,.F.,(3,1,3),(2,2),
(0.,1.,2.),(0.,0.5),.UNSPECIFIED.);
#7920=B_SPLINE_SURFACE_WITH_KNOTS('',2,1,((#11105,#11106),(#11107,#11108),
(#11109,#11110),(#11111,#11112)),.UNSPECIFIED.,.F.,.F.,.F.,(3,1,3),(2,2),
(-2.,-1.,0.),(0.,0.5),.UNSPECIFIED.);
#7921=B_SPLINE_SURFACE_WITH_KNOTS('',2,1,((#11157,#11158),(#11159,#11160),
(#11161,#11162),(#11163,#11164)),.UNSPECIFIED.,.F.,.F.,.F.,(3,1,3),(2,2),
(-2.,-1.,0.),(0.,0.5),.UNSPECIFIED.);
#7922=B_SPLINE_SURFACE_WITH_KNOTS('',2,1,((#11176,#11177),(#11178,#11179),
(#11180,#11181),(#11182,#11183)),.UNSPECIFIED.,.F.,.F.,.F.,(3,1,3),(2,2),
(-2.,-1.,0.),(0.,0.5),.UNSPECIFIED.);
#7923=B_SPLINE_SURFACE_WITH_KNOTS('',2,1,((#11195,#11196),(#11197,#11198),
(#11199,#11200),(#11201,#11202)),.UNSPECIFIED.,.F.,.F.,.F.,(3,1,3),(2,2),
(-2.,-1.,0.),(0.,0.5),.UNSPECIFIED.);
#7924=B_SPLINE_SURFACE_WITH_KNOTS('',2,1,((#11213,#11214),(#11215,#11216),
(#11217,#11218),(#11219,#11220)),.UNSPECIFIED.,.F.,.F.,.F.,(3,1,3),(2,2),
(0.,1.,2.),(0.,0.5),.UNSPECIFIED.);
#7925=B_SPLINE_SURFACE_WITH_KNOTS('',2,1,((#11235,#11236),(#11237,#11238),
(#11239,#11240),(#11241,#11242)),.UNSPECIFIED.,.F.,.F.,.F.,(3,1,3),(2,2),
(0.,1.,2.),(0.,0.5),.UNSPECIFIED.);
#7926=B_SPLINE_SURFACE_WITH_KNOTS('',2,1,((#11254,#11255),(#11256,#11257),
(#11258,#11259),(#11260,#11261)),.UNSPECIFIED.,.F.,.F.,.F.,(3,1,3),(2,2),
(0.,1.,2.),(0.,0.5),.UNSPECIFIED.);
#7927=B_SPLINE_SURFACE_WITH_KNOTS('',2,1,((#11273,#11274),(#11275,#11276),
(#11277,#11278),(#11279,#11280)),.UNSPECIFIED.,.F.,.F.,.F.,(3,1,3),(2,2),
(0.,1.,2.),(0.,0.5),.UNSPECIFIED.);
#7928=B_SPLINE_SURFACE_WITH_KNOTS('',2,1,((#11292,#11293),(#11294,#11295),
(#11296,#11297),(#11298,#11299)),.UNSPECIFIED.,.F.,.F.,.F.,(3,1,3),(2,2),
(0.,1.,2.),(0.,0.5),.UNSPECIFIED.);
#7929=B_SPLINE_SURFACE_WITH_KNOTS('',2,1,((#11311,#11312),(#11313,#11314),
(#11315,#11316),(#11317,#11318)),.UNSPECIFIED.,.F.,.F.,.F.,(3,1,3),(2,2),
(0.,1.,2.),(0.,0.5),.UNSPECIFIED.);
#7930=B_SPLINE_SURFACE_WITH_KNOTS('',2,1,((#11330,#11331),(#11332,#11333),
(#11334,#11335),(#11336,#11337)),.UNSPECIFIED.,.F.,.F.,.F.,(3,1,3),(2,2),
(0.,1.,2.),(0.,0.5),.UNSPECIFIED.);
#7931=B_SPLINE_SURFACE_WITH_KNOTS('',2,1,((#11349,#11350),(#11351,#11352),
(#11353,#11354),(#11355,#11356)),.UNSPECIFIED.,.F.,.F.,.F.,(3,1,3),(2,2),
(0.,1.,2.),(0.,0.5),.UNSPECIFIED.);
#7932=B_SPLINE_SURFACE_WITH_KNOTS('',2,1,((#11365,#11366),(#11367,#11368),
(#11369,#11370),(#11371,#11372)),.UNSPECIFIED.,.F.,.F.,.F.,(3,1,3),(2,2),
(-2.,-1.,0.),(0.,0.5),.UNSPECIFIED.);
#7933=B_SPLINE_SURFACE_WITH_KNOTS('',2,1,((#11387,#11388),(#11389,#11390),
(#11391,#11392),(#11393,#11394)),.UNSPECIFIED.,.F.,.F.,.F.,(3,1,3),(2,2),
(-2.,-1.,0.),(0.,0.5),.UNSPECIFIED.);
#7934=B_SPLINE_SURFACE_WITH_KNOTS('',2,1,((#11406,#11407),(#11408,#11409),
(#11410,#11411),(#11412,#11413)),.UNSPECIFIED.,.F.,.F.,.F.,(3,1,3),(2,2),
(-2.,-1.,0.),(0.,0.5),.UNSPECIFIED.);
#7935=B_SPLINE_SURFACE_WITH_KNOTS('',2,1,((#11425,#11426),(#11427,#11428),
(#11429,#11430),(#11431,#11432)),.UNSPECIFIED.,.F.,.F.,.F.,(3,1,3),(2,2),
(-2.,-1.,0.),(0.,0.5),.UNSPECIFIED.);
#7936=B_SPLINE_SURFACE_WITH_KNOTS('',2,1,((#11478,#11479),(#11480,#11481),
(#11482,#11483),(#11484,#11485)),.UNSPECIFIED.,.F.,.F.,.F.,(3,1,3),(2,2),
(-2.,-1.,0.),(0.,0.5),.UNSPECIFIED.);
#7937=B_SPLINE_SURFACE_WITH_KNOTS('',2,1,((#11497,#11498),(#11499,#11500),
(#11501,#11502),(#11503,#11504)),.UNSPECIFIED.,.F.,.F.,.F.,(3,1,3),(2,2),
(-2.,-1.,0.),(0.,0.5),.UNSPECIFIED.);
#7938=B_SPLINE_SURFACE_WITH_KNOTS('',2,1,((#11516,#11517),(#11518,#11519),
(#11520,#11521),(#11522,#11523)),.UNSPECIFIED.,.F.,.F.,.F.,(3,1,3),(2,2),
(-2.,-1.,0.),(0.,0.5),.UNSPECIFIED.);
#7939=B_SPLINE_SURFACE_WITH_KNOTS('',2,1,((#11535,#11536),(#11537,#11538),
(#11539,#11540),(#11541,#11542)),.UNSPECIFIED.,.F.,.F.,.F.,(3,1,3),(2,2),
(-2.,-1.,0.),(0.,0.5),.UNSPECIFIED.);
#7940=B_SPLINE_SURFACE_WITH_KNOTS('',2,1,((#11554,#11555),(#11556,#11557),
(#11558,#11559),(#11560,#11561)),.UNSPECIFIED.,.F.,.F.,.F.,(3,1,3),(2,2),
(-2.,-1.,0.),(0.,0.5),.UNSPECIFIED.);
#7941=B_SPLINE_SURFACE_WITH_KNOTS('',2,1,((#11573,#11574),(#11575,#11576),
(#11577,#11578),(#11579,#11580)),.UNSPECIFIED.,.F.,.F.,.F.,(3,1,3),(2,2),
(-2.,-1.,0.),(0.,0.5),.UNSPECIFIED.);
#7942=B_SPLINE_SURFACE_WITH_KNOTS('',2,1,((#11604,#11605),(#11606,#11607),
(#11608,#11609),(#11610,#11611)),.UNSPECIFIED.,.F.,.F.,.F.,(3,1,3),(2,2),
(-2.,-1.,0.),(0.,0.5),.UNSPECIFIED.);
#7943=B_SPLINE_SURFACE_WITH_KNOTS('',2,1,((#11623,#11624),(#11625,#11626),
(#11627,#11628),(#11629,#11630)),.UNSPECIFIED.,.F.,.F.,.F.,(3,1,3),(2,2),
(-2.,-1.,0.),(0.,0.5),.UNSPECIFIED.);
#7944=B_SPLINE_SURFACE_WITH_KNOTS('',2,1,((#11642,#11643),(#11644,#11645),
(#11646,#11647),(#11648,#11649)),.UNSPECIFIED.,.F.,.F.,.F.,(3,1,3),(2,2),
(-2.,-1.,0.),(0.,0.5),.UNSPECIFIED.);
#7945=B_SPLINE_SURFACE_WITH_KNOTS('',2,1,((#11661,#11662),(#11663,#11664),
(#11665,#11666),(#11667,#11668)),.UNSPECIFIED.,.F.,.F.,.F.,(3,1,3),(2,2),
(-2.,-1.,0.),(0.,0.5),.UNSPECIFIED.);
#7946=B_SPLINE_SURFACE_WITH_KNOTS('',2,1,((#11680,#11681),(#11682,#11683),
(#11684,#11685),(#11686,#11687)),.UNSPECIFIED.,.F.,.F.,.F.,(3,1,3),(2,2),
(-2.,-1.,0.),(0.,0.5),.UNSPECIFIED.);
#7947=B_SPLINE_SURFACE_WITH_KNOTS('',2,1,((#11749,#11750),(#11751,#11752),
(#11753,#11754),(#11755,#11756)),.UNSPECIFIED.,.F.,.F.,.F.,(3,1,3),(2,2),
(-2.,-1.,0.),(0.,0.5),.UNSPECIFIED.);
#7948=B_SPLINE_SURFACE_WITH_KNOTS('',2,1,((#11892,#11893),(#11894,#11895),
(#11896,#11897),(#11898,#11899)),.UNSPECIFIED.,.F.,.F.,.F.,(3,1,3),(2,2),
(-2.,-1.,0.),(0.,0.5),.UNSPECIFIED.);
#7949=B_SPLINE_SURFACE_WITH_KNOTS('',2,1,((#11911,#11912),(#11913,#11914),
(#11915,#11916),(#11917,#11918)),.UNSPECIFIED.,.F.,.F.,.F.,(3,1,3),(2,2),
(-2.,-1.,0.),(0.,0.5),.UNSPECIFIED.);
#7950=B_SPLINE_SURFACE_WITH_KNOTS('',2,1,((#11930,#11931),(#11932,#11933),
(#11934,#11935),(#11936,#11937)),.UNSPECIFIED.,.F.,.F.,.F.,(3,1,3),(2,2),
(-2.,-1.,0.),(0.,0.5),.UNSPECIFIED.);
#7951=B_SPLINE_SURFACE_WITH_KNOTS('',2,1,((#11961,#11962),(#11963,#11964),
(#11965,#11966),(#11967,#11968)),.UNSPECIFIED.,.F.,.F.,.F.,(3,1,3),(2,2),
(-2.,-1.,0.),(0.,0.5),.UNSPECIFIED.);
#7952=B_SPLINE_SURFACE_WITH_KNOTS('',2,1,((#11980,#11981),(#11982,#11983),
(#11984,#11985),(#11986,#11987)),.UNSPECIFIED.,.F.,.F.,.F.,(3,1,3),(2,2),
(-2.,-1.,0.),(0.,0.5),.UNSPECIFIED.);
#7953=B_SPLINE_SURFACE_WITH_KNOTS('',2,1,((#12024,#12025),(#12026,#12027),
(#12028,#12029),(#12030,#12031)),.UNSPECIFIED.,.F.,.F.,.F.,(3,1,3),(2,2),
(-2.,-1.,0.),(0.,0.5),.UNSPECIFIED.);
#7954=B_SPLINE_SURFACE_WITH_KNOTS('',2,1,((#12046,#12047),(#12048,#12049),
(#12050,#12051),(#12052,#12053)),.UNSPECIFIED.,.F.,.F.,.F.,(3,1,3),(2,2),
(-2.,-1.,0.),(0.,0.5),.UNSPECIFIED.);
#7955=B_SPLINE_SURFACE_WITH_KNOTS('',2,1,((#12077,#12078),(#12079,#12080),
(#12081,#12082),(#12083,#12084)),.UNSPECIFIED.,.F.,.F.,.F.,(3,1,3),(2,2),
(-2.,-1.,0.),(0.,0.5),.UNSPECIFIED.);
#7956=B_SPLINE_SURFACE_WITH_KNOTS('',2,1,((#12096,#12097),(#12098,#12099),
(#12100,#12101),(#12102,#12103)),.UNSPECIFIED.,.F.,.F.,.F.,(3,1,3),(2,2),
(-2.,-1.,0.),(0.,0.5),.UNSPECIFIED.);
#7957=B_SPLINE_SURFACE_WITH_KNOTS('',2,1,((#12115,#12116),(#12117,#12118),
(#12119,#12120),(#12121,#12122)),.UNSPECIFIED.,.F.,.F.,.F.,(3,1,3),(2,2),
(-2.,-1.,0.),(0.,0.5),.UNSPECIFIED.);
#7958=B_SPLINE_SURFACE_WITH_KNOTS('',2,1,((#12134,#12135),(#12136,#12137),
(#12138,#12139),(#12140,#12141)),.UNSPECIFIED.,.F.,.F.,.F.,(3,1,3),(2,2),
(-2.,-1.,0.),(0.,0.5),.UNSPECIFIED.);
#7959=B_SPLINE_SURFACE_WITH_KNOTS('',2,1,((#12153,#12154),(#12155,#12156),
(#12157,#12158),(#12159,#12160)),.UNSPECIFIED.,.F.,.F.,.F.,(3,1,3),(2,2),
(-2.,-1.,0.),(0.,0.5),.UNSPECIFIED.);
#7960=B_SPLINE_SURFACE_WITH_KNOTS('',2,1,((#12172,#12173),(#12174,#12175),
(#12176,#12177),(#12178,#12179)),.UNSPECIFIED.,.F.,.F.,.F.,(3,1,3),(2,2),
(-2.,-1.,0.),(0.,0.5),.UNSPECIFIED.);
#7961=B_SPLINE_SURFACE_WITH_KNOTS('',2,1,((#12191,#12192),(#12193,#12194),
(#12195,#12196),(#12197,#12198)),.UNSPECIFIED.,.F.,.F.,.F.,(3,1,3),(2,2),
(-2.,-1.,0.),(0.,0.5),.UNSPECIFIED.);
#7962=B_SPLINE_SURFACE_WITH_KNOTS('',2,1,((#12240,#12241),(#12242,#12243),
(#12244,#12245),(#12246,#12247)),.UNSPECIFIED.,.F.,.F.,.F.,(3,1,3),(2,2),
(-2.,-1.,0.),(0.,0.5),.UNSPECIFIED.);
#7963=B_SPLINE_SURFACE_WITH_KNOTS('',2,1,((#12259,#12260),(#12261,#12262),
(#12263,#12264),(#12265,#12266)),.UNSPECIFIED.,.F.,.F.,.F.,(3,1,3),(2,2),
(-2.,-1.,0.),(0.,0.5),.UNSPECIFIED.);
#7964=B_SPLINE_SURFACE_WITH_KNOTS('',2,1,((#12278,#12279),(#12280,#12281),
(#12282,#12283),(#12284,#12285)),.UNSPECIFIED.,.F.,.F.,.F.,(3,1,3),(2,2),
(-2.,-1.,0.),(0.,0.5),.UNSPECIFIED.);
#7965=B_SPLINE_SURFACE_WITH_KNOTS('',2,1,((#12297,#12298),(#12299,#12300),
(#12301,#12302),(#12303,#12304)),.UNSPECIFIED.,.F.,.F.,.F.,(3,1,3),(2,2),
(-2.,-1.,0.),(0.,0.5),.UNSPECIFIED.);
#7966=B_SPLINE_SURFACE_WITH_KNOTS('',2,1,((#12350,#12351),(#12352,#12353),
(#12354,#12355),(#12356,#12357)),.UNSPECIFIED.,.F.,.F.,.F.,(3,1,3),(2,2),
(-2.,-1.,0.),(0.,0.5),.UNSPECIFIED.);
#7967=B_SPLINE_SURFACE_WITH_KNOTS('',2,1,((#12369,#12370),(#12371,#12372),
(#12373,#12374),(#12375,#12376)),.UNSPECIFIED.,.F.,.F.,.F.,(3,1,3),(2,2),
(-2.,-1.,0.),(0.,0.5),.UNSPECIFIED.);
#7968=B_SPLINE_SURFACE_WITH_KNOTS('',2,1,((#12388,#12389),(#12390,#12391),
(#12392,#12393),(#12394,#12395)),.UNSPECIFIED.,.F.,.F.,.F.,(3,1,3),(2,2),
(-2.,-1.,0.),(0.,0.5),.UNSPECIFIED.);
#7969=B_SPLINE_SURFACE_WITH_KNOTS('',2,1,((#12437,#12438),(#12439,#12440),
(#12441,#12442),(#12443,#12444)),.UNSPECIFIED.,.F.,.F.,.F.,(3,1,3),(2,2),
(-2.,-1.,0.),(0.,0.5),.UNSPECIFIED.);
#7970=B_SPLINE_SURFACE_WITH_KNOTS('',2,1,((#12456,#12457),(#12458,#12459),
(#12460,#12461),(#12462,#12463)),.UNSPECIFIED.,.F.,.F.,.F.,(3,1,3),(2,2),
(-2.,-1.,0.),(0.,0.5),.UNSPECIFIED.);
#7971=B_SPLINE_SURFACE_WITH_KNOTS('',2,1,((#12545,#12546),(#12547,#12548),
(#12549,#12550),(#12551,#12552)),.UNSPECIFIED.,.F.,.F.,.F.,(3,1,3),(2,2),
(-2.,-1.,0.),(0.,0.5),.UNSPECIFIED.);
#7972=B_SPLINE_SURFACE_WITH_KNOTS('',2,1,((#12593,#12594),(#12595,#12596),
(#12597,#12598),(#12599,#12600)),.UNSPECIFIED.,.F.,.F.,.F.,(3,1,3),(2,2),
(0.,1.,2.),(0.,0.5),.UNSPECIFIED.);
#7973=B_SPLINE_SURFACE_WITH_KNOTS('',2,1,((#12615,#12616),(#12617,#12618),
(#12619,#12620),(#12621,#12622)),.UNSPECIFIED.,.F.,.F.,.F.,(3,1,3),(2,2),
(0.,1.,2.),(0.,0.5),.UNSPECIFIED.);
#7974=B_SPLINE_SURFACE_WITH_KNOTS('',2,1,((#12634,#12635),(#12636,#12637),
(#12638,#12639),(#12640,#12641)),.UNSPECIFIED.,.F.,.F.,.F.,(3,1,3),(2,2),
(0.,1.,2.),(0.,0.5),.UNSPECIFIED.);
#7975=B_SPLINE_SURFACE_WITH_KNOTS('',2,1,((#12653,#12654),(#12655,#12656),
(#12657,#12658),(#12659,#12660)),.UNSPECIFIED.,.F.,.F.,.F.,(3,1,3),(2,2),
(0.,1.,2.),(0.,0.5),.UNSPECIFIED.);
#7976=B_SPLINE_SURFACE_WITH_KNOTS('',2,1,((#12672,#12673),(#12674,#12675),
(#12676,#12677),(#12678,#12679)),.UNSPECIFIED.,.F.,.F.,.F.,(3,1,3),(2,2),
(0.,1.,2.),(0.,0.5),.UNSPECIFIED.);
#7977=B_SPLINE_SURFACE_WITH_KNOTS('',2,1,((#12691,#12692),(#12693,#12694),
(#12695,#12696),(#12697,#12698)),.UNSPECIFIED.,.F.,.F.,.F.,(3,1,3),(2,2),
(0.,1.,2.),(0.,0.5),.UNSPECIFIED.);
#7978=B_SPLINE_SURFACE_WITH_KNOTS('',2,1,((#12710,#12711),(#12712,#12713),
(#12714,#12715),(#12716,#12717)),.UNSPECIFIED.,.F.,.F.,.F.,(3,1,3),(2,2),
(0.,1.,2.),(0.,0.5),.UNSPECIFIED.);
#7979=B_SPLINE_SURFACE_WITH_KNOTS('',2,1,((#12729,#12730),(#12731,#12732),
(#12733,#12734),(#12735,#12736)),.UNSPECIFIED.,.F.,.F.,.F.,(3,1,3),(2,2),
(0.,1.,2.),(0.,0.5),.UNSPECIFIED.);
#7980=B_SPLINE_SURFACE_WITH_KNOTS('',2,1,((#12745,#12746),(#12747,#12748),
(#12749,#12750),(#12751,#12752)),.UNSPECIFIED.,.F.,.F.,.F.,(3,1,3),(2,2),
(-2.,-1.,0.),(0.,0.5),.UNSPECIFIED.);
#7981=B_SPLINE_SURFACE_WITH_KNOTS('',2,1,((#12767,#12768),(#12769,#12770),
(#12771,#12772),(#12773,#12774)),.UNSPECIFIED.,.F.,.F.,.F.,(3,1,3),(2,2),
(-2.,-1.,0.),(0.,0.5),.UNSPECIFIED.);
#7982=B_SPLINE_SURFACE_WITH_KNOTS('',2,1,((#12786,#12787),(#12788,#12789),
(#12790,#12791),(#12792,#12793)),.UNSPECIFIED.,.F.,.F.,.F.,(3,1,3),(2,2),
(-2.,-1.,0.),(0.,0.5),.UNSPECIFIED.);
#7983=B_SPLINE_SURFACE_WITH_KNOTS('',2,1,((#12805,#12806),(#12807,#12808),
(#12809,#12810),(#12811,#12812)),.UNSPECIFIED.,.F.,.F.,.F.,(3,1,3),(2,2),
(-2.,-1.,0.),(0.,0.5),.UNSPECIFIED.);
#7984=B_SPLINE_SURFACE_WITH_KNOTS('',2,1,((#12823,#12824),(#12825,#12826),
(#12827,#12828),(#12829,#12830)),.UNSPECIFIED.,.F.,.F.,.F.,(3,1,3),(2,2),
(0.,1.,2.),(0.,0.5),.UNSPECIFIED.);
#7985=B_SPLINE_SURFACE_WITH_KNOTS('',2,1,((#12845,#12846),(#12847,#12848),
(#12849,#12850),(#12851,#12852)),.UNSPECIFIED.,.F.,.F.,.F.,(3,1,3),(2,2),
(0.,1.,2.),(0.,0.5),.UNSPECIFIED.);
#7986=B_SPLINE_SURFACE_WITH_KNOTS('',2,1,((#12864,#12865),(#12866,#12867),
(#12868,#12869),(#12870,#12871)),.UNSPECIFIED.,.F.,.F.,.F.,(3,1,3),(2,2),
(0.,1.,2.),(0.,0.5),.UNSPECIFIED.);
#7987=B_SPLINE_SURFACE_WITH_KNOTS('',2,1,((#12883,#12884),(#12885,#12886),
(#12887,#12888),(#12889,#12890)),.UNSPECIFIED.,.F.,.F.,.F.,(3,1,3),(2,2),
(0.,1.,2.),(0.,0.5),.UNSPECIFIED.);
#7988=B_SPLINE_SURFACE_WITH_KNOTS('',2,1,((#12914,#12915),(#12916,#12917),
(#12918,#12919),(#12920,#12921)),.UNSPECIFIED.,.F.,.F.,.F.,(3,1,3),(2,2),
(-2.,-1.,0.),(0.,0.5),.UNSPECIFIED.);
#7989=B_SPLINE_SURFACE_WITH_KNOTS('',2,1,((#12933,#12934),(#12935,#12936),
(#12937,#12938),(#12939,#12940)),.UNSPECIFIED.,.F.,.F.,.F.,(3,1,3),(2,2),
(-2.,-1.,0.),(0.,0.5),.UNSPECIFIED.);
#7990=B_SPLINE_SURFACE_WITH_KNOTS('',2,1,((#12952,#12953),(#12954,#12955),
(#12956,#12957),(#12958,#12959)),.UNSPECIFIED.,.F.,.F.,.F.,(3,1,3),(2,2),
(-2.,-1.,0.),(0.,0.5),.UNSPECIFIED.);
#7991=B_SPLINE_SURFACE_WITH_KNOTS('',2,1,((#12971,#12972),(#12973,#12974),
(#12975,#12976),(#12977,#12978)),.UNSPECIFIED.,.F.,.F.,.F.,(3,1,3),(2,2),
(-2.,-1.,0.),(0.,0.5),.UNSPECIFIED.);
#7992=B_SPLINE_SURFACE_WITH_KNOTS('',2,1,((#12990,#12991),(#12992,#12993),
(#12994,#12995),(#12996,#12997)),.UNSPECIFIED.,.F.,.F.,.F.,(3,1,3),(2,2),
(-2.,-1.,0.),(0.,0.5),.UNSPECIFIED.);
#7993=B_SPLINE_SURFACE_WITH_KNOTS('',2,1,((#13009,#13010),(#13011,#13012),
(#13013,#13014),(#13015,#13016)),.UNSPECIFIED.,.F.,.F.,.F.,(3,1,3),(2,2),
(-2.,-1.,0.),(0.,0.5),.UNSPECIFIED.);
#7994=B_SPLINE_SURFACE_WITH_KNOTS('',2,1,((#13028,#13029),(#13030,#13031),
(#13032,#13033),(#13034,#13035)),.UNSPECIFIED.,.F.,.F.,.F.,(3,1,3),(2,2),
(-2.,-1.,0.),(0.,0.5),.UNSPECIFIED.);
#7995=B_SPLINE_SURFACE_WITH_KNOTS('',2,1,((#13096,#13097),(#13098,#13099),
(#13100,#13101),(#13102,#13103)),.UNSPECIFIED.,.F.,.F.,.F.,(3,1,3),(2,2),
(-2.,-1.,0.),(0.,0.5),.UNSPECIFIED.);
#7996=B_SPLINE_SURFACE_WITH_KNOTS('',2,1,((#13130,#13131),(#13132,#13133),
(#13134,#13135),(#13136,#13137)),.UNSPECIFIED.,.F.,.F.,.F.,(3,1,3),(2,2),
(-2.,-1.,0.),(0.,0.5),.UNSPECIFIED.);
#7997=B_SPLINE_SURFACE_WITH_KNOTS('',2,1,((#13149,#13150),(#13151,#13152),
(#13153,#13154),(#13155,#13156)),.UNSPECIFIED.,.F.,.F.,.F.,(3,1,3),(2,2),
(-2.,-1.,0.),(0.,0.5),.UNSPECIFIED.);
#7998=B_SPLINE_SURFACE_WITH_KNOTS('',2,1,((#13168,#13169),(#13170,#13171),
(#13172,#13173),(#13174,#13175)),.UNSPECIFIED.,.F.,.F.,.F.,(3,1,3),(2,2),
(-2.,-1.,0.),(0.,0.5),.UNSPECIFIED.);
#7999=B_SPLINE_SURFACE_WITH_KNOTS('',2,1,((#13187,#13188),(#13189,#13190),
(#13191,#13192),(#13193,#13194)),.UNSPECIFIED.,.F.,.F.,.F.,(3,1,3),(2,2),
(-2.,-1.,0.),(0.,0.5),.UNSPECIFIED.);
#8000=B_SPLINE_SURFACE_WITH_KNOTS('',2,1,((#13212,#13213),(#13214,#13215),
(#13216,#13217),(#13218,#13219)),.UNSPECIFIED.,.F.,.F.,.F.,(3,1,3),(2,2),
(-2.,-1.,0.),(0.,0.5),.UNSPECIFIED.);
#8001=B_SPLINE_SURFACE_WITH_KNOTS('',2,1,((#13231,#13232),(#13233,#13234),
(#13235,#13236),(#13237,#13238)),.UNSPECIFIED.,.F.,.F.,.F.,(3,1,3),(2,2),
(-2.,-1.,0.),(0.,0.5),.UNSPECIFIED.);
#8002=B_SPLINE_SURFACE_WITH_KNOTS('',2,1,((#13250,#13251),(#13252,#13253),
(#13254,#13255),(#13256,#13257)),.UNSPECIFIED.,.F.,.F.,.F.,(3,1,3),(2,2),
(-2.,-1.,0.),(0.,0.5),.UNSPECIFIED.);
#8003=B_SPLINE_SURFACE_WITH_KNOTS('',2,1,((#13269,#13270),(#13271,#13272),
(#13273,#13274),(#13275,#13276)),.UNSPECIFIED.,.F.,.F.,.F.,(3,1,3),(2,2),
(-2.,-1.,0.),(0.,0.5),.UNSPECIFIED.);
#8004=B_SPLINE_SURFACE_WITH_KNOTS('',2,1,((#13288,#13289),(#13290,#13291),
(#13292,#13293),(#13294,#13295)),.UNSPECIFIED.,.F.,.F.,.F.,(3,1,3),(2,2),
(-2.,-1.,0.),(0.,0.5),.UNSPECIFIED.);
#8005=B_SPLINE_SURFACE_WITH_KNOTS('',2,1,((#13319,#13320),(#13321,#13322),
(#13323,#13324),(#13325,#13326)),.UNSPECIFIED.,.F.,.F.,.F.,(3,1,3),(2,2),
(-2.,-1.,0.),(0.,0.5),.UNSPECIFIED.);
#8006=B_SPLINE_SURFACE_WITH_KNOTS('',2,1,((#13338,#13339),(#13340,#13341),
(#13342,#13343),(#13344,#13345)),.UNSPECIFIED.,.F.,.F.,.F.,(3,1,3),(2,2),
(-2.,-1.,0.),(0.,0.5),.UNSPECIFIED.);
#8007=B_SPLINE_SURFACE_WITH_KNOTS('',2,1,((#13357,#13358),(#13359,#13360),
(#13361,#13362),(#13363,#13364)),.UNSPECIFIED.,.F.,.F.,.F.,(3,1,3),(2,2),
(-2.,-1.,0.),(0.,0.5),.UNSPECIFIED.);
#8008=B_SPLINE_SURFACE_WITH_KNOTS('',2,1,((#13376,#13377),(#13378,#13379),
(#13380,#13381),(#13382,#13383)),.UNSPECIFIED.,.F.,.F.,.F.,(3,1,3),(2,2),
(-2.,-1.,0.),(0.,0.5),.UNSPECIFIED.);
#8009=B_SPLINE_SURFACE_WITH_KNOTS('',2,1,((#13395,#13396),(#13397,#13398),
(#13399,#13400),(#13401,#13402)),.UNSPECIFIED.,.F.,.F.,.F.,(3,1,3),(2,2),
(-2.,-1.,0.),(0.,0.5),.UNSPECIFIED.);
#8010=B_SPLINE_SURFACE_WITH_KNOTS('',2,1,((#13432,#13433),(#13434,#13435),
(#13436,#13437),(#13438,#13439)),.UNSPECIFIED.,.F.,.F.,.F.,(3,1,3),(2,2),
(-2.,-1.,0.),(0.,0.5),.UNSPECIFIED.);
#8011=B_SPLINE_SURFACE_WITH_KNOTS('',2,1,((#13451,#13452),(#13453,#13454),
(#13455,#13456),(#13457,#13458)),.UNSPECIFIED.,.F.,.F.,.F.,(3,1,3),(2,2),
(-2.,-1.,0.),(0.,0.5),.UNSPECIFIED.);
#8012=B_SPLINE_SURFACE_WITH_KNOTS('',2,1,((#13470,#13471),(#13472,#13473),
(#13474,#13475),(#13476,#13477)),.UNSPECIFIED.,.F.,.F.,.F.,(3,1,3),(2,2),
(-2.,-1.,0.),(0.,0.5),.UNSPECIFIED.);
#8013=B_SPLINE_SURFACE_WITH_KNOTS('',2,1,((#13489,#13490),(#13491,#13492),
(#13493,#13494),(#13495,#13496)),.UNSPECIFIED.,.F.,.F.,.F.,(3,1,3),(2,2),
(-2.,-1.,0.),(0.,0.5),.UNSPECIFIED.);
#8014=B_SPLINE_SURFACE_WITH_KNOTS('',2,1,((#13540,#13541),(#13542,#13543),
(#13544,#13545),(#13546,#13547)),.UNSPECIFIED.,.F.,.F.,.F.,(3,1,3),(2,2),
(-2.,-1.,0.),(0.,0.5),.UNSPECIFIED.);
#8015=B_SPLINE_SURFACE_WITH_KNOTS('',2,1,((#13614,#13615),(#13616,#13617),
(#13618,#13619),(#13620,#13621)),.UNSPECIFIED.,.F.,.F.,.F.,(3,1,3),(2,2),
(0.,1.,2.),(0.,0.5),.UNSPECIFIED.);
#8016=B_SPLINE_SURFACE_WITH_KNOTS('',2,1,((#13636,#13637),(#13638,#13639),
(#13640,#13641),(#13642,#13643)),.UNSPECIFIED.,.F.,.F.,.F.,(3,1,3),(2,2),
(0.,1.,2.),(0.,0.5),.UNSPECIFIED.);
#8017=B_SPLINE_SURFACE_WITH_KNOTS('',2,1,((#13655,#13656),(#13657,#13658),
(#13659,#13660),(#13661,#13662)),.UNSPECIFIED.,.F.,.F.,.F.,(3,1,3),(2,2),
(0.,1.,2.),(0.,0.5),.UNSPECIFIED.);
#8018=B_SPLINE_SURFACE_WITH_KNOTS('',2,1,((#13674,#13675),(#13676,#13677),
(#13678,#13679),(#13680,#13681)),.UNSPECIFIED.,.F.,.F.,.F.,(3,1,3),(2,2),
(0.,1.,2.),(0.,0.5),.UNSPECIFIED.);
#8019=B_SPLINE_SURFACE_WITH_KNOTS('',2,1,((#13693,#13694),(#13695,#13696),
(#13697,#13698),(#13699,#13700)),.UNSPECIFIED.,.F.,.F.,.F.,(3,1,3),(2,2),
(0.,1.,2.),(0.,0.5),.UNSPECIFIED.);
#8020=B_SPLINE_SURFACE_WITH_KNOTS('',2,1,((#13712,#13713),(#13714,#13715),
(#13716,#13717),(#13718,#13719)),.UNSPECIFIED.,.F.,.F.,.F.,(3,1,3),(2,2),
(0.,1.,2.),(0.,0.5),.UNSPECIFIED.);
#8021=B_SPLINE_SURFACE_WITH_KNOTS('',2,1,((#13731,#13732),(#13733,#13734),
(#13735,#13736),(#13737,#13738)),.UNSPECIFIED.,.F.,.F.,.F.,(3,1,3),(2,2),
(0.,1.,2.),(0.,0.5),.UNSPECIFIED.);
#8022=B_SPLINE_SURFACE_WITH_KNOTS('',2,1,((#13750,#13751),(#13752,#13753),
(#13754,#13755),(#13756,#13757)),.UNSPECIFIED.,.F.,.F.,.F.,(3,1,3),(2,2),
(0.,1.,2.),(0.,0.5),.UNSPECIFIED.);
#8023=B_SPLINE_SURFACE_WITH_KNOTS('',2,1,((#13766,#13767),(#13768,#13769),
(#13770,#13771),(#13772,#13773)),.UNSPECIFIED.,.F.,.F.,.F.,(3,1,3),(2,2),
(-2.,-1.,0.),(0.,0.5),.UNSPECIFIED.);
#8024=B_SPLINE_SURFACE_WITH_KNOTS('',2,1,((#13788,#13789),(#13790,#13791),
(#13792,#13793),(#13794,#13795)),.UNSPECIFIED.,.F.,.F.,.F.,(3,1,3),(2,2),
(-2.,-1.,0.),(0.,0.5),.UNSPECIFIED.);
#8025=B_SPLINE_SURFACE_WITH_KNOTS('',2,1,((#13807,#13808),(#13809,#13810),
(#13811,#13812),(#13813,#13814)),.UNSPECIFIED.,.F.,.F.,.F.,(3,1,3),(2,2),
(-2.,-1.,0.),(0.,0.5),.UNSPECIFIED.);
#8026=B_SPLINE_SURFACE_WITH_KNOTS('',2,1,((#13826,#13827),(#13828,#13829),
(#13830,#13831),(#13832,#13833)),.UNSPECIFIED.,.F.,.F.,.F.,(3,1,3),(2,2),
(-2.,-1.,0.),(0.,0.5),.UNSPECIFIED.);
#8027=B_SPLINE_SURFACE_WITH_KNOTS('',2,1,((#13844,#13845),(#13846,#13847),
(#13848,#13849),(#13850,#13851)),.UNSPECIFIED.,.F.,.F.,.F.,(3,1,3),(2,2),
(0.,1.,2.),(0.,0.5),.UNSPECIFIED.);
#8028=B_SPLINE_SURFACE_WITH_KNOTS('',2,1,((#13866,#13867),(#13868,#13869),
(#13870,#13871),(#13872,#13873)),.UNSPECIFIED.,.F.,.F.,.F.,(3,1,3),(2,2),
(0.,1.,2.),(0.,0.5),.UNSPECIFIED.);
#8029=B_SPLINE_SURFACE_WITH_KNOTS('',2,1,((#13885,#13886),(#13887,#13888),
(#13889,#13890),(#13891,#13892)),.UNSPECIFIED.,.F.,.F.,.F.,(3,1,3),(2,2),
(0.,1.,2.),(0.,0.5),.UNSPECIFIED.);
#8030=B_SPLINE_SURFACE_WITH_KNOTS('',2,1,((#13904,#13905),(#13906,#13907),
(#13908,#13909),(#13910,#13911)),.UNSPECIFIED.,.F.,.F.,.F.,(3,1,3),(2,2),
(0.,1.,2.),(0.,0.5),.UNSPECIFIED.);
#8031=B_SPLINE_SURFACE_WITH_KNOTS('',2,1,((#13923,#13924),(#13925,#13926),
(#13927,#13928),(#13929,#13930)),.UNSPECIFIED.,.F.,.F.,.F.,(3,1,3),(2,2),
(0.,1.,2.),(0.,0.5),.UNSPECIFIED.);
#8032=B_SPLINE_SURFACE_WITH_KNOTS('',2,1,((#13942,#13943),(#13944,#13945),
(#13946,#13947),(#13948,#13949)),.UNSPECIFIED.,.F.,.F.,.F.,(3,1,3),(2,2),
(0.,1.,2.),(0.,0.5),.UNSPECIFIED.);
#8033=B_SPLINE_SURFACE_WITH_KNOTS('',2,1,((#13961,#13962),(#13963,#13964),
(#13965,#13966),(#13967,#13968)),.UNSPECIFIED.,.F.,.F.,.F.,(3,1,3),(2,2),
(0.,1.,2.),(0.,0.5),.UNSPECIFIED.);
#8034=B_SPLINE_SURFACE_WITH_KNOTS('',2,1,((#13980,#13981),(#13982,#13983),
(#13984,#13985),(#13986,#13987)),.UNSPECIFIED.,.F.,.F.,.F.,(3,1,3),(2,2),
(0.,1.,2.),(0.,0.5),.UNSPECIFIED.);
#8035=B_SPLINE_SURFACE_WITH_KNOTS('',2,1,((#13996,#13997),(#13998,#13999),
(#14000,#14001),(#14002,#14003)),.UNSPECIFIED.,.F.,.F.,.F.,(3,1,3),(2,2),
(-2.,-1.,0.),(0.,0.5),.UNSPECIFIED.);
#8036=B_SPLINE_SURFACE_WITH_KNOTS('',2,1,((#14018,#14019),(#14020,#14021),
(#14022,#14023),(#14024,#14025)),.UNSPECIFIED.,.F.,.F.,.F.,(3,1,3),(2,2),
(-2.,-1.,0.),(0.,0.5),.UNSPECIFIED.);
#8037=B_SPLINE_SURFACE_WITH_KNOTS('',2,1,((#14037,#14038),(#14039,#14040),
(#14041,#14042),(#14043,#14044)),.UNSPECIFIED.,.F.,.F.,.F.,(3,1,3),(2,2),
(-2.,-1.,0.),(0.,0.5),.UNSPECIFIED.);
#8038=B_SPLINE_SURFACE_WITH_KNOTS('',2,1,((#14056,#14057),(#14058,#14059),
(#14060,#14061),(#14062,#14063)),.UNSPECIFIED.,.F.,.F.,.F.,(3,1,3),(2,2),
(-2.,-1.,0.),(0.,0.5),.UNSPECIFIED.);
#8039=B_SPLINE_SURFACE_WITH_KNOTS('',2,1,((#14143,#14144),(#14145,#14146),
(#14147,#14148),(#14149,#14150)),.UNSPECIFIED.,.F.,.F.,.F.,(3,1,3),(2,2),
(-2.,-1.,0.),(0.,0.5),.UNSPECIFIED.);
#8040=B_SPLINE_SURFACE_WITH_KNOTS('',2,1,((#14162,#14163),(#14164,#14165),
(#14166,#14167),(#14168,#14169)),.UNSPECIFIED.,.F.,.F.,.F.,(3,1,3),(2,2),
(-2.,-1.,0.),(0.,0.5),.UNSPECIFIED.);
#8041=B_SPLINE_SURFACE_WITH_KNOTS('',2,1,((#14181,#14182),(#14183,#14184),
(#14185,#14186),(#14187,#14188)),.UNSPECIFIED.,.F.,.F.,.F.,(3,1,3),(2,2),
(-2.,-1.,0.),(0.,0.5),.UNSPECIFIED.);
#8042=B_SPLINE_SURFACE_WITH_KNOTS('',2,1,((#14212,#14213),(#14214,#14215),
(#14216,#14217),(#14218,#14219)),.UNSPECIFIED.,.F.,.F.,.F.,(3,1,3),(2,2),
(-2.,-1.,0.),(0.,0.5),.UNSPECIFIED.);
#8043=B_SPLINE_SURFACE_WITH_KNOTS('',2,1,((#14231,#14232),(#14233,#14234),
(#14235,#14236),(#14237,#14238)),.UNSPECIFIED.,.F.,.F.,.F.,(3,1,3),(2,2),
(-2.,-1.,0.),(0.,0.5),.UNSPECIFIED.);
#8044=B_SPLINE_SURFACE_WITH_KNOTS('',2,1,((#14345,#14346),(#14347,#14348),
(#14349,#14350),(#14351,#14352)),.UNSPECIFIED.,.F.,.F.,.F.,(3,1,3),(2,2),
(0.,1.,2.),(0.,0.5),.UNSPECIFIED.);
#8045=B_SPLINE_SURFACE_WITH_KNOTS('',2,1,((#14367,#14368),(#14369,#14370),
(#14371,#14372),(#14373,#14374)),.UNSPECIFIED.,.F.,.F.,.F.,(3,1,3),(2,2),
(0.,1.,2.),(0.,0.5),.UNSPECIFIED.);
#8046=B_SPLINE_SURFACE_WITH_KNOTS('',2,1,((#14386,#14387),(#14388,#14389),
(#14390,#14391),(#14392,#14393)),.UNSPECIFIED.,.F.,.F.,.F.,(3,1,3),(2,2),
(0.,1.,2.),(0.,0.5),.UNSPECIFIED.);
#8047=B_SPLINE_SURFACE_WITH_KNOTS('',2,1,((#14405,#14406),(#14407,#14408),
(#14409,#14410),(#14411,#14412)),.UNSPECIFIED.,.F.,.F.,.F.,(3,1,3),(2,2),
(0.,1.,2.),(0.,0.5),.UNSPECIFIED.);
#8048=B_SPLINE_SURFACE_WITH_KNOTS('',2,1,((#14424,#14425),(#14426,#14427),
(#14428,#14429),(#14430,#14431)),.UNSPECIFIED.,.F.,.F.,.F.,(3,1,3),(2,2),
(0.,1.,2.),(0.,0.5),.UNSPECIFIED.);
#8049=B_SPLINE_SURFACE_WITH_KNOTS('',2,1,((#14443,#14444),(#14445,#14446),
(#14447,#14448),(#14449,#14450)),.UNSPECIFIED.,.F.,.F.,.F.,(3,1,3),(2,2),
(0.,1.,2.),(0.,0.5),.UNSPECIFIED.);
#8050=B_SPLINE_SURFACE_WITH_KNOTS('',2,1,((#14462,#14463),(#14464,#14465),
(#14466,#14467),(#14468,#14469)),.UNSPECIFIED.,.F.,.F.,.F.,(3,1,3),(2,2),
(0.,1.,2.),(0.,0.5),.UNSPECIFIED.);
#8051=B_SPLINE_SURFACE_WITH_KNOTS('',2,1,((#14481,#14482),(#14483,#14484),
(#14485,#14486),(#14487,#14488)),.UNSPECIFIED.,.F.,.F.,.F.,(3,1,3),(2,2),
(0.,1.,2.),(0.,0.5),.UNSPECIFIED.);
#8052=B_SPLINE_SURFACE_WITH_KNOTS('',2,1,((#14497,#14498),(#14499,#14500),
(#14501,#14502),(#14503,#14504)),.UNSPECIFIED.,.F.,.F.,.F.,(3,1,3),(2,2),
(-2.,-1.,0.),(0.,0.5),.UNSPECIFIED.);
#8053=B_SPLINE_SURFACE_WITH_KNOTS('',2,1,((#14519,#14520),(#14521,#14522),
(#14523,#14524),(#14525,#14526)),.UNSPECIFIED.,.F.,.F.,.F.,(3,1,3),(2,2),
(-2.,-1.,0.),(0.,0.5),.UNSPECIFIED.);
#8054=B_SPLINE_SURFACE_WITH_KNOTS('',2,1,((#14538,#14539),(#14540,#14541),
(#14542,#14543),(#14544,#14545)),.UNSPECIFIED.,.F.,.F.,.F.,(3,1,3),(2,2),
(-2.,-1.,0.),(0.,0.5),.UNSPECIFIED.);
#8055=B_SPLINE_SURFACE_WITH_KNOTS('',2,1,((#14557,#14558),(#14559,#14560),
(#14561,#14562),(#14563,#14564)),.UNSPECIFIED.,.F.,.F.,.F.,(3,1,3),(2,2),
(-2.,-1.,0.),(0.,0.5),.UNSPECIFIED.);
#8056=B_SPLINE_SURFACE_WITH_KNOTS('',2,1,((#14575,#14576),(#14577,#14578),
(#14579,#14580),(#14581,#14582)),.UNSPECIFIED.,.F.,.F.,.F.,(3,1,3),(2,2),
(0.,1.,2.),(0.,0.5),.UNSPECIFIED.);
#8057=B_SPLINE_SURFACE_WITH_KNOTS('',2,1,((#14597,#14598),(#14599,#14600),
(#14601,#14602),(#14603,#14604)),.UNSPECIFIED.,.F.,.F.,.F.,(3,1,3),(2,2),
(0.,1.,2.),(0.,0.5),.UNSPECIFIED.);
#8058=B_SPLINE_SURFACE_WITH_KNOTS('',2,1,((#14616,#14617),(#14618,#14619),
(#14620,#14621),(#14622,#14623)),.UNSPECIFIED.,.F.,.F.,.F.,(3,1,3),(2,2),
(0.,1.,2.),(0.,0.5),.UNSPECIFIED.);
#8059=B_SPLINE_SURFACE_WITH_KNOTS('',2,1,((#14635,#14636),(#14637,#14638),
(#14639,#14640),(#14641,#14642)),.UNSPECIFIED.,.F.,.F.,.F.,(3,1,3),(2,2),
(0.,1.,2.),(0.,0.5),.UNSPECIFIED.);
#8060=B_SPLINE_SURFACE_WITH_KNOTS('',2,1,((#14654,#14655),(#14656,#14657),
(#14658,#14659),(#14660,#14661)),.UNSPECIFIED.,.F.,.F.,.F.,(3,1,3),(2,2),
(0.,1.,2.),(0.,0.5),.UNSPECIFIED.);
#8061=B_SPLINE_SURFACE_WITH_KNOTS('',2,1,((#14673,#14674),(#14675,#14676),
(#14677,#14678),(#14679,#14680)),.UNSPECIFIED.,.F.,.F.,.F.,(3,1,3),(2,2),
(0.,1.,2.),(0.,0.5),.UNSPECIFIED.);
#8062=B_SPLINE_SURFACE_WITH_KNOTS('',2,1,((#14692,#14693),(#14694,#14695),
(#14696,#14697),(#14698,#14699)),.UNSPECIFIED.,.F.,.F.,.F.,(3,1,3),(2,2),
(0.,1.,2.),(0.,0.5),.UNSPECIFIED.);
#8063=B_SPLINE_SURFACE_WITH_KNOTS('',2,1,((#14711,#14712),(#14713,#14714),
(#14715,#14716),(#14717,#14718)),.UNSPECIFIED.,.F.,.F.,.F.,(3,1,3),(2,2),
(0.,1.,2.),(0.,0.5),.UNSPECIFIED.);
#8064=B_SPLINE_SURFACE_WITH_KNOTS('',2,1,((#14727,#14728),(#14729,#14730),
(#14731,#14732),(#14733,#14734)),.UNSPECIFIED.,.F.,.F.,.F.,(3,1,3),(2,2),
(-2.,-1.,0.),(0.,0.5),.UNSPECIFIED.);
#8065=B_SPLINE_SURFACE_WITH_KNOTS('',2,1,((#14749,#14750),(#14751,#14752),
(#14753,#14754),(#14755,#14756)),.UNSPECIFIED.,.F.,.F.,.F.,(3,1,3),(2,2),
(-2.,-1.,0.),(0.,0.5),.UNSPECIFIED.);
#8066=B_SPLINE_SURFACE_WITH_KNOTS('',2,1,((#14768,#14769),(#14770,#14771),
(#14772,#14773),(#14774,#14775)),.UNSPECIFIED.,.F.,.F.,.F.,(3,1,3),(2,2),
(-2.,-1.,0.),(0.,0.5),.UNSPECIFIED.);
#8067=B_SPLINE_SURFACE_WITH_KNOTS('',2,1,((#14787,#14788),(#14789,#14790),
(#14791,#14792),(#14793,#14794)),.UNSPECIFIED.,.F.,.F.,.F.,(3,1,3),(2,2),
(-2.,-1.,0.),(0.,0.5),.UNSPECIFIED.);
#8068=B_SPLINE_SURFACE_WITH_KNOTS('',2,1,((#14866,#14867),(#14868,#14869),
(#14870,#14871),(#14872,#14873)),.UNSPECIFIED.,.F.,.F.,.F.,(3,1,3),(2,2),
(-2.,-1.,0.),(0.,0.5),.UNSPECIFIED.);
#8069=B_SPLINE_SURFACE_WITH_KNOTS('',2,1,((#14885,#14886),(#14887,#14888),
(#14889,#14890),(#14891,#14892)),.UNSPECIFIED.,.F.,.F.,.F.,(3,1,3),(2,2),
(-2.,-1.,0.),(0.,0.5),.UNSPECIFIED.);
#8070=B_SPLINE_SURFACE_WITH_KNOTS('',2,1,((#14904,#14905),(#14906,#14907),
(#14908,#14909),(#14910,#14911)),.UNSPECIFIED.,.F.,.F.,.F.,(3,1,3),(2,2),
(-2.,-1.,0.),(0.,0.5),.UNSPECIFIED.);
#8071=B_SPLINE_SURFACE_WITH_KNOTS('',2,1,((#14923,#14924),(#14925,#14926),
(#14927,#14928),(#14929,#14930)),.UNSPECIFIED.,.F.,.F.,.F.,(3,1,3),(2,2),
(-2.,-1.,0.),(0.,0.5),.UNSPECIFIED.);
#8072=B_SPLINE_SURFACE_WITH_KNOTS('',2,1,((#14942,#14943),(#14944,#14945),
(#14946,#14947),(#14948,#14949)),.UNSPECIFIED.,.F.,.F.,.F.,(3,1,3),(2,2),
(-2.,-1.,0.),(0.,0.5),.UNSPECIFIED.);
#8073=B_SPLINE_SURFACE_WITH_KNOTS('',2,1,((#14961,#14962),(#14963,#14964),
(#14965,#14966),(#14967,#14968)),.UNSPECIFIED.,.F.,.F.,.F.,(3,1,3),(2,2),
(-2.,-1.,0.),(0.,0.5),.UNSPECIFIED.);
#8074=B_SPLINE_SURFACE_WITH_KNOTS('',2,1,((#14992,#14993),(#14994,#14995),
(#14996,#14997),(#14998,#14999)),.UNSPECIFIED.,.F.,.F.,.F.,(3,1,3),(2,2),
(-2.,-1.,0.),(0.,0.5),.UNSPECIFIED.);
#8075=B_SPLINE_SURFACE_WITH_KNOTS('',2,1,((#15011,#15012),(#15013,#15014),
(#15015,#15016),(#15017,#15018)),.UNSPECIFIED.,.F.,.F.,.F.,(3,1,3),(2,2),
(-2.,-1.,0.),(0.,0.5),.UNSPECIFIED.);
#8076=B_SPLINE_SURFACE_WITH_KNOTS('',2,1,((#15030,#15031),(#15032,#15033),
(#15034,#15035),(#15036,#15037)),.UNSPECIFIED.,.F.,.F.,.F.,(3,1,3),(2,2),
(-2.,-1.,0.),(0.,0.5),.UNSPECIFIED.);
#8077=B_SPLINE_SURFACE_WITH_KNOTS('',2,1,((#15049,#15050),(#15051,#15052),
(#15053,#15054),(#15055,#15056)),.UNSPECIFIED.,.F.,.F.,.F.,(3,1,3),(2,2),
(-2.,-1.,0.),(0.,0.5),.UNSPECIFIED.);
#8078=B_SPLINE_SURFACE_WITH_KNOTS('',2,1,((#15068,#15069),(#15070,#15071),
(#15072,#15073),(#15074,#15075)),.UNSPECIFIED.,.F.,.F.,.F.,(3,1,3),(2,2),
(-2.,-1.,0.),(0.,0.5),.UNSPECIFIED.);
#8079=ADVANCED_FACE('',(#401),#7884,.F.);
#8080=ADVANCED_FACE('',(#402),#7885,.F.);
#8081=ADVANCED_FACE('',(#403),#7886,.F.);
#8082=ADVANCED_FACE('',(#404),#7887,.F.);
#8083=ADVANCED_FACE('',(#405),#7888,.F.);
#8084=ADVANCED_FACE('',(#406),#7889,.F.);
#8085=ADVANCED_FACE('',(#407),#7890,.F.);
#8086=ADVANCED_FACE('',(#408),#7891,.F.);
#8087=ADVANCED_FACE('',(#409),#7892,.T.);
#8088=ADVANCED_FACE('',(#410),#7893,.T.);
#8089=ADVANCED_FACE('',(#411),#7894,.T.);
#8090=ADVANCED_FACE('',(#412),#7895,.T.);
#8091=ADVANCED_FACE('',(#413,#85),#119,.F.);
#8092=ADVANCED_FACE('',(#414,#86),#120,.T.);
#8093=ADVANCED_FACE('',(#415),#121,.T.);
#8094=ADVANCED_FACE('',(#416),#122,.T.);
#8095=ADVANCED_FACE('',(#417),#123,.T.);
#8096=ADVANCED_FACE('',(#418),#124,.T.);
#8097=ADVANCED_FACE('',(#419),#125,.T.);
#8098=ADVANCED_FACE('',(#420),#7896,.T.);
#8099=ADVANCED_FACE('',(#421),#126,.T.);
#8100=ADVANCED_FACE('',(#422),#127,.T.);
#8101=ADVANCED_FACE('',(#423),#128,.T.);
#8102=ADVANCED_FACE('',(#424),#129,.T.);
#8103=ADVANCED_FACE('',(#425),#130,.T.);
#8104=ADVANCED_FACE('',(#426),#131,.F.);
#8105=ADVANCED_FACE('',(#427),#132,.T.);
#8106=ADVANCED_FACE('',(#428),#133,.T.);
#8107=ADVANCED_FACE('',(#429),#134,.T.);
#8108=ADVANCED_FACE('',(#430),#135,.T.);
#8109=ADVANCED_FACE('',(#431),#136,.T.);
#8110=ADVANCED_FACE('',(#432),#137,.F.);
#8111=ADVANCED_FACE('',(#433),#138,.T.);
#8112=ADVANCED_FACE('',(#434),#7897,.F.);
#8113=ADVANCED_FACE('',(#435),#7898,.F.);
#8114=ADVANCED_FACE('',(#436),#7899,.F.);
#8115=ADVANCED_FACE('',(#437),#7900,.F.);
#8116=ADVANCED_FACE('',(#438),#7901,.F.);
#8117=ADVANCED_FACE('',(#439),#7902,.F.);
#8118=ADVANCED_FACE('',(#440),#7903,.F.);
#8119=ADVANCED_FACE('',(#441),#7904,.F.);
#8120=ADVANCED_FACE('',(#442),#7905,.F.);
#8121=ADVANCED_FACE('',(#443),#7906,.F.);
#8122=ADVANCED_FACE('',(#444),#7907,.T.);
#8123=ADVANCED_FACE('',(#445),#7908,.T.);
#8124=ADVANCED_FACE('',(#446),#139,.T.);
#8125=ADVANCED_FACE('',(#447),#7909,.T.);
#8126=ADVANCED_FACE('',(#448),#7910,.T.);
#8127=ADVANCED_FACE('',(#449),#7911,.T.);
#8128=ADVANCED_FACE('',(#450),#7912,.T.);
#8129=ADVANCED_FACE('',(#451),#140,.T.);
#8130=ADVANCED_FACE('',(#452),#7913,.T.);
#8131=ADVANCED_FACE('',(#453),#7914,.T.);
#8132=ADVANCED_FACE('',(#454),#7915,.T.);
#8133=ADVANCED_FACE('',(#455,#87,#88),#141,.F.);
#8134=ADVANCED_FACE('',(#456,#89,#90),#142,.T.);
#8135=ADVANCED_FACE('',(#457),#143,.T.);
#8136=ADVANCED_FACE('',(#458),#144,.T.);
#8137=ADVANCED_FACE('',(#459),#145,.T.);
#8138=ADVANCED_FACE('',(#460),#146,.T.);
#8139=ADVANCED_FACE('',(#461),#147,.F.);
#8140=ADVANCED_FACE('',(#462),#148,.T.);
#8141=ADVANCED_FACE('',(#463),#7916,.F.);
#8142=ADVANCED_FACE('',(#464),#7917,.F.);
#8143=ADVANCED_FACE('',(#465),#149,.F.);
#8144=ADVANCED_FACE('',(#466),#7918,.F.);
#8145=ADVANCED_FACE('',(#467),#7919,.F.);
#8146=ADVANCED_FACE('',(#468),#7920,.T.);
#8147=ADVANCED_FACE('',(#469),#150,.T.);
#8148=ADVANCED_FACE('',(#470),#151,.T.);
#8149=ADVANCED_FACE('',(#471),#152,.T.);
#8150=ADVANCED_FACE('',(#472),#153,.T.);
#8151=ADVANCED_FACE('',(#473),#154,.T.);
#8152=ADVANCED_FACE('',(#474),#7921,.T.);
#8153=ADVANCED_FACE('',(#475),#7922,.T.);
#8154=ADVANCED_FACE('',(#476),#7923,.T.);
#8155=ADVANCED_FACE('',(#477,#91),#155,.F.);
#8156=ADVANCED_FACE('',(#478,#92),#156,.T.);
#8157=ADVANCED_FACE('',(#479),#7924,.F.);
#8158=ADVANCED_FACE('',(#480),#7925,.F.);
#8159=ADVANCED_FACE('',(#481),#7926,.F.);
#8160=ADVANCED_FACE('',(#482),#7927,.F.);
#8161=ADVANCED_FACE('',(#483),#7928,.F.);
#8162=ADVANCED_FACE('',(#484),#7929,.F.);
#8163=ADVANCED_FACE('',(#485),#7930,.F.);
#8164=ADVANCED_FACE('',(#486),#7931,.F.);
#8165=ADVANCED_FACE('',(#487),#7932,.T.);
#8166=ADVANCED_FACE('',(#488),#7933,.T.);
#8167=ADVANCED_FACE('',(#489),#7934,.T.);
#8168=ADVANCED_FACE('',(#490),#7935,.T.);
#8169=ADVANCED_FACE('',(#491,#93),#157,.F.);
#8170=ADVANCED_FACE('',(#492,#94),#158,.T.);
#8171=ADVANCED_FACE('',(#493),#159,.T.);
#8172=ADVANCED_FACE('',(#494),#160,.T.);
#8173=ADVANCED_FACE('',(#495),#161,.T.);
#8174=ADVANCED_FACE('',(#496),#162,.T.);
#8175=ADVANCED_FACE('',(#497),#163,.F.);
#8176=ADVANCED_FACE('',(#498),#164,.T.);
#8177=ADVANCED_FACE('',(#499),#165,.T.);
#8178=ADVANCED_FACE('',(#500),#7936,.T.);
#8179=ADVANCED_FACE('',(#501),#7937,.T.);
#8180=ADVANCED_FACE('',(#502),#7938,.T.);
#8181=ADVANCED_FACE('',(#503),#7939,.T.);
#8182=ADVANCED_FACE('',(#504),#7940,.T.);
#8183=ADVANCED_FACE('',(#505),#7941,.T.);
#8184=ADVANCED_FACE('',(#506),#166,.T.);
#8185=ADVANCED_FACE('',(#507),#167,.T.);
#8186=ADVANCED_FACE('',(#508),#7942,.T.);
#8187=ADVANCED_FACE('',(#509),#7943,.T.);
#8188=ADVANCED_FACE('',(#510),#7944,.T.);
#8189=ADVANCED_FACE('',(#511),#7945,.T.);
#8190=ADVANCED_FACE('',(#512),#7946,.T.);
#8191=ADVANCED_FACE('',(#513),#168,.T.);
#8192=ADVANCED_FACE('',(#514),#169,.T.);
#8193=ADVANCED_FACE('',(#515),#170,.T.);
#8194=ADVANCED_FACE('',(#516),#171,.F.);
#8195=ADVANCED_FACE('',(#517),#172,.T.);
#8196=ADVANCED_FACE('',(#518),#173,.T.);
#8197=ADVANCED_FACE('',(#519),#174,.T.);
#8198=ADVANCED_FACE('',(#520),#175,.T.);
#8199=ADVANCED_FACE('',(#521),#176,.T.);
#8200=ADVANCED_FACE('',(#522),#177,.T.);
#8201=ADVANCED_FACE('',(#523),#7947,.T.);
#8202=ADVANCED_FACE('',(#524),#178,.T.);
#8203=ADVANCED_FACE('',(#525),#179,.T.);
#8204=ADVANCED_FACE('',(#526),#180,.T.);
#8205=ADVANCED_FACE('',(#527),#181,.T.);
#8206=ADVANCED_FACE('',(#528),#182,.T.);
#8207=ADVANCED_FACE('',(#529),#183,.F.);
#8208=ADVANCED_FACE('',(#530),#184,.T.);
#8209=ADVANCED_FACE('',(#531),#185,.T.);
#8210=ADVANCED_FACE('',(#532),#186,.T.);
#8211=ADVANCED_FACE('',(#533),#187,.T.);
#8212=ADVANCED_FACE('',(#534),#188,.T.);
#8213=ADVANCED_FACE('',(#535),#189,.F.);
#8214=ADVANCED_FACE('',(#536),#190,.T.);
#8215=ADVANCED_FACE('',(#537),#191,.T.);
#8216=ADVANCED_FACE('',(#538),#192,.T.);
#8217=ADVANCED_FACE('',(#539),#193,.T.);
#8218=ADVANCED_FACE('',(#540),#194,.T.);
#8219=ADVANCED_FACE('',(#541),#195,.T.);
#8220=ADVANCED_FACE('',(#542),#196,.T.);
#8221=ADVANCED_FACE('',(#543),#197,.T.);
#8222=ADVANCED_FACE('',(#544),#198,.T.);
#8223=ADVANCED_FACE('',(#545),#199,.T.);
#8224=ADVANCED_FACE('',(#546),#200,.T.);
#8225=ADVANCED_FACE('',(#547),#201,.T.);
#8226=ADVANCED_FACE('',(#548),#7948,.T.);
#8227=ADVANCED_FACE('',(#549),#7949,.T.);
#8228=ADVANCED_FACE('',(#550),#7950,.T.);
#8229=ADVANCED_FACE('',(#551),#202,.T.);
#8230=ADVANCED_FACE('',(#552),#203,.T.);
#8231=ADVANCED_FACE('',(#553),#7951,.T.);
#8232=ADVANCED_FACE('',(#554),#7952,.T.);
#8233=ADVANCED_FACE('',(#555),#204,.F.);
#8234=ADVANCED_FACE('',(#556),#205,.T.);
#8235=ADVANCED_FACE('',(#557),#206,.T.);
#8236=ADVANCED_FACE('',(#558),#207,.T.);
#8237=ADVANCED_FACE('',(#559),#208,.T.);
#8238=ADVANCED_FACE('',(#560),#209,.T.);
#8239=ADVANCED_FACE('',(#561),#210,.F.);
#8240=ADVANCED_FACE('',(#562),#211,.T.);
#8241=ADVANCED_FACE('',(#563),#7953,.T.);
#8242=ADVANCED_FACE('',(#564),#7954,.T.);
#8243=ADVANCED_FACE('',(#565),#212,.T.);
#8244=ADVANCED_FACE('',(#566),#213,.T.);
#8245=ADVANCED_FACE('',(#567),#7955,.T.);
#8246=ADVANCED_FACE('',(#568),#7956,.T.);
#8247=ADVANCED_FACE('',(#569),#7957,.T.);
#8248=ADVANCED_FACE('',(#570),#7958,.T.);
#8249=ADVANCED_FACE('',(#571),#7959,.T.);
#8250=ADVANCED_FACE('',(#572),#7960,.T.);
#8251=ADVANCED_FACE('',(#573),#7961,.T.);
#8252=ADVANCED_FACE('',(#574),#214,.T.);
#8253=ADVANCED_FACE('',(#575),#215,.T.);
#8254=ADVANCED_FACE('',(#576),#216,.T.);
#8255=ADVANCED_FACE('',(#577),#217,.T.);
#8256=ADVANCED_FACE('',(#578),#218,.T.);
#8257=ADVANCED_FACE('',(#579),#7962,.T.);
#8258=ADVANCED_FACE('',(#580),#7963,.T.);
#8259=ADVANCED_FACE('',(#581),#7964,.T.);
#8260=ADVANCED_FACE('',(#582),#7965,.T.);
#8261=ADVANCED_FACE('',(#583),#219,.F.);
#8262=ADVANCED_FACE('',(#584),#220,.T.);
#8263=ADVANCED_FACE('',(#585),#221,.T.);
#8264=ADVANCED_FACE('',(#586),#222,.T.);
#8265=ADVANCED_FACE('',(#587),#223,.T.);
#8266=ADVANCED_FACE('',(#588),#224,.T.);
#8267=ADVANCED_FACE('',(#589),#225,.F.);
#8268=ADVANCED_FACE('',(#590),#226,.T.);
#8269=ADVANCED_FACE('',(#591),#227,.T.);
#8270=ADVANCED_FACE('',(#592),#7966,.T.);
#8271=ADVANCED_FACE('',(#593),#7967,.T.);
#8272=ADVANCED_FACE('',(#594),#7968,.T.);
#8273=ADVANCED_FACE('',(#595),#228,.T.);
#8274=ADVANCED_FACE('',(#596),#229,.T.);
#8275=ADVANCED_FACE('',(#597),#230,.T.);
#8276=ADVANCED_FACE('',(#598),#231,.T.);
#8277=ADVANCED_FACE('',(#599),#232,.T.);
#8278=ADVANCED_FACE('',(#600),#7969,.T.);
#8279=ADVANCED_FACE('',(#601),#7970,.T.);
#8280=ADVANCED_FACE('',(#602),#233,.T.);
#8281=ADVANCED_FACE('',(#603),#234,.T.);
#8282=ADVANCED_FACE('',(#604),#235,.F.);
#8283=ADVANCED_FACE('',(#605),#236,.T.);
#8284=ADVANCED_FACE('',(#606),#237,.T.);
#8285=ADVANCED_FACE('',(#607),#238,.T.);
#8286=ADVANCED_FACE('',(#608),#239,.T.);
#8287=ADVANCED_FACE('',(#609),#240,.T.);
#8288=ADVANCED_FACE('',(#610),#241,.F.);
#8289=ADVANCED_FACE('',(#611),#242,.T.);
#8290=ADVANCED_FACE('',(#612),#243,.T.);
#8291=ADVANCED_FACE('',(#613),#244,.T.);
#8292=ADVANCED_FACE('',(#614),#245,.T.);
#8293=ADVANCED_FACE('',(#615),#246,.T.);
#8294=ADVANCED_FACE('',(#616),#247,.T.);
#8295=ADVANCED_FACE('',(#617),#7971,.T.);
#8296=ADVANCED_FACE('',(#618),#248,.T.);
#8297=ADVANCED_FACE('',(#619),#249,.T.);
#8298=ADVANCED_FACE('',(#620),#250,.T.);
#8299=ADVANCED_FACE('',(#621),#251,.T.);
#8300=ADVANCED_FACE('',(#622),#252,.T.);
#8301=ADVANCED_FACE('',(#623),#253,.F.);
#8302=ADVANCED_FACE('',(#624),#254,.T.);
#8303=ADVANCED_FACE('',(#625),#7972,.F.);
#8304=ADVANCED_FACE('',(#626),#7973,.F.);
#8305=ADVANCED_FACE('',(#627),#7974,.F.);
#8306=ADVANCED_FACE('',(#628),#7975,.F.);
#8307=ADVANCED_FACE('',(#629),#7976,.F.);
#8308=ADVANCED_FACE('',(#630),#7977,.F.);
#8309=ADVANCED_FACE('',(#631),#7978,.F.);
#8310=ADVANCED_FACE('',(#632),#7979,.F.);
#8311=ADVANCED_FACE('',(#633),#7980,.T.);
#8312=ADVANCED_FACE('',(#634),#7981,.T.);
#8313=ADVANCED_FACE('',(#635),#7982,.T.);
#8314=ADVANCED_FACE('',(#636),#7983,.T.);
#8315=ADVANCED_FACE('',(#637,#95),#255,.F.);
#8316=ADVANCED_FACE('',(#638,#96),#256,.T.);
#8317=ADVANCED_FACE('',(#639),#7984,.F.);
#8318=ADVANCED_FACE('',(#640),#7985,.F.);
#8319=ADVANCED_FACE('',(#641),#7986,.F.);
#8320=ADVANCED_FACE('',(#642),#7987,.F.);
#8321=ADVANCED_FACE('',(#643),#257,.F.);
#8322=ADVANCED_FACE('',(#644),#258,.T.);
#8323=ADVANCED_FACE('',(#645),#7988,.T.);
#8324=ADVANCED_FACE('',(#646),#7989,.T.);
#8325=ADVANCED_FACE('',(#647),#7990,.T.);
#8326=ADVANCED_FACE('',(#648),#7991,.T.);
#8327=ADVANCED_FACE('',(#649),#7992,.T.);
#8328=ADVANCED_FACE('',(#650),#7993,.T.);
#8329=ADVANCED_FACE('',(#651),#7994,.T.);
#8330=ADVANCED_FACE('',(#652),#259,.T.);
#8331=ADVANCED_FACE('',(#653),#260,.T.);
#8332=ADVANCED_FACE('',(#654),#261,.T.);
#8333=ADVANCED_FACE('',(#655),#262,.T.);
#8334=ADVANCED_FACE('',(#656,#97),#263,.F.);
#8335=ADVANCED_FACE('',(#657,#98),#264,.T.);
#8336=ADVANCED_FACE('',(#658),#265,.T.);
#8337=ADVANCED_FACE('',(#659),#266,.T.);
#8338=ADVANCED_FACE('',(#660),#267,.T.);
#8339=ADVANCED_FACE('',(#661),#268,.T.);
#8340=ADVANCED_FACE('',(#662),#269,.F.);
#8341=ADVANCED_FACE('',(#663),#270,.T.);
#8342=ADVANCED_FACE('',(#664),#7995,.T.);
#8343=ADVANCED_FACE('',(#665),#271,.T.);
#8344=ADVANCED_FACE('',(#666),#272,.T.);
#8345=ADVANCED_FACE('',(#667),#7996,.T.);
#8346=ADVANCED_FACE('',(#668),#7997,.T.);
#8347=ADVANCED_FACE('',(#669),#7998,.T.);
#8348=ADVANCED_FACE('',(#670),#7999,.T.);
#8349=ADVANCED_FACE('',(#671),#273,.T.);
#8350=ADVANCED_FACE('',(#672),#8000,.T.);
#8351=ADVANCED_FACE('',(#673),#8001,.T.);
#8352=ADVANCED_FACE('',(#674),#8002,.T.);
#8353=ADVANCED_FACE('',(#675),#8003,.T.);
#8354=ADVANCED_FACE('',(#676),#8004,.T.);
#8355=ADVANCED_FACE('',(#677),#274,.T.);
#8356=ADVANCED_FACE('',(#678),#275,.T.);
#8357=ADVANCED_FACE('',(#679),#8005,.T.);
#8358=ADVANCED_FACE('',(#680),#8006,.T.);
#8359=ADVANCED_FACE('',(#681),#8007,.T.);
#8360=ADVANCED_FACE('',(#682),#8008,.T.);
#8361=ADVANCED_FACE('',(#683),#8009,.T.);
#8362=ADVANCED_FACE('',(#684),#276,.T.);
#8363=ADVANCED_FACE('',(#685),#277,.T.);
#8364=ADVANCED_FACE('',(#686),#278,.T.);
#8365=ADVANCED_FACE('',(#687),#8010,.T.);
#8366=ADVANCED_FACE('',(#688),#8011,.T.);
#8367=ADVANCED_FACE('',(#689),#8012,.T.);
#8368=ADVANCED_FACE('',(#690),#8013,.T.);
#8369=ADVANCED_FACE('',(#691),#279,.F.);
#8370=ADVANCED_FACE('',(#692),#280,.T.);
#8371=ADVANCED_FACE('',(#693),#281,.T.);
#8372=ADVANCED_FACE('',(#694),#282,.T.);
#8373=ADVANCED_FACE('',(#695),#283,.T.);
#8374=ADVANCED_FACE('',(#696),#284,.T.);
#8375=ADVANCED_FACE('',(#697),#285,.T.);
#8376=ADVANCED_FACE('',(#698),#8014,.T.);
#8377=ADVANCED_FACE('',(#699),#286,.T.);
#8378=ADVANCED_FACE('',(#700),#287,.T.);
#8379=ADVANCED_FACE('',(#701),#288,.T.);
#8380=ADVANCED_FACE('',(#702),#289,.T.);
#8381=ADVANCED_FACE('',(#703),#290,.T.);
#8382=ADVANCED_FACE('',(#704),#291,.F.);
#8383=ADVANCED_FACE('',(#705),#292,.T.);
#8384=ADVANCED_FACE('',(#706),#293,.T.);
#8385=ADVANCED_FACE('',(#707),#294,.T.);
#8386=ADVANCED_FACE('',(#708),#295,.T.);
#8387=ADVANCED_FACE('',(#709),#296,.T.);
#8388=ADVANCED_FACE('',(#710),#297,.F.);
#8389=ADVANCED_FACE('',(#711),#298,.T.);
#8390=ADVANCED_FACE('',(#712),#8015,.F.);
#8391=ADVANCED_FACE('',(#713),#8016,.F.);
#8392=ADVANCED_FACE('',(#714),#8017,.F.);
#8393=ADVANCED_FACE('',(#715),#8018,.F.);
#8394=ADVANCED_FACE('',(#716),#8019,.F.);
#8395=ADVANCED_FACE('',(#717),#8020,.F.);
#8396=ADVANCED_FACE('',(#718),#8021,.F.);
#8397=ADVANCED_FACE('',(#719),#8022,.F.);
#8398=ADVANCED_FACE('',(#720),#8023,.T.);
#8399=ADVANCED_FACE('',(#721),#8024,.T.);
#8400=ADVANCED_FACE('',(#722),#8025,.T.);
#8401=ADVANCED_FACE('',(#723),#8026,.T.);
#8402=ADVANCED_FACE('',(#724,#99),#299,.F.);
#8403=ADVANCED_FACE('',(#725,#100),#300,.T.);
#8404=ADVANCED_FACE('',(#726),#8027,.F.);
#8405=ADVANCED_FACE('',(#727),#8028,.F.);
#8406=ADVANCED_FACE('',(#728),#8029,.F.);
#8407=ADVANCED_FACE('',(#729),#8030,.F.);
#8408=ADVANCED_FACE('',(#730),#8031,.F.);
#8409=ADVANCED_FACE('',(#731),#8032,.F.);
#8410=ADVANCED_FACE('',(#732),#8033,.F.);
#8411=ADVANCED_FACE('',(#733),#8034,.F.);
#8412=ADVANCED_FACE('',(#734),#8035,.T.);
#8413=ADVANCED_FACE('',(#735),#8036,.T.);
#8414=ADVANCED_FACE('',(#736),#8037,.T.);
#8415=ADVANCED_FACE('',(#737),#8038,.T.);
#8416=ADVANCED_FACE('',(#738,#101),#301,.F.);
#8417=ADVANCED_FACE('',(#739,#102),#302,.T.);
#8418=ADVANCED_FACE('',(#740),#303,.T.);
#8419=ADVANCED_FACE('',(#741),#304,.T.);
#8420=ADVANCED_FACE('',(#742),#305,.T.);
#8421=ADVANCED_FACE('',(#743),#306,.T.);
#8422=ADVANCED_FACE('',(#744),#307,.T.);
#8423=ADVANCED_FACE('',(#745),#308,.T.);
#8424=ADVANCED_FACE('',(#746),#309,.T.);
#8425=ADVANCED_FACE('',(#747),#310,.T.);
#8426=ADVANCED_FACE('',(#748),#311,.T.);
#8427=ADVANCED_FACE('',(#749),#312,.T.);
#8428=ADVANCED_FACE('',(#750),#313,.T.);
#8429=ADVANCED_FACE('',(#751),#8039,.T.);
#8430=ADVANCED_FACE('',(#752),#8040,.T.);
#8431=ADVANCED_FACE('',(#753),#8041,.T.);
#8432=ADVANCED_FACE('',(#754),#314,.T.);
#8433=ADVANCED_FACE('',(#755),#315,.T.);
#8434=ADVANCED_FACE('',(#756),#8042,.T.);
#8435=ADVANCED_FACE('',(#757),#8043,.T.);
#8436=ADVANCED_FACE('',(#758),#316,.F.);
#8437=ADVANCED_FACE('',(#759),#317,.T.);
#8438=ADVANCED_FACE('',(#760),#318,.T.);
#8439=ADVANCED_FACE('',(#761),#319,.T.);
#8440=ADVANCED_FACE('',(#762),#320,.T.);
#8441=ADVANCED_FACE('',(#763),#321,.T.);
#8442=ADVANCED_FACE('',(#764),#322,.F.);
#8443=ADVANCED_FACE('',(#765),#323,.T.);
#8444=ADVANCED_FACE('',(#766),#324,.T.);
#8445=ADVANCED_FACE('',(#767),#325,.T.);
#8446=ADVANCED_FACE('',(#768),#326,.T.);
#8447=ADVANCED_FACE('',(#769),#327,.T.);
#8448=ADVANCED_FACE('',(#770),#328,.T.);
#8449=ADVANCED_FACE('',(#771),#329,.T.);
#8450=ADVANCED_FACE('',(#772),#330,.T.);
#8451=ADVANCED_FACE('',(#773),#331,.F.);
#8452=ADVANCED_FACE('',(#774),#332,.T.);
#8453=ADVANCED_FACE('',(#775),#333,.T.);
#8454=ADVANCED_FACE('',(#776),#334,.T.);
#8455=ADVANCED_FACE('',(#777),#335,.T.);
#8456=ADVANCED_FACE('',(#778),#336,.T.);
#8457=ADVANCED_FACE('',(#779),#337,.F.);
#8458=ADVANCED_FACE('',(#780),#338,.T.);
#8459=ADVANCED_FACE('',(#781),#8044,.F.);
#8460=ADVANCED_FACE('',(#782),#8045,.F.);
#8461=ADVANCED_FACE('',(#783),#8046,.F.);
#8462=ADVANCED_FACE('',(#784),#8047,.F.);
#8463=ADVANCED_FACE('',(#785),#8048,.F.);
#8464=ADVANCED_FACE('',(#786),#8049,.F.);
#8465=ADVANCED_FACE('',(#787),#8050,.F.);
#8466=ADVANCED_FACE('',(#788),#8051,.F.);
#8467=ADVANCED_FACE('',(#789),#8052,.T.);
#8468=ADVANCED_FACE('',(#790),#8053,.T.);
#8469=ADVANCED_FACE('',(#791),#8054,.T.);
#8470=ADVANCED_FACE('',(#792),#8055,.T.);
#8471=ADVANCED_FACE('',(#793,#103),#339,.F.);
#8472=ADVANCED_FACE('',(#794,#104),#340,.T.);
#8473=ADVANCED_FACE('',(#795),#8056,.F.);
#8474=ADVANCED_FACE('',(#796),#8057,.F.);
#8475=ADVANCED_FACE('',(#797),#8058,.F.);
#8476=ADVANCED_FACE('',(#798),#8059,.F.);
#8477=ADVANCED_FACE('',(#799),#8060,.F.);
#8478=ADVANCED_FACE('',(#800),#8061,.F.);
#8479=ADVANCED_FACE('',(#801),#8062,.F.);
#8480=ADVANCED_FACE('',(#802),#8063,.F.);
#8481=ADVANCED_FACE('',(#803),#8064,.T.);
#8482=ADVANCED_FACE('',(#804),#8065,.T.);
#8483=ADVANCED_FACE('',(#805),#8066,.T.);
#8484=ADVANCED_FACE('',(#806),#8067,.T.);
#8485=ADVANCED_FACE('',(#807,#105),#341,.F.);
#8486=ADVANCED_FACE('',(#808,#106),#342,.T.);
#8487=ADVANCED_FACE('',(#809),#343,.T.);
#8488=ADVANCED_FACE('',(#810),#344,.T.);
#8489=ADVANCED_FACE('',(#811),#345,.T.);
#8490=ADVANCED_FACE('',(#812),#346,.T.);
#8491=ADVANCED_FACE('',(#813),#347,.F.);
#8492=ADVANCED_FACE('',(#814),#348,.T.);
#8493=ADVANCED_FACE('',(#815),#349,.T.);
#8494=ADVANCED_FACE('',(#816),#350,.T.);
#8495=ADVANCED_FACE('',(#817),#351,.T.);
#8496=ADVANCED_FACE('',(#818),#352,.T.);
#8497=ADVANCED_FACE('',(#819),#353,.F.);
#8498=ADVANCED_FACE('',(#820),#354,.T.);
#8499=ADVANCED_FACE('',(#821),#355,.T.);
#8500=ADVANCED_FACE('',(#822),#8068,.T.);
#8501=ADVANCED_FACE('',(#823),#8069,.T.);
#8502=ADVANCED_FACE('',(#824),#8070,.T.);
#8503=ADVANCED_FACE('',(#825),#8071,.T.);
#8504=ADVANCED_FACE('',(#826),#8072,.T.);
#8505=ADVANCED_FACE('',(#827),#8073,.T.);
#8506=ADVANCED_FACE('',(#828),#356,.T.);
#8507=ADVANCED_FACE('',(#829),#357,.T.);
#8508=ADVANCED_FACE('',(#830),#8074,.T.);
#8509=ADVANCED_FACE('',(#831),#8075,.T.);
#8510=ADVANCED_FACE('',(#832),#8076,.T.);
#8511=ADVANCED_FACE('',(#833),#8077,.T.);
#8512=ADVANCED_FACE('',(#834),#8078,.T.);
#8513=ADVANCED_FACE('',(#835),#358,.T.);
#8514=ADVANCED_FACE('',(#836),#359,.T.);
#8515=ADVANCED_FACE('',(#837),#360,.T.);
#8516=ADVANCED_FACE('',(#838),#361,.F.);
#8517=ADVANCED_FACE('',(#839),#362,.T.);
#8518=ADVANCED_FACE('',(#840),#363,.T.);
#8519=ADVANCED_FACE('',(#841,#107,#108,#109,#110,#111,#112),#364,.F.);
#8520=ADVANCED_FACE('',(#842),#365,.F.);
#8521=ADVANCED_FACE('',(#843),#366,.F.);
#8522=ADVANCED_FACE('',(#844),#367,.F.);
#8523=ADVANCED_FACE('',(#845),#368,.F.);
#8524=ADVANCED_FACE('',(#846),#369,.F.);
#8525=ADVANCED_FACE('',(#847),#370,.F.);
#8526=ADVANCED_FACE('',(#848),#371,.F.);
#8527=ADVANCED_FACE('',(#849),#372,.F.);
#8528=ADVANCED_FACE('',(#850),#373,.F.);
#8529=ADVANCED_FACE('',(#851),#374,.F.);
#8530=ADVANCED_FACE('',(#852),#375,.F.);
#8531=ADVANCED_FACE('',(#853),#376,.F.);
#8532=ADVANCED_FACE('',(#854),#377,.F.);
#8533=ADVANCED_FACE('',(#855),#378,.F.);
#8534=ADVANCED_FACE('',(#856),#379,.F.);
#8535=ADVANCED_FACE('',(#857),#380,.F.);
#8536=ADVANCED_FACE('',(#858),#381,.F.);
#8537=ADVANCED_FACE('',(#859),#382,.F.);
#8538=ADVANCED_FACE('',(#860),#383,.F.);
#8539=ADVANCED_FACE('',(#861),#384,.F.);
#8540=ADVANCED_FACE('',(#862),#385,.F.);
#8541=ADVANCED_FACE('',(#863),#386,.F.);
#8542=ADVANCED_FACE('',(#864),#387,.F.);
#8543=ADVANCED_FACE('',(#865),#388,.F.);
#8544=ADVANCED_FACE('',(#866),#389,.T.);
#8545=ADVANCED_FACE('',(#867),#390,.T.);
#8546=ADVANCED_FACE('',(#868),#391,.T.);
#8547=ADVANCED_FACE('',(#869),#392,.T.);
#8548=ADVANCED_FACE('',(#870),#393,.T.);
#8549=ADVANCED_FACE('',(#871),#394,.T.);
#8550=ADVANCED_FACE('',(#872),#395,.T.);
#8551=ADVANCED_FACE('',(#873),#396,.T.);
#8552=ADVANCED_FACE('',(#874),#397,.T.);
#8553=ADVANCED_FACE('',(#875),#398,.T.);
#8554=ADVANCED_FACE('',(#876),#399,.T.);
#8555=ADVANCED_FACE('',(#877,#113,#114,#115,#116,#117,#118),#400,.T.);
#8556=CLOSED_SHELL('',(#8079,#8080,#8081,#8082,#8083,#8084,#8085,#8086,
#8087,#8088,#8089,#8090,#8091,#8092));
#8557=CLOSED_SHELL('',(#8093,#8094,#8095,#8096,#8097,#8098,#8099,#8100,
#8101,#8102,#8103,#8104,#8105));
#8558=CLOSED_SHELL('',(#8106,#8107,#8108,#8109,#8110,#8111));
#8559=CLOSED_SHELL('',(#8112,#8113,#8114,#8115,#8116,#8117,#8118,#8119,
#8120,#8121,#8122,#8123,#8124,#8125,#8126,#8127,#8128,#8129,#8130,#8131,
#8132,#8133,#8134));
#8560=CLOSED_SHELL('',(#8135,#8136,#8137,#8138,#8139,#8140));
#8561=CLOSED_SHELL('',(#8141,#8142,#8143,#8144,#8145,#8146,#8147,#8148,
#8149,#8150,#8151,#8152,#8153,#8154,#8155,#8156));
#8562=CLOSED_SHELL('',(#8157,#8158,#8159,#8160,#8161,#8162,#8163,#8164,
#8165,#8166,#8167,#8168,#8169,#8170));
#8563=CLOSED_SHELL('',(#8171,#8172,#8173,#8174,#8175,#8176));
#8564=CLOSED_SHELL('',(#8177,#8178,#8179,#8180,#8181,#8182,#8183,#8184,
#8185,#8186,#8187,#8188,#8189,#8190,#8191,#8192,#8193,#8194,#8195));
#8565=CLOSED_SHELL('',(#8196,#8197,#8198,#8199,#8200,#8201,#8202,#8203,
#8204,#8205,#8206,#8207,#8208));
#8566=CLOSED_SHELL('',(#8209,#8210,#8211,#8212,#8213,#8214));
#8567=CLOSED_SHELL('',(#8215,#8216,#8217,#8218,#8219,#8220,#8221,#8222,
#8223,#8224,#8225,#8226,#8227,#8228,#8229,#8230,#8231,#8232,#8233,#8234));
#8568=CLOSED_SHELL('',(#8235,#8236,#8237,#8238,#8239,#8240));
#8569=CLOSED_SHELL('',(#8241,#8242,#8243,#8244,#8245,#8246,#8247,#8248,
#8249,#8250,#8251,#8252,#8253,#8254,#8255,#8256,#8257,#8258,#8259,#8260,
#8261,#8262));
#8570=CLOSED_SHELL('',(#8263,#8264,#8265,#8266,#8267,#8268));
#8571=CLOSED_SHELL('',(#8269,#8270,#8271,#8272,#8273,#8274,#8275,#8276,
#8277,#8278,#8279,#8280,#8281,#8282,#8283));
#8572=CLOSED_SHELL('',(#8284,#8285,#8286,#8287,#8288,#8289));
#8573=CLOSED_SHELL('',(#8290,#8291,#8292,#8293,#8294,#8295,#8296,#8297,
#8298,#8299,#8300,#8301,#8302));
#8574=CLOSED_SHELL('',(#8303,#8304,#8305,#8306,#8307,#8308,#8309,#8310,
#8311,#8312,#8313,#8314,#8315,#8316));
#8575=CLOSED_SHELL('',(#8317,#8318,#8319,#8320,#8321,#8322,#8323,#8324,
#8325,#8326,#8327,#8328,#8329,#8330,#8331,#8332,#8333,#8334,#8335));
#8576=CLOSED_SHELL('',(#8336,#8337,#8338,#8339,#8340,#8341));
#8577=CLOSED_SHELL('',(#8342,#8343,#8344,#8345,#8346,#8347,#8348,#8349,
#8350,#8351,#8352,#8353,#8354,#8355,#8356,#8357,#8358,#8359,#8360,#8361,
#8362,#8363,#8364,#8365,#8366,#8367,#8368,#8369,#8370));
#8578=CLOSED_SHELL('',(#8371,#8372,#8373,#8374,#8375,#8376,#8377,#8378,
#8379,#8380,#8381,#8382,#8383));
#8579=CLOSED_SHELL('',(#8384,#8385,#8386,#8387,#8388,#8389));
#8580=CLOSED_SHELL('',(#8390,#8391,#8392,#8393,#8394,#8395,#8396,#8397,
#8398,#8399,#8400,#8401,#8402,#8403));
#8581=CLOSED_SHELL('',(#8404,#8405,#8406,#8407,#8408,#8409,#8410,#8411,
#8412,#8413,#8414,#8415,#8416,#8417));
#8582=CLOSED_SHELL('',(#8418,#8419,#8420,#8421,#8422,#8423,#8424,#8425,
#8426,#8427,#8428,#8429,#8430,#8431,#8432,#8433,#8434,#8435,#8436,#8437));
#8583=CLOSED_SHELL('',(#8438,#8439,#8440,#8441,#8442,#8443));
#8584=CLOSED_SHELL('',(#8444,#8445,#8446,#8447,#8448,#8449,#8450,#8451,
#8452));
#8585=CLOSED_SHELL('',(#8453,#8454,#8455,#8456,#8457,#8458));
#8586=CLOSED_SHELL('',(#8459,#8460,#8461,#8462,#8463,#8464,#8465,#8466,
#8467,#8468,#8469,#8470,#8471,#8472));
#8587=CLOSED_SHELL('',(#8473,#8474,#8475,#8476,#8477,#8478,#8479,#8480,
#8481,#8482,#8483,#8484,#8485,#8486));
#8588=CLOSED_SHELL('',(#8487,#8488,#8489,#8490,#8491,#8492));
#8589=CLOSED_SHELL('',(#8493,#8494,#8495,#8496,#8497,#8498));
#8590=CLOSED_SHELL('',(#8499,#8500,#8501,#8502,#8503,#8504,#8505,#8506,
#8507,#8508,#8509,#8510,#8511,#8512,#8513,#8514,#8515,#8516,#8517));
#8591=CLOSED_SHELL('',(#8518,#8519,#8520,#8521,#8522,#8523,#8524,#8525,
#8526,#8527,#8528,#8529,#8530,#8531,#8532,#8533,#8534,#8535,#8536,#8537,
#8538,#8539,#8540,#8541,#8542,#8543,#8544,#8545,#8546,#8547,#8548,#8549,
#8550,#8551,#8552,#8553,#8554,#8555));
#8592=DERIVED_UNIT_ELEMENT(#8594,1.);
#8593=DERIVED_UNIT_ELEMENT(#15327,3.);
#8594=(
MASS_UNIT()
NAMED_UNIT(*)
SI_UNIT($,.GRAM.)
);
#8595=DERIVED_UNIT((#8592,#8593));
#8596=MEASURE_REPRESENTATION_ITEM('density measure',
POSITIVE_RATIO_MEASURE(1.),#8595);
#8597=PROPERTY_DEFINITION_REPRESENTATION(#8602,#8599);
#8598=PROPERTY_DEFINITION_REPRESENTATION(#8603,#8600);
#8599=REPRESENTATION('material name',(#8601),#15324);
#8600=REPRESENTATION('density',(#8596),#15324);
#8601=DESCRIPTIVE_REPRESENTATION_ITEM('Generisch','Generisch');
#8602=PROPERTY_DEFINITION('material property','material name',#15334);
#8603=PROPERTY_DEFINITION('material property','density of part',#15334);
#8604=DATE_TIME_ROLE('creation_date');
#8605=APPLIED_DATE_AND_TIME_ASSIGNMENT(#8606,#8604,(#15334));
#8606=DATE_AND_TIME(#8607,#8608);
#8607=CALENDAR_DATE(2019,29,5);
#8608=LOCAL_TIME(0,0,0.,#8609);
#8609=COORDINATED_UNIVERSAL_TIME_OFFSET(0,0,.BEHIND.);
#8610=AXIS2_PLACEMENT_3D('placement',#10284,#8893,#8894);
#8611=AXIS2_PLACEMENT_3D('',#10513,#8907,#8908);
#8612=AXIS2_PLACEMENT_3D('',#10514,#8909,#8910);
#8613=AXIS2_PLACEMENT_3D('',#10515,#8911,#8912);
#8614=AXIS2_PLACEMENT_3D('',#10524,#8917,#8918);
#8615=AXIS2_PLACEMENT_3D('',#10530,#8922,#8923);
#8616=AXIS2_PLACEMENT_3D('',#10536,#8927,#8928);
#8617=AXIS2_PLACEMENT_3D('',#10542,#8932,#8933);
#8618=AXIS2_PLACEMENT_3D('',#10567,#8938,#8939);
#8619=AXIS2_PLACEMENT_3D('',#10573,#8943,#8944);
#8620=AXIS2_PLACEMENT_3D('',#10579,#8948,#8949);
#8621=AXIS2_PLACEMENT_3D('',#10585,#8953,#8954);
#8622=AXIS2_PLACEMENT_3D('',#10591,#8958,#8959);
#8623=AXIS2_PLACEMENT_3D('',#10594,#8962,#8963);
#8624=AXIS2_PLACEMENT_3D('',#10595,#8964,#8965);
#8625=AXIS2_PLACEMENT_3D('',#10596,#8966,#8967);
#8626=AXIS2_PLACEMENT_3D('',#10605,#8972,#8973);
#8627=AXIS2_PLACEMENT_3D('',#10611,#8977,#8978);
#8628=AXIS2_PLACEMENT_3D('',#10617,#8982,#8983);
#8629=AXIS2_PLACEMENT_3D('',#10620,#8986,#8987);
#8630=AXIS2_PLACEMENT_3D('',#10621,#8988,#8989);
#8631=AXIS2_PLACEMENT_3D('',#10853,#9003,#9004);
#8632=AXIS2_PLACEMENT_3D('',#10935,#9012,#9013);
#8633=AXIS2_PLACEMENT_3D('',#10995,#9019,#9020);
#8634=AXIS2_PLACEMENT_3D('',#10996,#9021,#9022);
#8635=AXIS2_PLACEMENT_3D('',#10997,#9023,#9024);
#8636=AXIS2_PLACEMENT_3D('',#11006,#9029,#9030);
#8637=AXIS2_PLACEMENT_3D('',#11012,#9034,#9035);
#8638=AXIS2_PLACEMENT_3D('',#11018,#9039,#9040);
#8639=AXIS2_PLACEMENT_3D('',#11021,#9043,#9044);
#8640=AXIS2_PLACEMENT_3D('',#11022,#9045,#9046);
#8641=AXIS2_PLACEMENT_3D('',#11064,#9050,#9051);
#8642=AXIS2_PLACEMENT_3D('',#11127,#9058,#9059);
#8643=AXIS2_PLACEMENT_3D('',#11133,#9063,#9064);
#8644=AXIS2_PLACEMENT_3D('',#11139,#9068,#9069);
#8645=AXIS2_PLACEMENT_3D('',#11145,#9073,#9074);
#8646=AXIS2_PLACEMENT_3D('',#11151,#9078,#9079);
#8647=AXIS2_PLACEMENT_3D('',#11211,#9085,#9086);
#8648=AXIS2_PLACEMENT_3D('',#11212,#9087,#9088);
#8649=AXIS2_PLACEMENT_3D('',#11441,#9101,#9102);
#8650=AXIS2_PLACEMENT_3D('',#11442,#9103,#9104);
#8651=AXIS2_PLACEMENT_3D('',#11443,#9105,#9106);
#8652=AXIS2_PLACEMENT_3D('',#11452,#9111,#9112);
#8653=AXIS2_PLACEMENT_3D('',#11458,#9116,#9117);
#8654=AXIS2_PLACEMENT_3D('',#11464,#9121,#9122);
#8655=AXIS2_PLACEMENT_3D('',#11467,#9125,#9126);
#8656=AXIS2_PLACEMENT_3D('',#11468,#9127,#9128);
#8657=AXIS2_PLACEMENT_3D('',#11469,#9129,#9130);
#8658=AXIS2_PLACEMENT_3D('',#11592,#9141,#9142);
#8659=AXIS2_PLACEMENT_3D('',#11598,#9146,#9147);
#8660=AXIS2_PLACEMENT_3D('',#11699,#9156,#9157);
#8661=AXIS2_PLACEMENT_3D('',#11705,#9161,#9162);
#8662=AXIS2_PLACEMENT_3D('',#11711,#9166,#9167);
#8663=AXIS2_PLACEMENT_3D('',#11714,#9170,#9171);
#8664=AXIS2_PLACEMENT_3D('',#11715,#9172,#9173);
#8665=AXIS2_PLACEMENT_3D('',#11716,#9174,#9175);
#8666=AXIS2_PLACEMENT_3D('',#11725,#9180,#9181);
#8667=AXIS2_PLACEMENT_3D('',#11731,#9185,#9186);
#8668=AXIS2_PLACEMENT_3D('',#11737,#9190,#9191);
#8669=AXIS2_PLACEMENT_3D('',#11743,#9195,#9196);
#8670=AXIS2_PLACEMENT_3D('',#11768,#9201,#9202);
#8671=AXIS2_PLACEMENT_3D('',#11774,#9206,#9207);
#8672=AXIS2_PLACEMENT_3D('',#11780,#9211,#9212);
#8673=AXIS2_PLACEMENT_3D('',#11786,#9216,#9217);
#8674=AXIS2_PLACEMENT_3D('',#11792,#9221,#9222);
#8675=AXIS2_PLACEMENT_3D('',#11795,#9225,#9226);
#8676=AXIS2_PLACEMENT_3D('',#11796,#9227,#9228);
#8677=AXIS2_PLACEMENT_3D('',#11797,#9229,#9230);
#8678=AXIS2_PLACEMENT_3D('',#11806,#9235,#9236);
#8679=AXIS2_PLACEMENT_3D('',#11812,#9240,#9241);
#8680=AXIS2_PLACEMENT_3D('',#11818,#9245,#9246);
#8681=AXIS2_PLACEMENT_3D('',#11821,#9249,#9250);
#8682=AXIS2_PLACEMENT_3D('',#11822,#9251,#9252);
#8683=AXIS2_PLACEMENT_3D('',#11823,#9253,#9254);
#8684=AXIS2_PLACEMENT_3D('',#11832,#9259,#9260);
#8685=AXIS2_PLACEMENT_3D('',#11838,#9264,#9265);
#8686=AXIS2_PLACEMENT_3D('',#11844,#9269,#9270);
#8687=AXIS2_PLACEMENT_3D('',#11850,#9274,#9275);
#8688=AXIS2_PLACEMENT_3D('',#11856,#9279,#9280);
#8689=AXIS2_PLACEMENT_3D('',#11862,#9284,#9285);
#8690=AXIS2_PLACEMENT_3D('',#11868,#9289,#9290);
#8691=AXIS2_PLACEMENT_3D('',#11874,#9294,#9295);
#8692=AXIS2_PLACEMENT_3D('',#11880,#9299,#9300);
#8693=AXIS2_PLACEMENT_3D('',#11886,#9304,#9305);
#8694=AXIS2_PLACEMENT_3D('',#11949,#9312,#9313);
#8695=AXIS2_PLACEMENT_3D('',#11955,#9317,#9318);
#8696=AXIS2_PLACEMENT_3D('',#11996,#9323,#9324);
#8697=AXIS2_PLACEMENT_3D('',#11997,#9325,#9326);
#8698=AXIS2_PLACEMENT_3D('',#11998,#9327,#9328);
#8699=AXIS2_PLACEMENT_3D('',#12007,#9333,#9334);
#8700=AXIS2_PLACEMENT_3D('',#12013,#9338,#9339);
#8701=AXIS2_PLACEMENT_3D('',#12019,#9343,#9344);
#8702=AXIS2_PLACEMENT_3D('',#12022,#9347,#9348);
#8703=AXIS2_PLACEMENT_3D('',#12023,#9349,#9350);
#8704=AXIS2_PLACEMENT_3D('',#12065,#9354,#9355);
#8705=AXIS2_PLACEMENT_3D('',#12071,#9359,#9360);
#8706=AXIS2_PLACEMENT_3D('',#12210,#9371,#9372);
#8707=AXIS2_PLACEMENT_3D('',#12216,#9376,#9377);
#8708=AXIS2_PLACEMENT_3D('',#12222,#9381,#9382);
#8709=AXIS2_PLACEMENT_3D('',#12228,#9386,#9387);
#8710=AXIS2_PLACEMENT_3D('',#12234,#9391,#9392);
#8711=AXIS2_PLACEMENT_3D('',#12313,#9399,#9400);
#8712=AXIS2_PLACEMENT_3D('',#12314,#9401,#9402);
#8713=AXIS2_PLACEMENT_3D('',#12315,#9403,#9404);
#8714=AXIS2_PLACEMENT_3D('',#12324,#9409,#9410);
#8715=AXIS2_PLACEMENT_3D('',#12330,#9414,#9415);
#8716=AXIS2_PLACEMENT_3D('',#12336,#9419,#9420);
#8717=AXIS2_PLACEMENT_3D('',#12339,#9423,#9424);
#8718=AXIS2_PLACEMENT_3D('',#12340,#9425,#9426);
#8719=AXIS2_PLACEMENT_3D('',#12341,#9427,#9428);
#8720=AXIS2_PLACEMENT_3D('',#12407,#9436,#9437);
#8721=AXIS2_PLACEMENT_3D('',#12413,#9441,#9442);
#8722=AXIS2_PLACEMENT_3D('',#12419,#9446,#9447);
#8723=AXIS2_PLACEMENT_3D('',#12425,#9451,#9452);
#8724=AXIS2_PLACEMENT_3D('',#12431,#9456,#9457);
#8725=AXIS2_PLACEMENT_3D('',#12475,#9463,#9464);
#8726=AXIS2_PLACEMENT_3D('',#12481,#9468,#9469);
#8727=AXIS2_PLACEMENT_3D('',#12484,#9472,#9473);
#8728=AXIS2_PLACEMENT_3D('',#12485,#9474,#9475);
#8729=AXIS2_PLACEMENT_3D('',#12486,#9476,#9477);
#8730=AXIS2_PLACEMENT_3D('',#12495,#9482,#9483);
#8731=AXIS2_PLACEMENT_3D('',#12501,#9487,#9488);
#8732=AXIS2_PLACEMENT_3D('',#12507,#9492,#9493);
#8733=AXIS2_PLACEMENT_3D('',#12510,#9496,#9497);
#8734=AXIS2_PLACEMENT_3D('',#12511,#9498,#9499);
#8735=AXIS2_PLACEMENT_3D('',#12512,#9500,#9501);
#8736=AXIS2_PLACEMENT_3D('',#12521,#9506,#9507);
#8737=AXIS2_PLACEMENT_3D('',#12527,#9511,#9512);
#8738=AXIS2_PLACEMENT_3D('',#12533,#9516,#9517);
#8739=AXIS2_PLACEMENT_3D('',#12539,#9521,#9522);
#8740=AXIS2_PLACEMENT_3D('',#12564,#9527,#9528);
#8741=AXIS2_PLACEMENT_3D('',#12570,#9532,#9533);
#8742=AXIS2_PLACEMENT_3D('',#12576,#9537,#9538);
#8743=AXIS2_PLACEMENT_3D('',#12582,#9542,#9543);
#8744=AXIS2_PLACEMENT_3D('',#12588,#9547,#9548);
#8745=AXIS2_PLACEMENT_3D('',#12591,#9551,#9552);
#8746=AXIS2_PLACEMENT_3D('',#12592,#9553,#9554);
#8747=AXIS2_PLACEMENT_3D('',#12821,#9567,#9568);
#8748=AXIS2_PLACEMENT_3D('',#12822,#9569,#9570);
#8749=AXIS2_PLACEMENT_3D('',#12902,#9576,#9577);
#8750=AXIS2_PLACEMENT_3D('',#12905,#9580,#9581);
#8751=AXIS2_PLACEMENT_3D('',#13047,#9593,#9594);
#8752=AXIS2_PLACEMENT_3D('',#13053,#9598,#9599);
#8753=AXIS2_PLACEMENT_3D('',#13059,#9603,#9604);
#8754=AXIS2_PLACEMENT_3D('',#13065,#9608,#9609);
#8755=AXIS2_PLACEMENT_3D('',#13068,#9612,#9613);
#8756=AXIS2_PLACEMENT_3D('',#13069,#9614,#9615);
#8757=AXIS2_PLACEMENT_3D('',#13070,#9616,#9617);
#8758=AXIS2_PLACEMENT_3D('',#13079,#9622,#9623);
#8759=AXIS2_PLACEMENT_3D('',#13085,#9627,#9628);
#8760=AXIS2_PLACEMENT_3D('',#13091,#9632,#9633);
#8761=AXIS2_PLACEMENT_3D('',#13094,#9636,#9637);
#8762=AXIS2_PLACEMENT_3D('',#13095,#9638,#9639);
#8763=AXIS2_PLACEMENT_3D('',#13118,#9642,#9643);
#8764=AXIS2_PLACEMENT_3D('',#13124,#9647,#9648);
#8765=AXIS2_PLACEMENT_3D('',#13206,#9656,#9657);
#8766=AXIS2_PLACEMENT_3D('',#13307,#9666,#9667);
#8767=AXIS2_PLACEMENT_3D('',#13313,#9671,#9672);
#8768=AXIS2_PLACEMENT_3D('',#13414,#9681,#9682);
#8769=AXIS2_PLACEMENT_3D('',#13420,#9686,#9687);
#8770=AXIS2_PLACEMENT_3D('',#13426,#9691,#9692);
#8771=AXIS2_PLACEMENT_3D('',#13505,#9699,#9700);
#8772=AXIS2_PLACEMENT_3D('',#13506,#9701,#9702);
#8773=AXIS2_PLACEMENT_3D('',#13507,#9703,#9704);
#8774=AXIS2_PLACEMENT_3D('',#13516,#9709,#9710);
#8775=AXIS2_PLACEMENT_3D('',#13522,#9714,#9715);
#8776=AXIS2_PLACEMENT_3D('',#13528,#9719,#9720);
#8777=AXIS2_PLACEMENT_3D('',#13534,#9724,#9725);
#8778=AXIS2_PLACEMENT_3D('',#13559,#9730,#9731);
#8779=AXIS2_PLACEMENT_3D('',#13565,#9735,#9736);
#8780=AXIS2_PLACEMENT_3D('',#13571,#9740,#9741);
#8781=AXIS2_PLACEMENT_3D('',#13577,#9745,#9746);
#8782=AXIS2_PLACEMENT_3D('',#13583,#9750,#9751);
#8783=AXIS2_PLACEMENT_3D('',#13586,#9754,#9755);
#8784=AXIS2_PLACEMENT_3D('',#13587,#9756,#9757);
#8785=AXIS2_PLACEMENT_3D('',#13588,#9758,#9759);
#8786=AXIS2_PLACEMENT_3D('',#13597,#9764,#9765);
#8787=AXIS2_PLACEMENT_3D('',#13603,#9769,#9770);
#8788=AXIS2_PLACEMENT_3D('',#13609,#9774,#9775);
#8789=AXIS2_PLACEMENT_3D('',#13612,#9778,#9779);
#8790=AXIS2_PLACEMENT_3D('',#13613,#9780,#9781);
#8791=AXIS2_PLACEMENT_3D('',#13842,#9794,#9795);
#8792=AXIS2_PLACEMENT_3D('',#13843,#9796,#9797);
#8793=AXIS2_PLACEMENT_3D('',#14072,#9810,#9811);
#8794=AXIS2_PLACEMENT_3D('',#14073,#9812,#9813);
#8795=AXIS2_PLACEMENT_3D('',#14074,#9814,#9815);
#8796=AXIS2_PLACEMENT_3D('',#14083,#9820,#9821);
#8797=AXIS2_PLACEMENT_3D('',#14089,#9825,#9826);
#8798=AXIS2_PLACEMENT_3D('',#14095,#9830,#9831);
#8799=AXIS2_PLACEMENT_3D('',#14101,#9835,#9836);
#8800=AXIS2_PLACEMENT_3D('',#14107,#9840,#9841);
#8801=AXIS2_PLACEMENT_3D('',#14113,#9845,#9846);
#8802=AXIS2_PLACEMENT_3D('',#14119,#9850,#9851);
#8803=AXIS2_PLACEMENT_3D('',#14125,#9855,#9856);
#8804=AXIS2_PLACEMENT_3D('',#14131,#9860,#9861);
#8805=AXIS2_PLACEMENT_3D('',#14137,#9865,#9866);
#8806=AXIS2_PLACEMENT_3D('',#14200,#9873,#9874);
#8807=AXIS2_PLACEMENT_3D('',#14206,#9878,#9879);
#8808=AXIS2_PLACEMENT_3D('',#14247,#9884,#9885);
#8809=AXIS2_PLACEMENT_3D('',#14248,#9886,#9887);
#8810=AXIS2_PLACEMENT_3D('',#14249,#9888,#9889);
#8811=AXIS2_PLACEMENT_3D('',#14258,#9894,#9895);
#8812=AXIS2_PLACEMENT_3D('',#14264,#9899,#9900);
#8813=AXIS2_PLACEMENT_3D('',#14270,#9904,#9905);
#8814=AXIS2_PLACEMENT_3D('',#14273,#9908,#9909);
#8815=AXIS2_PLACEMENT_3D('',#14274,#9910,#9911);
#8816=AXIS2_PLACEMENT_3D('',#14275,#9912,#9913);
#8817=AXIS2_PLACEMENT_3D('',#14284,#9918,#9919);
#8818=AXIS2_PLACEMENT_3D('',#14290,#9923,#9924);
#8819=AXIS2_PLACEMENT_3D('',#14296,#9928,#9929);
#8820=AXIS2_PLACEMENT_3D('',#14302,#9933,#9934);
#8821=AXIS2_PLACEMENT_3D('',#14308,#9938,#9939);
#8822=AXIS2_PLACEMENT_3D('',#14314,#9943,#9944);
#8823=AXIS2_PLACEMENT_3D('',#14317,#9947,#9948);
#8824=AXIS2_PLACEMENT_3D('',#14318,#9949,#9950);
#8825=AXIS2_PLACEMENT_3D('',#14319,#9951,#9952);
#8826=AXIS2_PLACEMENT_3D('',#14328,#9957,#9958);
#8827=AXIS2_PLACEMENT_3D('',#14334,#9962,#9963);
#8828=AXIS2_PLACEMENT_3D('',#14340,#9967,#9968);
#8829=AXIS2_PLACEMENT_3D('',#14343,#9971,#9972);
#8830=AXIS2_PLACEMENT_3D('',#14344,#9973,#9974);
#8831=AXIS2_PLACEMENT_3D('',#14573,#9987,#9988);
#8832=AXIS2_PLACEMENT_3D('',#14574,#9989,#9990);
#8833=AXIS2_PLACEMENT_3D('',#14803,#10003,#10004);
#8834=AXIS2_PLACEMENT_3D('',#14804,#10005,#10006);
#8835=AXIS2_PLACEMENT_3D('',#14805,#10007,#10008);
#8836=AXIS2_PLACEMENT_3D('',#14814,#10013,#10014);
#8837=AXIS2_PLACEMENT_3D('',#14820,#10018,#10019);
#8838=AXIS2_PLACEMENT_3D('',#14826,#10023,#10024);
#8839=AXIS2_PLACEMENT_3D('',#14829,#10027,#10028);
#8840=AXIS2_PLACEMENT_3D('',#14830,#10029,#10030);
#8841=AXIS2_PLACEMENT_3D('',#14831,#10031,#10032);
#8842=AXIS2_PLACEMENT_3D('',#14840,#10037,#10038);
#8843=AXIS2_PLACEMENT_3D('',#14846,#10042,#10043);
#8844=AXIS2_PLACEMENT_3D('',#14852,#10047,#10048);
#8845=AXIS2_PLACEMENT_3D('',#14855,#10051,#10052);
#8846=AXIS2_PLACEMENT_3D('',#14856,#10053,#10054);
#8847=AXIS2_PLACEMENT_3D('',#14857,#10055,#10056);
#8848=AXIS2_PLACEMENT_3D('',#14980,#10067,#10068);
#8849=AXIS2_PLACEMENT_3D('',#14986,#10072,#10073);
#8850=AXIS2_PLACEMENT_3D('',#15087,#10082,#10083);
#8851=AXIS2_PLACEMENT_3D('',#15093,#10087,#10088);
#8852=AXIS2_PLACEMENT_3D('',#15099,#10092,#10093);
#8853=AXIS2_PLACEMENT_3D('',#15102,#10096,#10097);
#8854=AXIS2_PLACEMENT_3D('',#15103,#10098,#10099);
#8855=AXIS2_PLACEMENT_3D('',#15104,#10100,#10101);
#8856=AXIS2_PLACEMENT_3D('',#15113,#10106,#10107);
#8857=AXIS2_PLACEMENT_3D('',#15183,#10143,#10144);
#8858=AXIS2_PLACEMENT_3D('',#15189,#10148,#10149);
#8859=AXIS2_PLACEMENT_3D('',#15193,#10152,#10153);
#8860=AXIS2_PLACEMENT_3D('',#15197,#10156,#10157);
#8861=AXIS2_PLACEMENT_3D('',#15199,#10159,#10160);
#8862=AXIS2_PLACEMENT_3D('',#15205,#10164,#10165);
#8863=AXIS2_PLACEMENT_3D('',#15209,#10168,#10169);
#8864=AXIS2_PLACEMENT_3D('',#15213,#10172,#10173);
#8865=AXIS2_PLACEMENT_3D('',#15215,#10175,#10176);
#8866=AXIS2_PLACEMENT_3D('',#15221,#10180,#10181);
#8867=AXIS2_PLACEMENT_3D('',#15225,#10184,#10185);
#8868=AXIS2_PLACEMENT_3D('',#15229,#10188,#10189);
#8869=AXIS2_PLACEMENT_3D('',#15231,#10191,#10192);
#8870=AXIS2_PLACEMENT_3D('',#15237,#10196,#10197);
#8871=AXIS2_PLACEMENT_3D('',#15241,#10200,#10201);
#8872=AXIS2_PLACEMENT_3D('',#15245,#10204,#10205);
#8873=AXIS2_PLACEMENT_3D('',#15247,#10207,#10208);
#8874=AXIS2_PLACEMENT_3D('',#15253,#10212,#10213);
#8875=AXIS2_PLACEMENT_3D('',#15257,#10216,#10217);
#8876=AXIS2_PLACEMENT_3D('',#15261,#10220,#10221);
#8877=AXIS2_PLACEMENT_3D('',#15263,#10223,#10224);
#8878=AXIS2_PLACEMENT_3D('',#15269,#10228,#10229);
#8879=AXIS2_PLACEMENT_3D('',#15273,#10232,#10233);
#8880=AXIS2_PLACEMENT_3D('',#15277,#10236,#10237);
#8881=AXIS2_PLACEMENT_3D('',#15279,#10239,#10240);
#8882=AXIS2_PLACEMENT_3D('',#15285,#10244,#10245);
#8883=AXIS2_PLACEMENT_3D('',#15289,#10248,#10249);
#8884=AXIS2_PLACEMENT_3D('',#15293,#10252,#10253);
#8885=AXIS2_PLACEMENT_3D('',#15297,#10256,#10257);
#8886=AXIS2_PLACEMENT_3D('',#15301,#10260,#10261);
[truncated: 415,663 more chars]
